# Supplementary material for: Paired RNA Radiocarbon and Sequencing Analyses Indicate the Importance of Autotrophy in a Shallow Alluvial Aquifer
Source: Sci Rep. 2019 Jul 17;9:10370. doi: 10.1038/s41598-019-46663-1 (PMC6637170; doi:10.1038/s41598-019-46663-1)
Supplement: Supplementary file 2 — Dataset 1 [file 41598_2019_46663_MOESM2_ESM.xlsx]

## Sheet: Sheet1
16S ID	Percent Relative Abundance	Taxonomy
EU685841.TblThio2	9.83683	Bacteria;Proteobacteria;Betaproteobacteria;Hydrogenophilales;Hydrogenophilaceae;Thiobacillus;
AY532537.Unc75698	6.01321	Bacteria;Proteobacteria;Betaproteobacteria;Hydrogenophilales;Hydrogenophilaceae;Ferritrophicum;
AY050584.Unc70114	5.13121	Bacteria;Proteobacteria;Betaproteobacteria;Nitrosomonadales;Gallionellaceae;Sideroxydans;
AB506456.SfrDenit	3.95983	Bacteria;Proteobacteria;Betaproteobacteria;Hydrogenophilales;Hydrogenophilaceae;Sulfuricella;
GWA2_Gallionellales_54_124_curated	3.51342	GWA2_Gallionellales_54_124_curated
AF502224.Unc01ni8	3.40212	Bacteria;Proteobacteria;Betaproteobacteria;Rhodocyclales;Rhodocyclaceae;Candidatus_Accumulibacter;
GWA2_OD1_Wildermuthbacteria_46_15_curated	2.42575	GWA2_RIF_OD1_07_46_15_curated
GWE2_Planctomycetes_41_14_curated	2.22007	Planctomycetes, Bacteria
AY631270.NrvSpeci	1.9798	Bacteria;Proteobacteria;Betaproteobacteria;Nitrosomonadales;Nitrosomonadaceae;Nitrosospira;
CP000153.SfmDenit	1.90534	Bacteria;Proteobacteria;Epsilonproteobacteria;Campylobacterales;Helicobacteraceae;Sulfurimonas;
RBG_19FT_COMBO_Deltaproteobacteria_56_10_curated	1.78329	RBG_19FT_COMBO_Deltaproteobacteria_56_10_curated
AY879297.DntOestr	1.77725	Bacteria;Proteobacteria;Betaproteobacteria;Rhodocyclales;Rhodocyclaceae;Denitratisoma;
AB000700.NsmSpeci	1.72848	Bacteria;Proteobacteria;Betaproteobacteria;Nitrosomonadales;Nitrosomonadaceae;Nitrosomonas;
AY532547.Unc75699	1.34225	Bacteria;Proteobacteria;Deltaproteobacteria;Desulfobacterales;Desulfobulbaceae;Desulfurivibrio;
AY532538.Unc032o6	1.20094	Bacteria;Proteobacteria;Betaproteobacteria;Hydrogenophilales;Hydrogenophilaceae;Ferritrophicum;
AY218555.Unc01fvc	1.1995	Bacteria;Proteobacteria;Epsilonproteobacteria;Campylobacterales;Helicobacteraceae;Sulfurimonas;
L40808.SfmDeni5	1.04865	Bacteria;Proteobacteria;Epsilonproteobacteria;Campylobacterales;Helicobacteraceae;Sulfurimonas;
RBG_19FT_COMBO_Deltaproteobacteria_58_16_curated	0.901862	RBG_19FT_COMBO_Deltaproteobacteria_58_16_curated
AY123789.NspSpe28	0.855998	Bacteria;Proteobacteria;Betaproteobacteria;Nitrosomonadales;Nitrosomonadaceae;Nitrosospira;
AY171616.Dh0Spec5	0.84268	Bacteria;Proteobacteria;Betaproteobacteria;Rhodocyclales;Rhodocyclaceae;Azospira;
GWA2_OD1_Wildermuthbacteria_46_15_curated	0.701261	GWA2_RIF_OD1_07_46_15_curated
RIFCSPLOWO2_02_FULL_OD1_Niyogibacteria_45_13_curated	0.649557	RIFCSPLOWO2_01_FULL_OD1_45_48_curated, Parcubacteria, Bacteria
GWA2_Polynucleobacter_45_21_curated	0.648349	GWA2_Polynucleobacter_45_21_curated
AB469786.OxaHorti	0.628834	Bacteria;Proteobacteria;Betaproteobacteria;Burkholderiales;Oxalobacteraceae;Oxalicibacterium;
L40808.SfmDeni5	0.616084	Bacteria;Proteobacteria;Epsilonproteobacteria;Campylobacterales;Helicobacteraceae;Sulfurimonas;
GWA2_OD1_Wildermuthbacteria_46_15_curated	0.609141	GWA2_RIF_OD1_07_46_15_curated
DQ521800.Unc00493	0.535171	Bacteria;Proteobacteria;Deltaproteobacteria;Desulfobacterales;Desulfobacteraceae;
GWA2_Polynucleobacter_45_21_curated	0.529936	GWA2_Polynucleobacter_45_21_curated
GWB1_OD1_35_20	0.519921	GWB1_OD1_35_20, Nomurabacteria, Parcubacteria, Bacteria
AY506539.SpsAgres	0.51342	Bacteria;Proteobacteria;Alphaproteobacteria;Sphingomonadales;Sphingomonadaceae;Sphingobium;
BD356900.RccTenu2	0.508899	Bacteria;Proteobacteria;Betaproteobacteria;Rhodocyclales;Rhodocyclaceae;Rhodocyclus;
AB186834.UncB1971	0.484819	Bacteria;Proteobacteria;Betaproteobacteria;Rhodocyclales;Rhodocyclaceae;
GWA2_OD1_Wildermuthbacteria_46_15_curated	0.477953	GWA2_RIF_OD1_07_46_15_curated
AY212654.Unc74358	0.46678	Bacteria;Proteobacteria;Betaproteobacteria;Methylophilales;Methylophilaceae;LD28_freshwater_group;
AJ505858.CndBac13	0.43948	Bacteria;Proteobacteria;Betaproteobacteria;Burkholderiales;Comamonadaceae;Simplicispira;
GWB1_OD1_35_20	0.391945	GWB1_OD1_35_20, Nomurabacteria, Parcubacteria, Bacteria
AF068805.Unc39091	0.38961	Bacteria;Proteobacteria;Epsilonproteobacteria;Nautiliales;Nautiliaceae;Nitratifractor;
EF219370.GrfToluo	0.372116	Bacteria;Proteobacteria;Betaproteobacteria;Rhodocyclales;Rhodocyclaceae;Georgfuchsia;
RBG_19FT_COMBO_Betaproteobacteria_58_11_curated	0.359747	RBG_16_Betaproteobacteria_58_11_curated, Hydrogenophilales, Betaproteobacteria, Proteobacteria, Bacteria
AJ318917.DecDenit	0.341356	Bacteria;Proteobacteria;Betaproteobacteria;Rhodocyclales;Rhodocyclaceae;Dechloromonas;
AY328580.Unc02v37	0.33973	Bacteria;Proteobacteria;Betaproteobacteria;Neisseriales;Neisseriaceae;
AY771949.UncD1776	0.336208	Bacteria;Proteobacteria;Deltaproteobacteria;Desulfobacterales;Desulfobulbaceae;Desulfocapsa;
RIFCSPLOWO2_02_FULL_OD1_Kaiserbacteria_51_13_curated	0.329957	RIFCSPLOWO2_02_FULL_OD1_Kaiserbacteria_51_13_curated
AB012916.BurGla13	0.326082	Bacteria;Proteobacteria;Betaproteobacteria;Burkholderiales;Burkholderiaceae;Burkholderia;
AY631269.NrvSpec2	0.325168	Bacteria;Proteobacteria;Betaproteobacteria;Nitrosomonadales;Nitrosomonadaceae;Nitrosospira;
AY548934.Unc01zkw	0.322883	Bacteria;Proteobacteria;Betaproteobacteria;Rhodocyclales;Rhodocyclaceae;Denitratisoma;
AY123802.NspSpe36	0.314592	Bacteria;Proteobacteria;Betaproteobacteria;Nitrosomonadales;Nitrosomonadaceae;Nitrosospira;
AY123811.NsmSpe21	0.313612	Bacteria;Proteobacteria;Betaproteobacteria;Nitrosomonadales;Nitrosomonadaceae;Nitrosomonas;
D14254.ZooRami6	0.311995	Bacteria;Proteobacteria;Betaproteobacteria;Rhodocyclales;Rhodocyclaceae;Zoogloea;
AY532566.Unc02x7k	0.284978	Bacteria;Proteobacteria;Betaproteobacteria;Rhodocyclales;Rhodocyclaceae;Sulfuritalea;
DQ811792.UncD2684	0.283291	Bacteria;Proteobacteria;Deltaproteobacteria;SAR324_clade(Marine_group_B);
AB176695.UncuBe38	0.269942	Bacteria;Proteobacteria;Betaproteobacteria;Hydrogenophilales;Hydrogenophilaceae;Thiobacillus;
AJ505863.HerSpe34	0.267869	Bacteria;Proteobacteria;Betaproteobacteria;Burkholderiales;Oxalobacteraceae;Massilia;
Y17601.PpvDicar	0.264142	Bacteria;Proteobacteria;Betaproteobacteria;Rhodocyclales;Rhodocyclaceae;Propionivibrio;
AB179513.UncB1677	0.260756	Bacteria;Proteobacteria;Betaproteobacteria;Nitrosomonadales;Nitrosomonadaceae;
AJ867897.Unc022cy	0.260692	Bacteria;Proteobacteria;Deltaproteobacteria;Myxococcales;P3OB-42;
GWA2_Nitrospirae_42_11_curated	0.259068	GWA2_Nitrospirae_42_11_curated
RIFCSPLOWO2_02_FULL_OD1_Kaiserbacteria_51_13_curated	0.252125	RIFCSPLOWO2_02_FULL_OD1_Kaiserbacteria_51_13_curated
AY062126.Uncu2289	0.241991	Bacteria;Proteobacteria;Betaproteobacteria;Rhodocyclales;Rhodocyclaceae;Dechloromonas;
GWB1_OD1_35_20	0.23627	GWB1_OD1_35_20, Nomurabacteria, Parcubacteria, Bacteria
AY328580.Unc02v37	0.235152	Bacteria;Proteobacteria;Betaproteobacteria;Neisseriales;Neisseriaceae;
RIFCSPHIGHO2_02_FULL_Sulfuricurvum_43_9_curated	0.230324	RIFCSPLOWO2_12_FULL_Sulfuricurvum_43_24_curated, Campylobacterales, Epsilonproteobacteria, Proteobacteria, Bacteria
GWA2_Polynucleobacter_45_21_curated	0.229236	GWA2_Polynucleobacter_45_21_curated
AF072920.Unc00rj2	0.227317	Bacteria;Proteobacteria;Betaproteobacteria;Rhodocyclales;Rhodocyclaceae;Sulfuritalea;
AF236004.BetPro95	0.223808	Bacteria;Proteobacteria;Betaproteobacteria;Burkholderiales;Comamonadaceae;
AY123794.NsmSpe22	0.207446	Bacteria;Proteobacteria;Betaproteobacteria;Nitrosomonadales;Nitrosomonadaceae;Nitrosomonas;
DI081119.Unide459	0.206562	Bacteria;Proteobacteria;Betaproteobacteria;Rhodocyclales;Rhodocyclaceae;Propionivibrio;
DQ256728.ChmKoree	0.202421	Bacteria;Proteobacteria;Betaproteobacteria;Burkholderiales;Burkholderiaceae;Chitinimonas;
DQ415775.Unc03xf8	0.199608	Bacteria;Proteobacteria;Deltaproteobacteria;Desulfobacterales;Desulfobulbaceae;Desulfocapsa;
GWA2_Polynucleobacter_45_21_curated	0.198003	GWA2_Polynucleobacter_45_21_curated
RIFCSPHIGHO2_02_OD1_Nomurabacteria_40_30_curated	0.197238	Parcubacteria, Bacteria
DQ404844.Unc03sbf	0.195198	Bacteria;Proteobacteria;Deltaproteobacteria;Syntrophobacterales;Syntrophaceae;Syntrophus;
RBG_19FT_COMBO_Betaproteobacteria_58_11_curated	0.193189	RBG_16_Betaproteobacteria_58_11_curated, Hydrogenophilales, Betaproteobacteria, Proteobacteria, Bacteria
AM404380.UncD1444	0.192901	Bacteria;Proteobacteria;Deltaproteobacteria;Desulfobacterales;Desulfobulbaceae;Desulfobulbus;
RBG_19FT_COMBO_Betaproteobacteria_58_11_curated	0.190101	RBG_16_Betaproteobacteria_58_11_curated, Hydrogenophilales, Betaproteobacteria, Proteobacteria, Bacteria
AF204251.Uncu1439	0.188629	Bacteria;Proteobacteria;Betaproteobacteria;Rhodocyclales;Rhodocyclaceae;
AJ565421.BetPr109	0.186937	Bacteria;Proteobacteria;Betaproteobacteria;Burkholderiales;Alcaligenaceae;MWH-UniP1_aquatic_group;
EU625664.HdhIslan	0.183236	Bacteria;Proteobacteria;Betaproteobacteria;Hydrogenophilales;Hydrogenophilaceae;Hydrogenophilus;
AY328580.Unc02v37	0.180915	Bacteria;Proteobacteria;Betaproteobacteria;Neisseriales;Neisseriaceae;
RIFCSPLOWO2_02_Deltaproteobacteria_56_12_curated	0.179467	Deltaproteobacteria, Proteobacteria, Bacteria
AM404380.UncD1444	0.176812	Bacteria;Proteobacteria;Deltaproteobacteria;Desulfobacterales;Desulfobulbaceae;Desulfobulbus;
AF243334.DrgConse	0.173861	Bacteria;Proteobacteria;Deltaproteobacteria;Desulfobacterales;Desulfobacteraceae;Desulforegula;
JF728876.PdgGefce	0.17313	Bacteria;Proteobacteria;Betaproteobacteria;Neisseriales;Neisseriaceae;Pseudogulbenkiania;
EF219370.GrfToluo	0.170949	Bacteria;Proteobacteria;Betaproteobacteria;Rhodocyclales;Rhodocyclaceae;Georgfuchsia;
GWA2_Rokubacteria_70_23_curated	0.170707	GWA2_Rokubacteria_70_23_curated
AB469786.OxaHorti	0.160863	Bacteria;Proteobacteria;Betaproteobacteria;Burkholderiales;Oxalobacteraceae;Oxalicibacterium;
GWB1_OD1_35_20	0.160191	GWB1_OD1_35_20, Nomurabacteria, Parcubacteria, Bacteria
BD356900.RccTenu2	0.158167	Bacteria;Proteobacteria;Betaproteobacteria;Rhodocyclales;Rhodocyclaceae;Rhodocyclus;
AM397080.DeeRivul	0.158025	Bacteria;Proteobacteria;Betaproteobacteria;Neisseriales;Neisseriaceae;Deefgea;
AY123791.NspSpe32	0.156913	Bacteria;Proteobacteria;Betaproteobacteria;Nitrosomonadales;Nitrosomonadaceae;Nitrosospira;
GWA2_Polynucleobacter_45_21_curated	0.155887	GWA2_Polynucleobacter_45_21_curated
RBG_19FT_COMBO_Nitrospirae_58_9_curated	0.155777	RBG_19FT_COMBO_Nitrospirae_58_9_curated
AF445699.Uncu2464	0.153727	Bacteria;Proteobacteria;Betaproteobacteria;Burkholderiales;Comamonadaceae;Tepidimonas;
D14257.ZooRami8	0.150762	Bacteria;Proteobacteria;Betaproteobacteria;Rhodocyclales;Rhodocyclaceae;Zoogloea;
AY118150.UncuB584	0.150436	Bacteria;Proteobacteria;Betaproteobacteria;Rhodocyclales;Rhodocyclaceae;Denitratisoma;
RIFCSPLOWO2_02_FULL_OD1_Kaiserbacteria_51_13_curated	0.149636	RIFCSPLOWO2_02_FULL_OD1_Kaiserbacteria_51_13_curated
AY123796.NspSpe33	0.146683	Bacteria;Proteobacteria;Betaproteobacteria;Nitrosomonadales;Nitrosomonadaceae;Nitrosospira;
AY328580.Unc02v37	0.141425	Bacteria;Proteobacteria;Betaproteobacteria;Neisseriales;Neisseriaceae;
AB120966.CrvFont2	0.14119	Bacteria;Proteobacteria;Betaproteobacteria;Burkholderiales;Comamonadaceae;Pseudorhodoferax;
AY622239.Uncu2579	0.138423	Bacteria;Proteobacteria;Betaproteobacteria;Burkholderiales;Burkholderiaceae;Burkholderia;
AY221081.Unc01g0z	0.135536	Bacteria;Proteobacteria;Betaproteobacteria;TRA3-20;
AY234571.BcmEll15	0.135361	Bacteria;Gemmatimonadetes;Gemmatimonadetes;Gemmatimonadales;Gemmatimonadaceae;Gemmatimonas;
AF293002.UncGree4	0.135244	Bacteria;Proteobacteria;Alphaproteobacteria;Rhodospirillales;Rhodospirillaceae;
AB076000.AqsPutri	0.133663	Bacteria;Proteobacteria;Betaproteobacteria;Neisseriales;Neisseriaceae;Aquaspirillum;
GWA2_Polynucleobacter_45_21_curated	0.132807	GWA2_Polynucleobacter_45_21_curated
L33694.AzoTolul	0.132257	Bacteria;Proteobacteria;Betaproteobacteria;Rhodocyclales;Rhodocyclaceae;Azoarcus;
GWB1_OD1_35_20	0.131902	GWB1_OD1_35_20, Nomurabacteria, Parcubacteria, Bacteria
AY328708.Unc02nhl	0.130757	Bacteria;Proteobacteria;Alphaproteobacteria;Rhodospirillales;Rhodospirillales_Incertae_Sedis;Reyranella;
AF287297.NscMobi2	0.124521	Bacteria;Proteobacteria;Betaproteobacteria;Nitrosomonadales;Nitrosomonadaceae;Nitrosomonas;
AF328154.CncStee5	0.12133	Bacteria;Proteobacteria;Betaproteobacteria;Neisseriales;Neisseriaceae;Conchiformibius;
AM489502.BurMegap	0.12004	Bacteria;Proteobacteria;Betaproteobacteria;Burkholderiales;Burkholderiaceae;Burkholderia;
AF523008.UncAqua7	0.11989	Bacteria;Proteobacteria;Betaproteobacteria;Burkholderiales;Comamonadaceae;Aquabacterium;
AB186833.UncB2062	0.119291	Bacteria;Proteobacteria;Betaproteobacteria;Rhodocyclales;Rhodocyclaceae;
AB024934.SpsSp130	0.118651	Bacteria;Proteobacteria;Betaproteobacteria;Rhodocyclales;Rhodocyclaceae;Uliginosibacterium;
GWD1_OD1_44_10_partial	0.117806	GWA1_OD1_44_13, Parcubacteria, Bacteria organism_desc=Partial
AB179496.UncB1799	0.117719	Bacteria;Proteobacteria;Betaproteobacteria;Nitrosomonadales;Nitrosomonadaceae;
RIFCSPHIGHO2_02_OD1_Azambacteria_i_46_12_curated	0.117112	RIFCSPLOWO2_01_FULL_OD1_46_26_curated, Microgenomates, Bacteria
AY027801.I1PAmino	0.116386	Bacteria;Proteobacteria;Betaproteobacteria;Methylophilales;Methylophilaceae;Methylobacillus;
AY212629.Unc72431	0.115756	Bacteria;Proteobacteria;Betaproteobacteria;Rhodocyclales;Rhodocyclaceae;Sulfuritalea;
AY123787.NspSpe30	0.114326	Bacteria;Proteobacteria;Betaproteobacteria;Nitrosomonadales;Nitrosomonadaceae;Nitrosospira;
JN657219.HerMassi	0.113849	Bacteria;Proteobacteria;Betaproteobacteria;Burkholderiales;Oxalobacteraceae;Herbaspirillum;
D16212.RhfFerm2	0.112278	Bacteria;Proteobacteria;Betaproteobacteria;Burkholderiales;Comamonadaceae;Rhodoferax;
AJ237602.DsbCatec	0.110457	Bacteria;Proteobacteria;Deltaproteobacteria;Desulfobacterales;Desulfobulbaceae;
JQ414031.DisTherm	0.110353	Bacteria;Proteobacteria;Deltaproteobacteria;Desulfobacterales;Desulfobulbaceae;Dissulfuribacter;
AB015552.UncBac28	0.109451	Bacteria;Planctomycetes;Planctomycetacia;Brocadiales;Brocadiaceae;Candidatus_Scalindua;
DI081119.Unide459	0.107907	Bacteria;Proteobacteria;Betaproteobacteria;Rhodocyclales;Rhodocyclaceae;Propionivibrio;
RBG_19FT_COMBO_Betaproteobacteria_58_11_curated	0.107505	RBG_16_Betaproteobacteria_58_11_curated, Hydrogenophilales, Betaproteobacteria, Proteobacteria, Bacteria
AY436789.MplSpeci	0.107358	Bacteria;Proteobacteria;Betaproteobacteria;Methylophilales;Methylophilaceae;Methylophilus;
AF507693.UncuS587	0.106167	Bacteria;Chloroflexi;S085;
AF357199.SufSpec6	0.106145	Bacteria;Proteobacteria;Epsilonproteobacteria;Campylobacterales;Campylobacteraceae;Sulfurospirillum;
U58019.TblAquae	0.105896	Bacteria;Proteobacteria;Betaproteobacteria;Hydrogenophilales;Hydrogenophilaceae;Thiobacillus;
AY171616.Dh0Spec5	0.105511	Bacteria;Proteobacteria;Betaproteobacteria;Rhodocyclales;Rhodocyclaceae;Azospira;
AF420340.UncP1387	0.102623	Bacteria;Proteobacteria;Deltaproteobacteria;Desulfobacterales;Desulfobacteraceae;
AJ440986.An7Bac34	0.101799	Bacteria;Proteobacteria;Betaproteobacteria;Burkholderiales;Comamonadaceae;Albidiferax;
DQ811792.UncD2684	0.100957	Bacteria;Proteobacteria;Deltaproteobacteria;SAR324_clade(Marine_group_B);
GWB1_OD1_35_20	0.100838	GWB1_OD1_35_20, Nomurabacteria, Parcubacteria, Bacteria
GWA2_Polynucleobacter_45_21_curated	0.0995393	GWA2_Polynucleobacter_45_21_curated
DQ833468.Unc033qd	0.0973116	Bacteria;Proteobacteria;Deltaproteobacteria;Desulfobacterales;Desulfobulbaceae;Desulfobulbus;
AF236009.BetPro92	0.096418	Bacteria;Proteobacteria;Betaproteobacteria;Burkholderiales;Comamonadaceae;Inhella;
DQ811792.UncD2684	0.0929451	Bacteria;Proteobacteria;Deltaproteobacteria;SAR324_clade(Marine_group_B);
AF280846.Unc41853	0.0918388	Bacteria;Proteobacteria;Betaproteobacteria;Nitrosomonadales;Nitrosomonadaceae;
GWA2_Nitrospirae_42_11_curated	0.0907877	GWA2_Nitrospirae_42_11_curated
AY493916.Uncu2668	0.0902826	Bacteria;Proteobacteria;Deltaproteobacteria;GR-WP33-30;
GWF2_Nitrospirae_44_13_curated	0.0883457	GWF2_Nitrospirae_44_13_curated
FJ654663.NssWads2	0.0878918	Bacteria;Proteobacteria;Betaproteobacteria;Neisseriales;Neisseriaceae;Neisseria;
AB240361.UncB3950	0.0871053	Bacteria;Proteobacteria;Deltaproteobacteria;Desulfobacterales;Desulfobulbaceae;
EU335443.Unc40014	0.0866136	Bacteria;Candidate_division_OP3;
DQ415841.Unc02ruq	0.0864498	Bacteria;Proteobacteria;Deltaproteobacteria;Syntrophobacterales;Syntrophaceae;Syntrophus;
JF799985.MasNamuc	0.0861656	Bacteria;Proteobacteria;Betaproteobacteria;Burkholderiales;Oxalobacteraceae;Massilia;
AY622272.UncuB614	0.0857196	Bacteria;Proteobacteria;Betaproteobacteria;Burkholderiales;Comamonadaceae;
AF445689.Uncu1500	0.0841592	Bacteria;Proteobacteria;Betaproteobacteria;Hydrogenophilales;Hydrogenophilaceae;Hydrogenophilus;
DQ811792.UncD2684	0.0840089	Bacteria;Proteobacteria;Deltaproteobacteria;SAR324_clade(Marine_group_B);
AB567741.AdvFaeci	0.0836502	Bacteria;Proteobacteria;Betaproteobacteria;Burkholderiales;Alcaligenaceae;Advenella;
AY212629.Unc72431	0.0836278	Bacteria;Proteobacteria;Betaproteobacteria;Rhodocyclales;Rhodocyclaceae;Sulfuritalea;
RIFCSPLOWO2_02_FULL_OD1_Sungbacteria_54_10_curated	0.0814209	RIFCSPHIGHO2_02_FULL_RIF_OD1_13_53_17_curated, RIF-OD1-13, Parcubacteria, Bacteria
RIFCSPLOWO2_02_FULL_OD1_Kaiserbacteria_51_13_curated	0.0807958	RIFCSPLOWO2_02_FULL_OD1_Kaiserbacteria_51_13_curated
DQ833468.Unc033qd	0.0806749	Bacteria;Proteobacteria;Deltaproteobacteria;Desulfobacterales;Desulfobulbaceae;Desulfobulbus;
AB234257.UncB3011	0.0805556	Bacteria;Proteobacteria;Deltaproteobacteria;Desulfobacterales;Desulfobulbaceae;Desulfocapsa;
AY328580.Unc02v37	0.0805509	Bacteria;Proteobacteria;Betaproteobacteria;Neisseriales;Neisseriaceae;
AB166668.LphSpe27	0.0803867	Bacteria;Proteobacteria;Betaproteobacteria;Burkholderiales;Comamonadaceae;Leptothrix;
AB179512.UncB1706	0.0797776	Bacteria;Proteobacteria;Betaproteobacteria;TRA3-20;
DQ521800.Unc00493	0.0793617	Bacteria;Proteobacteria;Deltaproteobacteria;Desulfobacterales;Desulfobacteraceae;
KF948515.ChmSpeci	0.0786285	Bacteria;Proteobacteria;Betaproteobacteria;Burkholderiales;Burkholderiaceae;Chitinimonas;
RIFCSPLOWO2_02_FULL_OD1_Kaiserbacteria_51_13_curated	0.0779174	RIFCSPLOWO2_02_FULL_OD1_Kaiserbacteria_51_13_curated
AY328580.Unc02v37	0.076787	Bacteria;Proteobacteria;Betaproteobacteria;Neisseriales;Neisseriaceae;
GWB1_OD1_35_20	0.076287	GWB1_OD1_35_20, Nomurabacteria, Parcubacteria, Bacteria
AY221080.Unc02tii	0.0758734	Bacteria;Proteobacteria;Betaproteobacteria;SC-I-84;
AM404380.UncD1444	0.0755082	Bacteria;Proteobacteria;Deltaproteobacteria;Desulfobacterales;Desulfobulbaceae;Desulfobulbus;
BD410133.Unide290	0.0753407	Bacteria;Proteobacteria;Betaproteobacteria;Nitrosomonadales;Nitrosomonadaceae;Nitrosomonas;
AB186831.UncB2002	0.0749686	Bacteria;Proteobacteria;Betaproteobacteria;Rhodocyclales;Rhodocyclaceae;Denitratisoma;
GWA2_Polynucleobacter_45_21_curated	0.0748672	GWA2_Polynucleobacter_45_21_curated
AY625137.Unc02ver	0.0746333	Bacteria;Proteobacteria;Betaproteobacteria;Burkholderiales;Burkholderiaceae;Limnobacter;
RIFCSPLOWO2_02_FULL_OD1_Kaiserbacteria_51_13_curated	0.0744317	RIFCSPLOWO2_02_FULL_OD1_Kaiserbacteria_51_13_curated
AY780557.UncGeo66	0.073239	Bacteria;Proteobacteria;Deltaproteobacteria;Desulfuromonadales;Geobacteraceae;Geobacter;
RIFCSPLOWO2_02_FULL_Deltaproteobacteria_57_26_curated	0.0728889	RIFCSPLOWO2_12_FULL_Deltaproteobacteria_57_22_curated, Deltaproteobacteria, Proteobacteria, Bacteria
AY684260.NspSpec9	0.0694495	Bacteria;Proteobacteria;Betaproteobacteria;Nitrosomonadales;Nitrosomonadaceae;Nitrosospira;
AY622239.Uncu2579	0.0693008	Bacteria;Proteobacteria;Betaproteobacteria;Burkholderiales;Burkholderiaceae;Burkholderia;
AY328580.Unc02v37	0.0691151	Bacteria;Proteobacteria;Betaproteobacteria;Neisseriales;Neisseriaceae;
AB842427.SfsSedim	0.068991	Bacteria;Proteobacteria;Betaproteobacteria;Rhodocyclales;Rhodocyclaceae;Sulfuritalea;
AB669272.AaoBacte	0.0689105	Bacteria;Chloroflexi;Anaerolineae;Anaerolineales;Anaerolineaceae;Thermomarinilinea;
AY212697.Unc02pix	0.0688138	Bacteria;Proteobacteria;Betaproteobacteria;Rhodocyclales;Rhodocyclaceae;Azospira;
AY218649.Unc01g00	0.0684072	Bacteria;Chloroflexi;KD4-96;
HM750216.DfsAlkal	0.0683263	Bacteria;Proteobacteria;Deltaproteobacteria;Desulfobacterales;Desulfobulbaceae;Desulfobulbus;
AJ315677.ThuAmino	0.0682909	Bacteria;Proteobacteria;Betaproteobacteria;Rhodocyclales;Rhodocyclaceae;Thauera;
DQ463737.UncD2400	0.0682693	Bacteria;Proteobacteria;Deltaproteobacteria;Syntrophobacterales;Syntrophaceae;Desulfobacca;
GWB1_OD1_35_20	0.067876	GWB1_OD1_35_20, Nomurabacteria, Parcubacteria, Bacteria
GWB1_OD1_35_20	0.0669088	GWB1_OD1_35_20, Nomurabacteria, Parcubacteria, Bacteria
AY622239.Uncu2579	0.0667683	Bacteria;Proteobacteria;Betaproteobacteria;Burkholderiales;Burkholderiaceae;Burkholderia;
AJ278450.BorPara5	0.0666469	Bacteria;Proteobacteria;Betaproteobacteria;Burkholderiales;Alcaligenaceae;Bordetella;
Y10110.MgtMagne	0.066222	Bacteria;Proteobacteria;Alphaproteobacteria;Rhodospirillales;Rhodospirillaceae;Magnetospirillum;
EF575565.RheiSoli	0.0656139	Bacteria;Proteobacteria;Gammaproteobacteria;Chromatiales;Chromatiaceae;Rheinheimera;
AF507703.Uncu2637	0.0638467	Bacteria;Gemmatimonadetes;Gemmatimonadetes;Gemmatimonadales;Gemmatimonadaceae;
FM179871.UncDe110	0.0633921	Bacteria;Proteobacteria;Deltaproteobacteria;Desulfobacterales;Desulfobulbaceae;SEEP-SRB2;
AJ290018.Unc00tz5	0.0632048	Bacteria;Proteobacteria;Betaproteobacteria;Burkholderiales;Alcaligenaceae;GKS98_freshwater_group;
AY212698.Unc72474	0.0631278	Bacteria;Proteobacteria;Betaproteobacteria;Burkholderiales;Comamonadaceae;Hydrogenophaga;
GWB2_Deltaproteobacteria_55_19_curated	0.0627921	GWB2_Deltaproteobacteria_55_19_curated
U58019.TblAquae	0.0623526	Bacteria;Proteobacteria;Betaproteobacteria;Hydrogenophilales;Hydrogenophilaceae;Thiobacillus;
AB179513.UncB1677	0.0622124	Bacteria;Proteobacteria;Betaproteobacteria;Nitrosomonadales;Nitrosomonadaceae;
AJ251634.CddGlom4	0.0619933	Bacteria;Proteobacteria;Betaproteobacteria;Burkholderiales;Burkholderiaceae;Candidatus_Glomeribacter;
AB015536.UncBac26	0.0616114	Bacteria;Nitrospirae;Nitrospira;Nitrospirales;Nitrospiraceae;
GWB1_OD1_35_20	0.0613009	GWB1_OD1_35_20, Nomurabacteria, Parcubacteria, Bacteria
DQ394901.UncDe830	0.0612343	Bacteria;Proteobacteria;Deltaproteobacteria;SAR324_clade(Marine_group_B);
AJ290018.Unc00tz5	0.0612182	Bacteria;Proteobacteria;Betaproteobacteria;Burkholderiales;Alcaligenaceae;GKS98_freshwater_group;
AJ318113.Uncu2732	0.0606919	Bacteria;Proteobacteria;Betaproteobacteria;Methylophilales;Methylophilaceae;
RBG_19FT_COMBO_Syntrophobacterales_59_10_curated	0.0606028	RBG_19FT_COMBO_Syntrophobacterales_59_10_curated
AF507683.Uncu2701	0.0604292	Bacteria;Parcubacteria;
DI081119.Unide459	0.0600861	Bacteria;Proteobacteria;Betaproteobacteria;Rhodocyclales;Rhodocyclaceae;Propionivibrio;
AY328580.Unc02v37	0.0599284	Bacteria;Proteobacteria;Betaproteobacteria;Neisseriales;Neisseriaceae;
AB186833.UncB2062	0.0598932	Bacteria;Proteobacteria;Betaproteobacteria;Rhodocyclales;Rhodocyclaceae;
DQ833468.Unc033qd	0.0589365	Bacteria;Proteobacteria;Deltaproteobacteria;Desulfobacterales;Desulfobulbaceae;Desulfobulbus;
GWB1_OD1_35_20	0.05879	GWB1_OD1_35_20, Nomurabacteria, Parcubacteria, Bacteria
EF016361.RalSolan	0.0587014	Bacteria;Proteobacteria;Betaproteobacteria;Burkholderiales;Burkholderiaceae;Ralstonia;
GWB1_OD1_35_20	0.058644	GWB1_OD1_35_20, Nomurabacteria, Parcubacteria, Bacteria
DQ833468.Unc033qd	0.0582238	Bacteria;Proteobacteria;Deltaproteobacteria;Desulfobacterales;Desulfobulbaceae;Desulfobulbus;
AB186835.UncB2029	0.0578515	Bacteria;Proteobacteria;Betaproteobacteria;Rhodocyclales;Rhodocyclaceae;
RBG_19FT_COMBO_Betaproteobacteria_58_11_curated	0.0578186	RBG_16_Betaproteobacteria_58_11_curated, Hydrogenophilales, Betaproteobacteria, Proteobacteria, Bacteria
JX177685.PeuAngu7	0.0576024	Bacteria;Proteobacteria;Gammaproteobacteria;Pseudomonadales;Pseudomonadaceae;Pseudomonas;
AF170351.Dh0Speci	0.0567906	Bacteria;Proteobacteria;Betaproteobacteria;Rhodocyclales;Rhodocyclaceae;Azospira;
DQ083114.Unc90915	0.0557715	Bacteria;Proteobacteria;Deltaproteobacteria;43F-1404R;
Y17601.PpvDicar	0.0557171	Bacteria;Proteobacteria;Betaproteobacteria;Rhodocyclales;Rhodocyclaceae;Propionivibrio;
AB074518.AqsSerpe	0.0551389	Bacteria;Proteobacteria;Betaproteobacteria;Neisseriales;Neisseriaceae;Aquaspirillum;
AY212674.Unc01fkn	0.0549613	Bacteria;Proteobacteria;Betaproteobacteria;Burkholderiales;Oxalobacteraceae;Undibacterium;
AB186833.UncB2062	0.0546524	Bacteria;Proteobacteria;Betaproteobacteria;Rhodocyclales;Rhodocyclaceae;
GWA2_Polynucleobacter_45_21_curated	0.0545404	GWA2_Polynucleobacter_45_21_curated
AF050536.UncE6829	0.0538208	Bacteria;Proteobacteria;Deltaproteobacteria;Desulfobacterales;Desulfobulbaceae;Desulfocapsa;
AF423284.Uncu2554	0.053719	Bacteria;Proteobacteria;Betaproteobacteria;Nitrosomonadales;Nitrosomonadaceae;
AY493946.UncuS804	0.0537168	Bacteria;Proteobacteria;Betaproteobacteria;TRA3-20;
AY424823.Unc75570	0.0533185	Bacteria;Proteobacteria;Betaproteobacteria;Methylophilales;Methylophilaceae;Methylotenera;
AB366174.LmnLitor	0.053179	Bacteria;Proteobacteria;Betaproteobacteria;Burkholderiales;Burkholderiaceae;Limnobacter;
Y11560.DrnThiop	0.0528633	Bacteria;Proteobacteria;Deltaproteobacteria;Desulfuromonadales;Desulfuromonadaceae;Desulfuromonas;
AB237688.UncB3429	0.0528099	Bacteria;Proteobacteria;Deltaproteobacteria;Desulfovibrionales;Desulfovibrionaceae;Desulfovibrio;
RIFCSPHIGHO2_02_FULL_Peregrinibacteria_Peribacteria_51_15_curated	0.0525362	RIFCSPHIGHO2_02_FULL_PER_ii_51_15_curated
AY728038.HrmArsen	0.0522178	Bacteria;Proteobacteria;Betaproteobacteria;Burkholderiales;Oxalobacteraceae;Herminiimonas;
AY123794.NsmSpe22	0.0521354	Bacteria;Proteobacteria;Betaproteobacteria;Nitrosomonadales;Nitrosomonadaceae;Nitrosomonas;
X92130.AknDelam	0.052106	Bacteria;Proteobacteria;Gammaproteobacteria;Gammaproteobacteria_Incertae_Sedis;Unknown_Family;Alkalimonas;
DQ811792.UncD2684	0.0515246	Bacteria;Proteobacteria;Deltaproteobacteria;SAR324_clade(Marine_group_B);
AF293007.UncGree9	0.0514959	Bacteria;Proteobacteria;Betaproteobacteria;Nitrosomonadales;Nitrosomonadaceae;
FM179887.UncDe115	0.051424	Bacteria;Proteobacteria;Deltaproteobacteria;Desulfobacterales;Desulfobulbaceae;Desulfobulbus;
RIFCSPHIGHO2_02_FULL_Elusimicrobia_61_10_curated	0.0509797	RIFCSPHIGHO2_02_FULL_Elusimicrobia_61_10_curated
AF286037.IFMClon9	0.0507403	Bacteria;Nitrospirae;Nitrospira;Nitrospirales;Nitrospiraceae;
AY328580.Unc02v37	0.0499095	Bacteria;Proteobacteria;Betaproteobacteria;Neisseriales;Neisseriaceae;
AY123794.NsmSpe22	0.0498707	Bacteria;Proteobacteria;Betaproteobacteria;Nitrosomonadales;Nitrosomonadaceae;Nitrosomonas;
RIFCSPLOWO2_02_FULL_OD1_Kaiserbacteria_51_13_curated	0.0496917	RIFCSPLOWO2_02_FULL_OD1_Kaiserbacteria_51_13_curated
AY375053.Unc02ogh	0.0493929	Bacteria;Acidobacteria;Subgroup_22;
AF280846.Unc41853	0.0492197	Bacteria;Proteobacteria;Betaproteobacteria;Nitrosomonadales;Nitrosomonadaceae;
RIFCSPLOWO2_02_FULL_Nitrospirae_62_14_curated	0.0490222	RIFCSPLOWO2_02_FULL_Nitrospirae_62_14_curated
GWB1_OD1_35_20	0.0489256	GWB1_OD1_35_20, Nomurabacteria, Parcubacteria, Bacteria
RBG_16_Gemmatimonadetes_66_8_curated	0.0489167	RBG_16_Gemmatimonadetes_66_8_curated
AB006750.UncuBeta	0.0488532	Bacteria;Proteobacteria;Betaproteobacteria;Burkholderiales;Oxalobacteraceae;
CP002013.BurSp970	0.0485412	Bacteria;Proteobacteria;Betaproteobacteria;Burkholderiales;Burkholderiaceae;Burkholderia;
AY349388.NssSpe47	0.048191	Bacteria;Proteobacteria;Betaproteobacteria;Neisseriales;Neisseriaceae;
AY493935.UncuS770	0.0481691	Bacteria;Acidobacteria;Holophagae;Subgroup_7;
AY238977.UncuB594	0.0480188	Bacteria;Proteobacteria;Betaproteobacteria;Methylophilales;Methylophilaceae;
JQ994266.DhgAlken	0.0479306	Bacteria;Chloroflexi;Dehalococcoidia;Dehalococcoidales;Dehalococcoidaceae;Dehalogenimonas;
AF234684.UncSlu41	0.0476579	Bacteria;Proteobacteria;Betaproteobacteria;Rhodocyclales;Rhodocyclaceae;Zoogloea;
AM404380.UncD1444	0.0476295	Bacteria;Proteobacteria;Deltaproteobacteria;Desulfobacterales;Desulfobulbaceae;Desulfobulbus;
AJ238359.HerFris3	0.0473496	Bacteria;Proteobacteria;Betaproteobacteria;Burkholderiales;Oxalobacteraceae;Herbaspirillum;
AB176695.UncuBe38	0.0470199	Bacteria;Proteobacteria;Betaproteobacteria;Hydrogenophilales;Hydrogenophilaceae;Thiobacillus;
AY212697.Unc02pix	0.0467981	Bacteria;Proteobacteria;Betaproteobacteria;Rhodocyclales;Rhodocyclaceae;Azospira;
RIFCSPLOWO2_02_FULL_OD1_Kaiserbacteria_51_13_curated	0.0467067	RIFCSPLOWO2_02_FULL_OD1_Kaiserbacteria_51_13_curated
AM404380.UncD1444	0.046528	Bacteria;Proteobacteria;Deltaproteobacteria;Desulfobacterales;Desulfobulbaceae;Desulfobulbus;
DQ386264.Sx4Litho	0.0460544	Bacteria;Proteobacteria;Betaproteobacteria;Nitrosomonadales;Gallionellaceae;Sideroxydans;
DQ521800.Unc00493	0.0456651	Bacteria;Proteobacteria;Deltaproteobacteria;Desulfobacterales;Desulfobacteraceae;
AF280846.Unc41853	0.0456144	Bacteria;Proteobacteria;Betaproteobacteria;Nitrosomonadales;Nitrosomonadaceae;
AY218566.Unc02pok	0.0455175	Bacteria;Proteobacteria;Betaproteobacteria;Burkholderiales;Burkholderiaceae;Lautropia;
GWB1_OD1_35_20	0.0453985	GWB1_OD1_35_20, Nomurabacteria, Parcubacteria, Bacteria
GWB1_OD1_35_20	0.0453766	GWB1_OD1_35_20, Nomurabacteria, Parcubacteria, Bacteria
AB842427.SfsSedim	0.0449464	Bacteria;Proteobacteria;Betaproteobacteria;Rhodocyclales;Rhodocyclaceae;Sulfuritalea;
AY328779.Unc01i7n	0.0447788	Bacteria;Proteobacteria;Betaproteobacteria;TRA3-20;
GWB1_OD1_35_20	0.0441864	GWB1_OD1_35_20, Nomurabacteria, Parcubacteria, Bacteria
AB013269.UncBact9	0.0437062	Bacteria;Acidobacteria;Holophagae;Subgroup_23;
AJ318113.Uncu2732	0.0436208	Bacteria;Proteobacteria;Betaproteobacteria;Methylophilales;Methylophilaceae;
AY532574.Unc77339	0.0433424	Bacteria;Proteobacteria;Gammaproteobacteria;1013-28-CG33;
AY326619.Uncu2589	0.0432329	Bacteria;Actinobacteria;Thermoleophilia;Gaiellales;Gaiellaceae;Gaiella;
AF282178.Unc40913	0.0429078	Bacteria;Proteobacteria;Deltaproteobacteria;Syntrophobacterales;Syntrophaceae;Desulfomonile;
AY027498.F0MBact4	0.0425164	Bacteria;Proteobacteria;Betaproteobacteria;Burkholderiales;Comamonadaceae;
RifOxyB12_full_Omnitrophica_50_7_curated	0.0424147	RifOxyB12_full_OP3_50_7_curated
X92555.PcmLemoi	0.0423552	Bacteria;Proteobacteria;Betaproteobacteria;Burkholderiales;Oxalobacteraceae;Paucimonas;
AY493945.Uncu3224	0.0420571	Bacteria;Proteobacteria;Betaproteobacteria;TRA3-20;
AF245349.Unc01gei	0.0419335	Bacteria;Proteobacteria;Betaproteobacteria;Rhodocyclales;Rhodocyclaceae;Candidatus_Accumulibacter;
AY532539.Unc79167	0.0418504	Bacteria;Proteobacteria;Betaproteobacteria;Hydrogenophilales;Hydrogenophilaceae;Ferritrophicum;
RBG_16_Acidobacteria_70_10_curated	0.0415944	RBG_16_Acidobacteria_70_10_curated
AB166770.UncB1445	0.0414103	Bacteria;Proteobacteria;Betaproteobacteria;Rhodocyclales;Rhodocyclaceae;Candidatus_Accumulibacter;
AF204250.UncuB426	0.0409038	Bacteria;Proteobacteria;Betaproteobacteria;Rhodocyclales;Rhodocyclaceae;Sulfuritalea;
RIFCSPLOWO2_02_FULL_OD1_Kaiserbacteria_51_13_curated	0.040847	RIFCSPLOWO2_02_FULL_OD1_Kaiserbacteria_51_13_curated
Y17601.PpvDicar	0.0403115	Bacteria;Proteobacteria;Betaproteobacteria;Rhodocyclales;Rhodocyclaceae;Propionivibrio;
AM997495.UncD1494	0.0399214	Bacteria;Proteobacteria;Gammaproteobacteria;Thiotrichales;H2-104-2;
AF245350.Unc40559	0.0397402	Bacteria;Proteobacteria;Betaproteobacteria;Rhodocyclales;Rhodocyclaceae;Dechloromonas;
Z95732.UncA6503	0.0397238	Bacteria;Acidobacteria;Acidobacteria;Subgroup_6;
AF502232.Unc00y5k	0.0397068	Bacteria;Proteobacteria;Betaproteobacteria;Rhodocyclales;Rhodocyclaceae;Candidatus_Accumulibacter;
HQ698842.AemMetal	0.0394508	Bacteria;Proteobacteria;Gammaproteobacteria;Xanthomonadales;Xanthomonadaceae;Arenimonas;
AB240495.UncB3722	0.0394022	Bacteria;Proteobacteria;Deltaproteobacteria;Desulfobacterales;Desulfobulbaceae;Desulfobulbus;
RIFCSPLOWO2_02_FULL_OD1_Kaiserbacteria_51_13_curated	0.0392771	RIFCSPLOWO2_02_FULL_OD1_Kaiserbacteria_51_13_curated
GWA2_Polynucleobacter_45_21_curated	0.0386768	GWA2_Polynucleobacter_45_21_curated
AB008503.OxaSolur	0.0386663	Bacteria;Proteobacteria;Betaproteobacteria;Burkholderiales;Oxalobacteraceae;Oxalicibacterium;
X92554.PcmLemo2	0.0385188	Bacteria;Proteobacteria;Betaproteobacteria;Burkholderiales;Oxalobacteraceae;Paucimonas;
RIFCSPHIGHO2_01_Muproteobacteria_60_12_curated	0.0383071	RIFCSPHIGHO2_12_FULL_Gamma2_60_33_curated, Gammaproteobacteria, Proteobacteria, Bacteria
AF419687.Unc48002	0.0382297	Bacteria;Bacteroidetes;Bacteroidetes_VC2.1_Bac22;
AY281137.ColPrate	0.038164	Bacteria;Proteobacteria;Betaproteobacteria;Burkholderiales;Oxalobacteraceae;Collimonas;
GWC1_OD1_37_10	0.0377604	GWC1_OD1_37_10, Wolfebacteria, Parcubacteria, Bacteria organism_desc=ACD18-related
GWB1_OD1_35_20	0.0376958	GWB1_OD1_35_20, Nomurabacteria, Parcubacteria, Bacteria
AB076000.AqsPutri	0.0372548	Bacteria;Proteobacteria;Betaproteobacteria;Neisseriales;Neisseriaceae;Aquaspirillum;
RIFCSPLOWO2_12_FULL_Deltaproteobacteria_50_11_curated	0.0372056	RIFCSPLOWO2_02_FULL_Deltaproteobacteria_50_16_curated, Deltaproteobacteria, Proteobacteria, Bacteria
AM084030.AzsSpeci	0.037027	Bacteria;Proteobacteria;Betaproteobacteria;Rhodocyclales;Rhodocyclaceae;Azospira;
AF358001.Unc01sov	0.0368771	Bacteria;Proteobacteria;Betaproteobacteria;Nitrosomonadales;Nitrosomonadaceae;
AB166770.UncB1445	0.0366214	Bacteria;Proteobacteria;Betaproteobacteria;Rhodocyclales;Rhodocyclaceae;Candidatus_Accumulibacter;
AY493948.Uncu3055	0.0359621	Bacteria;Proteobacteria;Betaproteobacteria;Burkholderiales;Comamonadaceae;Comamonas;
AB176695.UncuBe38	0.0359539	Bacteria;Proteobacteria;Betaproteobacteria;Hydrogenophilales;Hydrogenophilaceae;Thiobacillus;
EF100696.PigDaegu	0.0359511	Bacteria;Proteobacteria;Betaproteobacteria;Burkholderiales;Alcaligenaceae;Pigmentiphaga;
AY221081.Unc01g0z	0.0358742	Bacteria;Proteobacteria;Betaproteobacteria;TRA3-20;
AB097172.JntSpe27	0.0358133	Bacteria;Proteobacteria;Betaproteobacteria;Burkholderiales;Oxalobacteraceae;Massilia;
AY128105.BurTro35	0.0355868	Bacteria;Proteobacteria;Betaproteobacteria;Burkholderiales;Burkholderiaceae;Burkholderia;
HM130516.MasTiesh	0.0350526	Bacteria;Proteobacteria;Betaproteobacteria;Burkholderiales;Oxalobacteraceae;Massilia;
RBG_19FT_COMBO_Betaproteobacteria_58_11_curated	0.0349608	RBG_16_Betaproteobacteria_58_11_curated, Hydrogenophilales, Betaproteobacteria, Proteobacteria, Bacteria
DQ188985.HerRhiz2	0.0346924	Bacteria;Proteobacteria;Betaproteobacteria;Burkholderiales;Oxalobacteraceae;Herbaspirillum;
AJ318156.Uncu2734	0.0346025	Bacteria;Proteobacteria;Betaproteobacteria;Methylophilales;Methylophilaceae;
AB491209.PstSecun	0.0340347	Bacteria;Proteobacteria;Betaproteobacteria;Burkholderiales;Alcaligenaceae;Sutterella;
AF445694.Uncu2463	0.0339806	Bacteria;Proteobacteria;Betaproteobacteria;Burkholderiales;Comamonadaceae;Ramlibacter;
RIFCSPLOWO2_12_FULL_Deltaproteobacteria_40_28_curated	0.0339264	RIFCSPLOWO2_12_FULL_Deltaproteobacteria_40_28_curated
AY491562.Unc76104	0.033921	Bacteria;Proteobacteria;Betaproteobacteria;Rhodocyclales;Rhodocyclaceae;Sulfuritalea;
AF026998.UniDelt2	0.03386	Bacteria;Proteobacteria;Deltaproteobacteria;Desulfarculales;Desulfarculaceae;Desulfatiglans;
AJ302078.DpsSpec7	0.0337859	Bacteria;Firmicutes;Clostridia;Clostridiales;Peptococcaceae;Desulfosporosinus;
AF445699.Uncu2464	0.0337302	Bacteria;Proteobacteria;Betaproteobacteria;Burkholderiales;Comamonadaceae;Tepidimonas;
AY277697.CddBurkh	0.0337096	Bacteria;Proteobacteria;Betaproteobacteria;Burkholderiales;Burkholderiaceae;Burkholderia;
AB077038.MalSpino	0.0335498	Bacteria;Proteobacteria;Betaproteobacteria;Burkholderiales;Comamonadaceae;Malikia;
AJ224988.Unc48965	0.0334832	Bacteria;Proteobacteria;Alphaproteobacteria;Rhodobacterales;Rhodobacteraceae;Rhodobacter;
AY907797.Unc03cuh	0.0333824	Bacteria;Proteobacteria;Deltaproteobacteria;Desulfobacterales;Nitrospinaceae;Nitrospina;
AF139171.PndNori4	0.0333688	Bacteria;Proteobacteria;Betaproteobacteria;Burkholderiales;Burkholderiaceae;Pandoraea;
D14256.DugZoogl	0.0331844	Bacteria;Proteobacteria;Betaproteobacteria;Burkholderiales;Oxalobacteraceae;Duganella;
AY123808.NspSpe35	0.0330503	Bacteria;Proteobacteria;Betaproteobacteria;Nitrosomonadales;Nitrosomonadaceae;Nitrosospira;
RBG_16_Thaumarchaeota_49_8_curated	0.0328352	RBG_16_Thaumarchaeota_49_8_curated
AY512825.BurCep17	0.0326789	Bacteria;Proteobacteria;Betaproteobacteria;Burkholderiales;Burkholderiaceae;Burkholderia;
AY424824.Unc02tt5	0.0326724	Bacteria;Proteobacteria;Betaproteobacteria;Methylophilales;Methylophilaceae;
FJ598048.LbtMarit	0.0319953	Bacteria;Bacteroidetes;Flavobacteriia;Flavobacteriales;Flavobacteriaceae;Lutibacter;
AF123077.AzoToluc	0.0319727	Bacteria;Proteobacteria;Betaproteobacteria;Rhodocyclales;Rhodocyclaceae;Azoarcus;
AY493946.UncuS804	0.0316781	Bacteria;Proteobacteria;Betaproteobacteria;TRA3-20;
BD356897.RccTenu4	0.0316187	Bacteria;Proteobacteria;Betaproteobacteria;Rhodocyclales;Rhodocyclaceae;Rhodocyclus;
GWA2_Polynucleobacter_45_21_curated	0.0315864	GWA2_Polynucleobacter_45_21_curated
AY177794.UncDe514	0.0315452	Bacteria;Proteobacteria;Deltaproteobacteria;Desulfobacterales;Desulfobulbaceae;
RBG_19FT_COMBO_Betaproteobacteria_58_11_curated	0.0315137	RBG_16_Betaproteobacteria_58_11_curated, Hydrogenophilales, Betaproteobacteria, Proteobacteria, Bacteria
AB021352.BcmRM170	0.0314065	Bacteria;Proteobacteria;Betaproteobacteria;Burkholderiales;Alcaligenaceae;Parapusillimonas;
AB076000.AqsPutri	0.0313836	Bacteria;Proteobacteria;Betaproteobacteria;Neisseriales;Neisseriaceae;Aquaspirillum;
GWB1_OD1_35_20	0.0311867	GWB1_OD1_35_20, Nomurabacteria, Parcubacteria, Bacteria
RIFCSPHIGHO2_02_FULL_Planctomycetes_50_42_curated	0.0309343	RIFCSPLOWO2_02_FULL_Planctomycetes_50_16_curated, Planctomycetes, Bacteria
AY171616.Dh0Spec5	0.030879	Bacteria;Proteobacteria;Betaproteobacteria;Rhodocyclales;Rhodocyclaceae;Azospira;
GWB1_OD1_35_20	0.0308662	GWB1_OD1_35_20, Nomurabacteria, Parcubacteria, Bacteria
RIFCSPLOWO2_02_FULL_Schekmanbacteria_38_14_curated	0.0306018	RIFCSPLOWO2_12_FULL_RIF03_38_15_curated, RIF3, Bacteria
AY574979.DvbPutea	0.0303833	Bacteria;Proteobacteria;Deltaproteobacteria;Desulfovibrionales;Desulfovibrionaceae;Desulfovibrio;
AB512141.HrmSaxo2	0.0302194	Bacteria;Proteobacteria;Betaproteobacteria;Burkholderiales;Oxalobacteraceae;Herminiimonas;
AY662003.Unc79187	0.0301478	Bacteria;Proteobacteria;Betaproteobacteria;Burkholderiales;Burkholderiaceae;Burkholderia;
AF072927.UncP1435	0.0301171	Bacteria;Proteobacteria;Betaproteobacteria;Rhodocyclales;Rhodocyclaceae;Sulfuritalea;
AJ009452.Unc47061	0.0299424	Bacteria;Proteobacteria;Betaproteobacteria;Rhodocyclales;Rhodocyclaceae;
AY126452.DecSpe19	0.0298726	Bacteria;Proteobacteria;Betaproteobacteria;Rhodocyclales;Rhodocyclaceae;Dechloromonas;
AM404380.UncD1444	0.0297487	Bacteria;Proteobacteria;Deltaproteobacteria;Desulfobacterales;Desulfobulbaceae;Desulfobulbus;
AJ310394.ColFungi	0.0297332	Bacteria;Proteobacteria;Betaproteobacteria;Burkholderiales;Oxalobacteraceae;Collimonas;
RBG_19FT_COMBO_Syntrophobacterales_59_10_curated	0.0296835	RBG_19FT_COMBO_Syntrophobacterales_59_10_curated
BX640434.BorPara2	0.0296354	Bacteria;Proteobacteria;Betaproteobacteria;Burkholderiales;Alcaligenaceae;Bordetella;
CP000090.RalEutro	0.0295983	Bacteria;Proteobacteria;Betaproteobacteria;Burkholderiales;Burkholderiaceae;Cupriavidus;
AF386756.NspSpe37	0.0293159	Bacteria;Proteobacteria;Betaproteobacteria;Nitrosomonadales;Nitrosomonadaceae;Nitrosospira;
AY622239.Uncu2579	0.0292833	Bacteria;Proteobacteria;Betaproteobacteria;Burkholderiales;Burkholderiaceae;Burkholderia;
AF204242.Uncu1507	0.0292573	Bacteria;Proteobacteria;Betaproteobacteria;Rhodocyclales;Rhodocyclaceae;Sulfuritalea;
GWB2_Ignavibacteria_35_12_curated	0.0292437	RIFOXYC2_FULL_RIF_IGX_35_21_curated, RIF-IGX, Bacteria
AY387398.PvcLavam	0.0290959	Bacteria;Proteobacteria;Alphaproteobacteria;Rhizobiales;Rhodobiaceae;Parvibaculum;
GWB1_OD1_35_20	0.0290821	GWB1_OD1_35_20, Nomurabacteria, Parcubacteria, Bacteria
AY221081.Unc01g0z	0.0289711	Bacteria;Proteobacteria;Betaproteobacteria;TRA3-20;
AB469788.OxaFaeci	0.0288763	Bacteria;Proteobacteria;Betaproteobacteria;Burkholderiales;Oxalobacteraceae;Oxalicibacterium;
AB917594.XanBacte	0.0285286	Bacteria;Proteobacteria;Gammaproteobacteria;Xanthomonadales;Xanthomonadaceae;Mizugakiibacter;
RBG_19FT_COMBO_Betaproteobacteria_58_11_curated	0.0283755	RBG_16_Betaproteobacteria_58_11_curated, Hydrogenophilales, Betaproteobacteria, Proteobacteria, Bacteria
AF534427.Uncu1519	0.0282138	Bacteria;Proteobacteria;Betaproteobacteria;Burkholderiales;Burkholderiaceae;Polynucleobacter;
FN553984.UncSe224	0.0280878	Bacteria;Proteobacteria;Zetaproteobacteria;Mariprofundales;Mariprofundaceae;Mariprofundus;
AY212629.Unc72431	0.0277289	Bacteria;Proteobacteria;Betaproteobacteria;Rhodocyclales;Rhodocyclaceae;Sulfuritalea;
RIFCSPLOWO2_12_FULL_Rhodospirillales_67_15_curated	0.0276988	RIFCSPLOWO2_12_FULL_Rhodospirillales_67_15_curated
GWA2_Polynucleobacter_45_21_curated	0.0274306	GWA2_Polynucleobacter_45_21_curated
AF287297.NscMobi2	0.0272773	Bacteria;Proteobacteria;Betaproteobacteria;Nitrosomonadales;Nitrosomonadaceae;Nitrosomonas;
RBG_19FT_COMBO_Betaproteobacteria_58_11_curated	0.0271177	RBG_16_Betaproteobacteria_58_11_curated, Hydrogenophilales, Betaproteobacteria, Proteobacteria, Bacteria
DQ413148.ZooCaeni	0.027097	Bacteria;Proteobacteria;Betaproteobacteria;Rhodocyclales;Rhodocyclaceae;Zoogloea;
AY532586.Unc01ynz	0.0270944	Bacteria;Nitrospirae;Nitrospira;Nitrospirales;Nitrospiraceae;Nitrospira;
AY171616.Dh0Spec5	0.0270387	Bacteria;Proteobacteria;Betaproteobacteria;Rhodocyclales;Rhodocyclaceae;Azospira;
AF525829.Uncu2519	0.026999	Bacteria;Proteobacteria;Betaproteobacteria;Burkholderiales;Comamonadaceae;Aquabacterium;
AY845251.SrmWinog	0.0268151	Bacteria;Proteobacteria;Betaproteobacteria;Hydrogenophilales;Hydrogenophilaceae;Spirillum;
GWB2_OD1_40_8_partial	0.0267815	Parcubacteria, Bacteria organism_desc=Moderate; in CP radiation
GWB1_OD1_35_20	0.0267312	GWB1_OD1_35_20, Nomurabacteria, Parcubacteria, Bacteria
HM583567.PoaCryoc	0.0265102	Bacteria;Proteobacteria;Betaproteobacteria;Burkholderiales;Comamonadaceae;Polaromonas;
AF420338.UncP1483	0.0264256	Bacteria;Proteobacteria;Deltaproteobacteria;Desulfobacterales;Desulfobulbaceae;SEEP-SRB2;
AB121772.ApaPr122	0.0264171	Bacteria;Proteobacteria;Alphaproteobacteria;Rhizobiales;Xanthobacteraceae;Variibacter;
AY218680.Unc01g07	0.0262681	Bacteria;Gemmatimonadetes;Gemmatimonadetes;Gemmatimonadales;Gemmatimonadaceae;
AM404380.UncD1444	0.0262471	Bacteria;Proteobacteria;Deltaproteobacteria;Desulfobacterales;Desulfobulbaceae;Desulfobulbus;
EF032751.UncD2767	0.0262413	Bacteria;Proteobacteria;Deltaproteobacteria;GR-WP33-30;
AF236012.BetPro94	0.0260886	Bacteria;Proteobacteria;Betaproteobacteria;Nitrosomonadales;Nitrosomonadaceae;
GWB1_OD1_40_14	0.0259945	GWB1_OD1_40_14, Parcubacteria, Bacteria
AY436789.MplSpeci	0.0258878	Bacteria;Proteobacteria;Betaproteobacteria;Methylophilales;Methylophilaceae;Methylophilus;
GWB1_OD1_35_20	0.0258426	GWB1_OD1_35_20, Nomurabacteria, Parcubacteria, Bacteria
GWA2_Polynucleobacter_45_21_curated	0.0256836	GWA2_Polynucleobacter_45_21_curated
AB234265.UncB3087	0.0255993	Bacteria;Proteobacteria;Deltaproteobacteria;Syntrophobacterales;Syntrophaceae;Syntrophus;
AM404380.UncD1444	0.0255983	Bacteria;Proteobacteria;Deltaproteobacteria;Desulfobacterales;Desulfobulbaceae;Desulfobulbus;
AB166668.LphSpe27	0.0255949	Bacteria;Proteobacteria;Betaproteobacteria;Burkholderiales;Comamonadaceae;Leptothrix;
Z95721.UncA6501	0.0254418	Bacteria;Acidobacteria;Acidobacteria;Subgroup_6;
AY123801.NspSpe24	0.0253819	Bacteria;Proteobacteria;Betaproteobacteria;Nitrosomonadales;Nitrosomonadaceae;Nitrosospira;
Y17601.PpvDicar	0.0253187	Bacteria;Proteobacteria;Betaproteobacteria;Rhodocyclales;Rhodocyclaceae;Propionivibrio;
AF358019.Unc01nvp	0.0252598	Bacteria;Proteobacteria;Betaproteobacteria;Burkholderiales;Oxalobacteraceae;
AY188294.Unc71986	0.0251588	Bacteria;Proteobacteria;Gammaproteobacteria;Xanthomonadales;Xanthomonadaceae;Dokdonella;
AF236005.BetPro90	0.0251547	Bacteria;Proteobacteria;Betaproteobacteria;Burkholderiales;Comamonadaceae;
AB245340.MxoBacte	0.0250449	Bacteria;Proteobacteria;Deltaproteobacteria;Myxococcales;mle1-27;
AB469786.OxaHorti	0.0250387	Bacteria;Proteobacteria;Betaproteobacteria;Burkholderiales;Oxalobacteraceae;Oxalicibacterium;
L33694.AzoTolul	0.0249401	Bacteria;Proteobacteria;Betaproteobacteria;Rhodocyclales;Rhodocyclaceae;Azoarcus;
AF072926.Unc01e5l	0.0248199	Bacteria;Proteobacteria;Betaproteobacteria;Rhodocyclales;Rhodocyclaceae;Sulfuritalea;
DQ309326.GeoFerri	0.0247577	Bacteria;Proteobacteria;Deltaproteobacteria;Desulfuromonadales;Geobacteraceae;Geoalkalibacter;
AJ318129.Uncu2566	0.024749	Bacteria;Proteobacteria;Betaproteobacteria;Burkholderiales;Comamonadaceae;Comamonas;
DI081119.Unide459	0.0246804	Bacteria;Proteobacteria;Betaproteobacteria;Rhodocyclales;Rhodocyclaceae;Propionivibrio;
AY493938.UncuS771	0.0246658	Bacteria;Proteobacteria;Gammaproteobacteria;Xanthomonadales;
GWB2_Chloroflexi_54_36_curated	0.0246264	GWB2_Chloroflexi_54_36_curated
RBG_19FT_COMBO_Betaproteobacteria_58_11_curated	0.024589	RBG_16_Betaproteobacteria_58_11_curated, Hydrogenophilales, Betaproteobacteria, Proteobacteria, Bacteria
AY532565.Unc02sp4	0.0245718	Bacteria;Proteobacteria;Betaproteobacteria;Nitrosomonadales;Nitrosomonadaceae;Candidatus_Branchiomonas;
AY692042.UncDe631	0.0244774	Bacteria;Proteobacteria;Deltaproteobacteria;Desulfuromonadales;Desulfuromonadaceae;Desulfuromonas;
AY212580.Unc72416	0.0244269	Bacteria;Proteobacteria;Betaproteobacteria;Rhodocyclales;Rhodocyclaceae;12up;
RifOxyB12_full_Deltaproteobacteria_58_9_curated	0.024399	RifOxyA12_full_Proteobacteria_58_15_curated, Deltaproteobacteria, Proteobacteria, Bacteria
AY027801.I1PAmino	0.0243304	Bacteria;Proteobacteria;Betaproteobacteria;Methylophilales;Methylophilaceae;Methylobacillus;
AY221080.Unc02tii	0.0240825	Bacteria;Proteobacteria;Betaproteobacteria;SC-I-84;
RIFOXYB12_FULL_Ignavibacteria_35_14_curated	0.0239225	RIFOXYD12_FULL_Ignavibacteria_36_8_curated, Ignavibacteriales, Ignavibacteria, Ignavibacteriae, Bacteria
AF027004.UniAcido	0.0234565	Bacteria;Acidobacteria;Acidobacteria;Subgroup_3;
AF001645.UncPr321	0.0234286	Bacteria;Proteobacteria;Betaproteobacteria;Burkholderiales;Oxalobacteraceae;Massilia;
AF139176.PndSputo	0.0232382	Bacteria;Proteobacteria;Betaproteobacteria;Burkholderiales;Burkholderiaceae;Pandoraea;
AY061962.OxaFlavu	0.0232185	Bacteria;Proteobacteria;Betaproteobacteria;Burkholderiales;Oxalobacteraceae;Oxalicibacterium;
AY444991.Unc74238	0.0231183	Bacteria;Proteobacteria;Deltaproteobacteria;Desulfobacterales;Desulfobulbaceae;Desulfocapsa;
AJ318182.UncuB541	0.0230947	Bacteria;Proteobacteria;Betaproteobacteria;Burkholderiales;Burkholderiaceae;Burkholderia;
GX182005.Unide813	0.0230534	Bacteria;Proteobacteria;Betaproteobacteria;Rhodocyclales;Rhodocyclaceae;Azoarcus;
Y19190.GbtSpec3	0.0230176	Bacteria;Proteobacteria;Deltaproteobacteria;Desulfuromonadales;Geobacteraceae;Geobacter;
AJ233943.PgmThaxt	0.0230031	Bacteria;Proteobacteria;Deltaproteobacteria;Myxococcales;Polyangiaceae;Jahnella;
GWA2_Polynucleobacter_45_21_curated	0.0229042	GWA2_Polynucleobacter_45_21_curated
GWD1_OD1_43_18	0.0228685	Azambacteria, Parcubacteria, Bacteria organism_desc=Same as C1_43_61 and C2_43_27 Curated version is GWC2_OD1_43_27
AF523045.UncCo212	0.0226623	Bacteria;Proteobacteria;Betaproteobacteria;Burkholderiales;Comamonadaceae;Polaromonas;
Z95724.Unc01rkk	0.022649	Bacteria;Acidobacteria;Acidobacteria;Subgroup_6;
AY026316.I2EBact3	0.0226471	Bacteria;Proteobacteria;Betaproteobacteria;Nitrosomonadales;Nitrosomonadaceae;Nitrosomonas;
U58019.TblAquae	0.0225603	Bacteria;Proteobacteria;Betaproteobacteria;Hydrogenophilales;Hydrogenophilaceae;Thiobacillus;
GWF1_OD1_40_6	0.0225462	Nomurabacteria, Parcubacteria, Bacteria
AM086154.Unc53388	0.0224376	Bacteria;Proteobacteria;Deltaproteobacteria;Desulfobacterales;Desulfobacteraceae;
GWA2_Polynucleobacter_45_21_curated	0.0223788	GWA2_Polynucleobacter_45_21_curated
DQ833468.Unc033qd	0.0222383	Bacteria;Proteobacteria;Deltaproteobacteria;Desulfobacterales;Desulfobulbaceae;Desulfobulbus;
AB186831.UncB2002	0.0219897	Bacteria;Proteobacteria;Betaproteobacteria;Rhodocyclales;Rhodocyclaceae;Denitratisoma;
RIFCSPLOWO2_02_FULL_OD1_Zambryskibacteria_51_21_curated	0.0216888	RIFCSPHIGHO2_02_FULL_RIF_OD1_10_43_37_curated, RIF-OD1-1, Parcubacteria, Bacteria
FN553642.UncSe376	0.0216612	Bacteria;Proteobacteria;Gammaproteobacteria;Chromatiales;Ectothiorhodospiraceae;
AJ318171.Uncu2567	0.0215464	Bacteria;Proteobacteria;Betaproteobacteria;Burkholderiales;Alcaligenaceae;Castellaniella;
AY212629.Unc72431	0.0215303	Bacteria;Proteobacteria;Betaproteobacteria;Rhodocyclales;Rhodocyclaceae;Sulfuritalea;
AB179513.UncB1677	0.0214252	Bacteria;Proteobacteria;Betaproteobacteria;Nitrosomonadales;Nitrosomonadaceae;
DQ404734.Unc0001d	0.0214094	Bacteria;Proteobacteria;Deltaproteobacteria;Syntrophobacterales;Syntrophaceae;Desulfobacca;
AB008801.ClsManga	0.021345	Bacteria;Proteobacteria;Betaproteobacteria;Burkholderiales;Comamonadaceae;Caldimonas;
Z93977.Unc02w7f	0.0212659	Bacteria;Proteobacteria;Betaproteobacteria;Burkholderiales;Comamonadaceae;Hydrogenophaga;
GWB1_OD1_35_20	0.0211834	GWB1_OD1_35_20, Nomurabacteria, Parcubacteria, Bacteria
AB076866.UncuBe25	0.0211054	Bacteria;Proteobacteria;Betaproteobacteria;Burkholderiales;Comamonadaceae;Acidovorax;
AY375132.Unc02wu2	0.0208048	Bacteria;Proteobacteria;JTB23;
AF479766.DecSpe10	0.0207671	Bacteria;Proteobacteria;Betaproteobacteria;Rhodocyclales;Rhodocyclaceae;Dechloromonas;
DQ833468.Unc033qd	0.0207333	Bacteria;Proteobacteria;Deltaproteobacteria;Desulfobacterales;Desulfobulbaceae;Desulfobulbus;
AY212577.Unc02szd	0.0207285	Bacteria;Proteobacteria;Betaproteobacteria;Rhodocyclales;Rhodocyclaceae;
AY676493.Unc79419	0.0207128	Bacteria;Proteobacteria;Betaproteobacteria;Rhodocyclales;Rhodocyclaceae;Uliginosibacterium;
RBG_19FT_COMBO_Betaproteobacteria_58_11_curated	0.0207083	RBG_16_Betaproteobacteria_58_11_curated, Hydrogenophilales, Betaproteobacteria, Proteobacteria, Bacteria
GWB2_Deltaproteobacteria_55_19_curated	0.0205475	GWB2_Deltaproteobacteria_55_19_curated
RIFCSPLOWO2_02_FULL_Tectomicrobia_70_19_curated	0.0204258	RIFCSPLOWO2_12_FULL_Entotheonella_69_37_curated, Entotheonella, Bacteria
AF293006.UncGre20	0.0203658	Bacteria;Proteobacteria;Betaproteobacteria;TRA3-20;
AY250869.UncAl740	0.0202795	Bacteria;Proteobacteria;Alphaproteobacteria;Sphingomonadales;Erythrobacteraceae;Altererythrobacter;
AJ307983.PpvLimic	0.0201639	Bacteria;Proteobacteria;Betaproteobacteria;Rhodocyclales;Rhodocyclaceae;Propionivibrio;
AY771960.UncD2268	0.020093	Bacteria;Proteobacteria;Deltaproteobacteria;Desulfobacterales;Desulfobulbaceae;Desulfobulbus;
AY035307.PheMobil	0.0200604	Bacteria;Proteobacteria;Alphaproteobacteria;Caulobacterales;Caulobacteraceae;Phenylobacterium;
DQ256728.ChmKoree	0.0200422	Bacteria;Proteobacteria;Betaproteobacteria;Burkholderiales;Burkholderiaceae;Chitinimonas;
AY250107.Unc01ps4	0.0199258	Bacteria;Proteobacteria;Betaproteobacteria;Burkholderiales;Comamonadaceae;Hydrogenophaga;
DD117114.Unide350	0.0199199	Bacteria;Proteobacteria;Betaproteobacteria;Rhodocyclales;Rhodocyclaceae;Methyloversatilis;
GWA2_Polynucleobacter_45_21_curated	0.0198112	GWA2_Polynucleobacter_45_21_curated
AY328716.Unc02nhm	0.0197764	Bacteria;Proteobacteria;Betaproteobacteria;Burkholderiales;Comamonadaceae;Limnohabitans;
RIFCSPLOWO2_12_FULL_NC10_66_18_curated	0.019731	RIFCSPLOWO2_02_FULL_NC10_66_22_curated, NC10, Bacteria
AF110276.BegSpec7	0.0197267	Bacteria;Proteobacteria;Proteobacteria_Incertae_Sedis;Unknown_Order;Unknown_Family;Candidatus_Allobeggiatoa;
RIFCSPHIGHO2_02_FULL_OD1_Colwellbacteria_43_15_curated	0.0197011	RIFCSPHIGHO2_12_FULL_OD1_43_12_curated, Parcubacteria, Bacteria
Y07586.Unc79203	0.0196648	Bacteria;Acidobacteria;Acidobacteria;Subgroup_6;
AF026985.UnidBet2	0.0196626	Bacteria;Proteobacteria;Betaproteobacteria;Hydrogenophilales;Hydrogenophilaceae;
AJ290018.Unc00tz5	0.0196623	Bacteria;Proteobacteria;Betaproteobacteria;Burkholderiales;Alcaligenaceae;GKS98_freshwater_group;
GWA2_Polynucleobacter_45_21_curated	0.0196399	GWA2_Polynucleobacter_45_21_curated
AB007996.ComTest4	0.0195977	Bacteria;Proteobacteria;Betaproteobacteria;Burkholderiales;Comamonadaceae;Comamonas;
AB194302.SvmTerra	0.019597	Bacteria;Proteobacteria;Betaproteobacteria;Neisseriales;Neisseriaceae;Silvimonas;
AY281352.Unc02qw1	0.019577	Bacteria;Acidobacteria;Acidobacteria;Subgroup_6;
AB166771.UncB1481	0.0194845	Bacteria;Proteobacteria;Betaproteobacteria;Rhodocyclales;Rhodocyclaceae;Candidatus_Accumulibacter;
RIFCSPLOWO2_02_FULL_OD1_Kaiserbacteria_51_13_curated	0.0194359	RIFCSPLOWO2_02_FULL_OD1_Kaiserbacteria_51_13_curated
GWA2_Alphaproteobacteria_41_27_curated	0.0192499	RIFCSPHIGHO2_02_FULL_Alphaproteobacteria_42_30_curated, Alphaproteobacteria, Proteobacteria, Bacteria
DQ831555.UncD2341	0.0192004	Bacteria;Proteobacteria;Deltaproteobacteria;Desulfobacterales;Desulfobulbaceae;Desulfobulbus;
AB240476.UncB3957	0.0191671	Bacteria;Proteobacteria;Deltaproteobacteria;Syntrophobacterales;Syntrophobacteraceae;
BX571965.BurPseu8	0.0191591	Bacteria;Proteobacteria;Betaproteobacteria;Burkholderiales;Burkholderiaceae;Burkholderia;
DQ831535.UncD2734	0.0191421	Bacteria;Proteobacteria;Deltaproteobacteria;Desulfobacterales;Desulfobulbaceae;
AF125877.DdbAcid2	0.01907	Bacteria;Proteobacteria;Betaproteobacteria;Burkholderiales;Comamonadaceae;Tepidimonas;
GWF2_OD1_42_22	0.0190466	Azambacteria, Parcubacteria, Bacteria organism_desc=Curated version is GWC2_OD1_43_27
AM746083.UncDe458	0.0190444	Bacteria;Proteobacteria;Deltaproteobacteria;Desulfobacterales;Desulfobacteraceae;SEEP-SRB1;
AF482443.Unc47289	0.0190344	Bacteria;Proteobacteria;Deltaproteobacteria;Syntrophobacterales;Syntrophaceae;
AY493947.Uncu2457	0.0188722	Bacteria;Proteobacteria;Betaproteobacteria;Nitrosomonadales;Nitrosomonadaceae;
JQ417431.UndTerre	0.0188295	Bacteria;Proteobacteria;Betaproteobacteria;Burkholderiales;Oxalobacteraceae;Undibacterium;
AB239707.UncB3697	0.0187774	Bacteria;Proteobacteria;Deltaproteobacteria;Desulfuromonadales;Geobacteraceae;Geobacter;
GWA2_Polynucleobacter_45_21_curated	0.0187602	GWA2_Polynucleobacter_45_21_curated
AF423295.Uncu2556	0.0187272	Bacteria;Chloroflexi;Anaerolineae;Anaerolineales;Anaerolineaceae;
RIFCSPLOWO2_02_FULL_Deltaproteobacteria_57_26_curated	0.0186165	RIFCSPLOWO2_12_FULL_Deltaproteobacteria_57_22_curated, Deltaproteobacteria, Proteobacteria, Bacteria
GWC1_OP11_37_12	0.0186068	GWC1_OP11_37_12, Roizmanbacteria, Microgenomates, Bacteria organism_desc=Good + ACD12-rel
GWA2_Polynucleobacter_45_21_curated	0.0185325	GWA2_Polynucleobacter_45_21_curated
AJ704689.UncDe438	0.0183481	Bacteria;Proteobacteria;Deltaproteobacteria;Desulfobacterales;Desulfobulbaceae;Desulfobulbus;
RIFCSPLOWO2_12_FULL_Nitrospinae_45_22_curated	0.0183035	RIFCSPLOWO2_12_FULL_Nitrospinae_45_22_curated
AY080915.Unc68497	0.018264	Bacteria;Proteobacteria;Betaproteobacteria;Burkholderiales;Oxalobacteraceae;
AY326598.Uncu3072	0.0182514	Bacteria;Proteobacteria;Betaproteobacteria;SC-I-84;
AM997421.UncD2004	0.0181619	Bacteria;Proteobacteria;Gammaproteobacteria;Xanthomonadales;JTB255_marine_benthic_group;
AB094401.HerChlor	0.0179855	Bacteria;Proteobacteria;Betaproteobacteria;Burkholderiales;Oxalobacteraceae;Herbaspirillum;
GWB2_Deltaproteobacteria_55_19_curated	0.0179152	GWB2_Deltaproteobacteria_55_19_curated
AJ292623.UncE4841	0.0178924	Bacteria;Proteobacteria;Betaproteobacteria;Burkholderiales;Comamonadaceae;
GWE1_OD1_32_28	0.0178888	GWE2_OD1_31_40, Nomurabacteria, Parcubacteria, Bacteria organism_desc=good: Candidate for curation
AF513107.Unc00svz	0.0177979	Bacteria;Proteobacteria;Betaproteobacteria;Burkholderiales;Comamonadaceae;Aquabacterium;
Z95727.Unc022ka	0.0177855	Bacteria;Acidobacteria;Acidobacteria;Subgroup_6;
AF361193.Uncu2513	0.0177554	Bacteria;Proteobacteria;Betaproteobacteria;Burkholderiales;Comamonadaceae;Limnohabitans;
AM162453.Unc024gg	0.0177351	Bacteria;Proteobacteria;Deltaproteobacteria;Myxococcales;Cystobacteraceae;Anaeromyxobacter;
AY123787.NspSpe30	0.0177141	Bacteria;Proteobacteria;Betaproteobacteria;Nitrosomonadales;Nitrosomonadaceae;Nitrosospira;
RIFCSPLOWO2_02_FULL_OD1_Kaiserbacteria_51_13_curated	0.0176971	RIFCSPLOWO2_02_FULL_OD1_Kaiserbacteria_51_13_curated
AJ888903.RbxBenzo	0.0175632	Bacteria;Proteobacteria;Betaproteobacteria;Burkholderiales;Comamonadaceae;Rubrivivax;
AY326604.Uncu2413	0.0175553	Bacteria;Proteobacteria;Alphaproteobacteria;Rhizobiales;Xanthobacteraceae;
AY559412.Unc76011	0.0175149	Bacteria;Proteobacteria;Betaproteobacteria;Hydrogenophilales;Hydrogenophilaceae;Tepidiphilus;
U81754.Unc031oh	0.0174269	Bacteria;Elusimicrobia;Elusimicrobia;Lineage_IV;
AY218585.Unc74605	0.0173427	Bacteria;Proteobacteria;Betaproteobacteria;Burkholderiales;Comamonadaceae;Acidovorax;
AJ292638.UncE4842	0.0173405	Bacteria;Proteobacteria;Betaproteobacteria;Burkholderiales;Burkholderiaceae;Burkholderia;
AF236011.BetPro97	0.0173089	Bacteria;Proteobacteria;Betaproteobacteria;Burkholderiales;Alcaligenaceae;
AY622228.UncuB613	0.0172049	Bacteria;Proteobacteria;Betaproteobacteria;Burkholderiales;Alcaligenaceae;Paralcaligenes;
RBG_19FT_COMBO_Betaproteobacteria_58_11_curated	0.0171139	RBG_16_Betaproteobacteria_58_11_curated, Hydrogenophilales, Betaproteobacteria, Proteobacteria, Bacteria
AF328152.CncKuhn4	0.0168802	Bacteria;Proteobacteria;Betaproteobacteria;Neisseriales;Neisseriaceae;Conchiformibius;
EF687003.CupSpe29	0.0168347	Bacteria;Proteobacteria;Betaproteobacteria;Burkholderiales;Burkholderiaceae;Cupriavidus;
AY250104.Unc02md8	0.01672	Bacteria;Proteobacteria;Betaproteobacteria;Burkholderiales;Comamonadaceae;
AY532556.Unc032o8	0.0166912	Bacteria;Bacteroidetes;Bacteroidia;Bacteroidia_Incertae_Sedis;Draconibacteriaceae;
RIFCSPLOWO2_12_FULL_Planctomycetes_50_35_curated	0.0166832	RIFCSPLOWO2_02_FULL_Planctomycetes_50_16_curated, Planctomycetes, Bacteria
AY268173.PndPulm2	0.0166789	Bacteria;Proteobacteria;Betaproteobacteria;Burkholderiales;Burkholderiaceae;Pandoraea;
AB186833.UncB2062	0.0166718	Bacteria;Proteobacteria;Betaproteobacteria;Rhodocyclales;Rhodocyclaceae;
AF110187.BurMall6	0.0166645	Bacteria;Proteobacteria;Betaproteobacteria;Burkholderiales;Burkholderiaceae;Burkholderia;
AJ306773.Unc00u9d	0.0165939	Bacteria;Proteobacteria;Deltaproteobacteria;Syntrophobacterales;Syntrophaceae;Syntrophus;
FJ654664.NssShaye	0.0165778	Bacteria;Proteobacteria;Betaproteobacteria;Neisseriales;Neisseriaceae;Neisseria;
CP000091.RalEutr6	0.0164965	Bacteria;Proteobacteria;Betaproteobacteria;Burkholderiales;Burkholderiaceae;Cupriavidus;
X86071.Unide699	0.0163481	Bacteria;Proteobacteria;Betaproteobacteria;Burkholderiales;Comamonadaceae;Acidovorax;
AJ009484.Unc48847	0.0163076	Bacteria;Proteobacteria;Betaproteobacteria;Rhodocyclales;Rhodocyclaceae;
AY548933.Unc02y51	0.0162518	Bacteria;Proteobacteria;Betaproteobacteria;Burkholderiales;Burkholderiaceae;Limnobacter;
FJ951625.DpsAcidi	0.0161725	Bacteria;Firmicutes;Clostridia;Clostridiales;Peptococcaceae;Desulfosporosinus;
GWD2_Deltaproteobacteria_42_10_curated	0.016144	RIFCSPLOWO2_02_FULL_Deltaproteobacteria_42_39_curated, Deltaproteobacteria, Proteobacteria, Bacteria
GWA2_Elusimicrobia_69_24_curated	0.0161439	GWA2_Elusimicrobia_69_24_curated
RIFCSPLOWO2_02_FULL_OD1_Kaiserbacteria_56_11_curated	0.0158703	RIFCSPHIGHO2_12_FULL_OD1_Kaiserbacteria_56_13_curated, Kaiserbacteria, Parcubacteria, Bacteria
DQ811810.UncD1085	0.0158622	Bacteria;Proteobacteria;Deltaproteobacteria;Myxococcales;UASB-TL25;
JX458403.CupSpe54	0.015742	Bacteria;Proteobacteria;Betaproteobacteria;Burkholderiales;Burkholderiaceae;Cupriavidus;
RIFCSPLOWO2_02_FULL_Rhodospirillales_58_16_curated	0.0157295	RIFCSPLOWO2_12_FULL_Rhodospirillales_58_28_curated, Rhodospirillales, Alphaproteobacteria, Proteobacteria, Bacteria
AB234263.UncB2982	0.0156645	Bacteria;Proteobacteria;Deltaproteobacteria;Desulfobacterales;Desulfobulbaceae;Desulfocapsa;
AF234719.UncSlu58	0.0155967	Bacteria;Proteobacteria;Alphaproteobacteria;Rhizobiales;Hyphomicrobiaceae;Hyphomicrobium;
AF353162.NspSpe18	0.0154975	Bacteria;Proteobacteria;Betaproteobacteria;Nitrosomonadales;Nitrosomonadaceae;Nitrosospira;
AJ563935.McsCapsu	0.0154796	Bacteria;Proteobacteria;Gammaproteobacteria;Methylococcales;Methylococcaceae;Methylococcus;
Z95728.UncA6022	0.0154786	Bacteria;Acidobacteria;Acidobacteria;Subgroup_6;
AF507682.UncuS606	0.0154726	Bacteria;Parcubacteria;
AB478415.IgvAlbum	0.0153225	Bacteria;Chlorobi;Ignavibacteria;Ignavibacteriales;Ignavibacteriaceae;Ignavibacterium;
Y12597.Unc77441	0.0153153	Bacteria;Acidobacteria;Acidobacteria;Subgroup_6;
AY212560.Unc02pbn	0.0153142	Bacteria;Proteobacteria;Betaproteobacteria;Burkholderiales;Comamonadaceae;Aquincola;
AY337598.BetPro14	0.0152872	Bacteria;Proteobacteria;Betaproteobacteria;Burkholderiales;Oxalobacteraceae;Duganella;
AY218683.Unc71384	0.0151739	Bacteria;Proteobacteria;Betaproteobacteria;Burkholderiales;Comamonadaceae;
AJ292646.UncE4826	0.0151394	Bacteria;Proteobacteria;Betaproteobacteria;Burkholderiales;Burkholderiaceae;Burkholderia;
AB021387.MalSpin2	0.015073	Bacteria;Proteobacteria;Betaproteobacteria;Burkholderiales;Comamonadaceae;Malikia;
RIFCSPLOWO2_12_FULL_Ignavibacteria_56_21_curated	0.0150494	RIFCSPLOWO2_02_FULL_Ignavibacteria_55_14_curated, Ignavibacteriales, Ignavibacteria, Ignavibacteriae, Bacteria
RBG_16_Planctomycetes_64_12_curated	0.0150494	RBG_16_Planctomycetes_64_12_curated
AY532575.Unc01ynx	0.0150489	Bacteria;Proteobacteria;Gammaproteobacteria;Chromatiales;Ectothiorhodospiraceae;Acidiferrobacter;
GWA2_Polynucleobacter_45_21_curated	0.0150357	GWA2_Polynucleobacter_45_21_curated
DQ811799.UncD2455	0.0150206	Bacteria;Proteobacteria;Deltaproteobacteria;Desulfobacterales;Desulfobulbaceae;Desulfobulbus;
AJ276701.DlbHafn5	0.0149295	Bacteria;Firmicutes;Clostridia;Clostridiales;Peptococcaceae;Desulfitobacterium;
RIFCSPLOWO2_12_FULL_Gammaproteobacteria_47_76_curated	0.014816	RifCSPlowO2_12_Gammaproteobacteria_47_11_curated, Gammaproteobacteria, Proteobacteria, Bacteria
DQ831546.UncD1128	0.0147192	Bacteria;Proteobacteria;Deltaproteobacteria;Desulfobacterales;Desulfobulbaceae;Desulfobulbus;
AB092606.BurMult5	0.0146827	Bacteria;Proteobacteria;Betaproteobacteria;Burkholderiales;Burkholderiaceae;Burkholderia;
DQ004674.Unc02a4v	0.0145022	Bacteria;Proteobacteria;Deltaproteobacteria;Desulfobacterales;Desulfobulbaceae;Desulfobulbus;
RIFCSPLOWO2_02_FULL_Alphaproteobacteria_40_19_curated	0.0145022	RIFCSPLOWO2_02_FULL_Alphaproteobacteria_40_19_curated
GWF2_OD1_38_76	0.0143558	GWF2_OD1_38_76, Parcubacteria, Bacteria organism_desc=a141
GWA2_Polynucleobacter_45_21_curated	0.0142905	GWA2_Polynucleobacter_45_21_curated
RBG_16_Chloroflexi_57_8_curated	0.0142609	RBG_16_Chloroflexi_57_8_curated
AY326539.Uncu2405	0.0142445	Bacteria;Acidobacteria;Acidobacteria;Subgroup_6;
GWA2_OD1_42_41_partial	0.0142398	Nomurabacteria, Parcubacteria, Bacteria
RIFCSPLOWO2_12_FULL_OD1_Liptonbacteria_60_15_curated	0.0142282	RIFCSPLOWO2_12_FULL_OD1_60_15_curated
AY328787.Unc01r6s	0.0141809	Bacteria;Proteobacteria;Betaproteobacteria;TRA3-20;
CP000859.DlsOleov	0.0141366	Bacteria;Proteobacteria;Deltaproteobacteria;Desulfobacterales;Desulfobacteraceae;Desulfococcus;
AJ535250.UncD1828	0.0141322	Bacteria;Proteobacteria;Deltaproteobacteria;Desulfobacterales;Desulfobulbaceae;SEEP-SRB2;
U87783.AfpGen17	0.0140582	Bacteria;Proteobacteria;Alphaproteobacteria;Rhizobiales;Bradyrhizobiaceae;
GWC1_OD1_40_13	0.0140456	GWA1_OD1_40_21, Parcubacteria, Bacteria
AB330881.AphJapon	0.0139838	Bacteria;Proteobacteria;Gammaproteobacteria;Oceanospirillales;Oceanospirillaceae;Amphritea;
RIFCSPLOWO2_02_FULL_Gammaproteobacteria_47_50_curated	0.0139549	RifCSPlowO2_12_Gammaproteobacteria_47_11_curated, Gammaproteobacteria, Proteobacteria, Bacteria
AJ224942.Unc47164	0.0139546	Bacteria;Bacteroidetes;Flavobacteriia;Flavobacteriales;Cryomorphaceae;Owenweeksia;
AY532591.Unc02sp7	0.013953	Bacteria;Chlorobi;Ignavibacteria;Ignavibacteriales;SR-FBR-L83;
GWD2_OD1_35_24	0.0139412	GWD1_OD1_35_49, Campbellbacteria, Parcubacteria, Bacteria organism_desc=seems same GWC2_34_28 complete
RBG_16_Chloroflexi_58_14_curated	0.0139373	RBG_16_Chloroflexi_58_14_curated
AF523012.UncCo662	0.0138641	Bacteria;Proteobacteria;Betaproteobacteria;Burkholderiales;Comamonadaceae;Polaromonas;
AY599727.UncVar50	0.0137403	Bacteria;Proteobacteria;Betaproteobacteria;Burkholderiales;Comamonadaceae;Variovorax;
AF418961.Unc00w4f	0.0136911	Bacteria;Proteobacteria;Betaproteobacteria;Neisseriales;Neisseriaceae;Leeia;
DQ664237.PcdPisci	0.0136827	Bacteria;Proteobacteria;Gammaproteobacteria;Pseudomonadales;Moraxellaceae;Perlucidibaca;
GWB2_Chloroflexi_49_20_curated	0.0136813	GWC2_Chloroflexi_49_37_curated, Chloroflexi, Bacteria
DQ811812.UncD2718	0.0136798	Bacteria;Proteobacteria;Deltaproteobacteria;Desulfobacterales;Desulfobulbaceae;Desulfobulbus;
RBG_16_Chloroflexi_56_11_curated	0.0136025	RBG_16_Chloroflexi_56_11_curated
AJ009471.Unc47064	0.0135809	Bacteria;Proteobacteria;Deltaproteobacteria;Syntrophobacterales;Syntrophaceae;Smithella;
AY291120.LmpHyal3	0.0134903	Bacteria;Proteobacteria;Betaproteobacteria;Burkholderiales;Comamonadaceae;Lampropedia;
AF507714.UncuS610	0.0133904	Bacteria;TM6;
AY692041.UncDec14	0.0133062	Bacteria;Proteobacteria;Betaproteobacteria;Hot_Creek_32;
AB179513.UncB1677	0.0133062	Bacteria;Proteobacteria;Betaproteobacteria;Nitrosomonadales;Nitrosomonadaceae;
AY599723.Uncu3238	0.0131944	Bacteria;Proteobacteria;Betaproteobacteria;Burkholderiales;Oxalobacteraceae;Pseudoduganella;
U81649.Unc036ey	0.0131341	Bacteria;Chloroflexi;Dehalococcoidia;vadinBA26;
AY281356.Unc01qjl	0.0131031	Bacteria;Acidobacteria;Acidobacteria;Subgroup_6;
AF534196.Unc01z5e	0.0130102	Bacteria;Proteobacteria;Betaproteobacteria;Burkholderiales;Oxalobacteraceae;Massilia;
JQ409016.MasYuzhu	0.0129866	Bacteria;Proteobacteria;Betaproteobacteria;Burkholderiales;Oxalobacteraceae;Massilia;
RIFCSPLOWO2_12_FULL_OD1_Zambryskibacteria_39_16_curated	0.0129542	RIFCSPLOWO2_12_FULL_RIF_OD1_10_39_16_curated
AY869687.Unc78792	0.0129258	Bacteria;Proteobacteria;Deltaproteobacteria;Desulfobacterales;Desulfobacteraceae;
GQ221764.BauLitor	0.012835	Bacteria;Proteobacteria;Alphaproteobacteria;Rhizobiales;Rhizobiales_Incertae_Sedis;Bauldia;
AY493932.Uncu3222	0.0128337	Bacteria;Acidobacteria;Acidobacteria;Subgroup_6;
AY221066.Unc72678	0.0128017	Bacteria;Proteobacteria;Betaproteobacteria;Nitrosomonadales;Nitrosomonadaceae;
KF676669.NvpSpec3	0.0127303	Bacteria;Proteobacteria;Alphaproteobacteria;Sphingomonadales;Sphingomonadaceae;Novosphingobium;
AB240264.UncB3925	0.0126477	Bacteria;Proteobacteria;Deltaproteobacteria;Myxococcales;Cystobacteraceae;Anaeromyxobacter;
AY622250.Uncu2580	0.0126037	Bacteria;Proteobacteria;Betaproteobacteria;Nitrosomonadales;Nitrosomonadaceae;
RIFCSPLOWO2_02_FULL_Melainabacteria_35_15_curated	0.0125868	RIFCSPLOWO2_12_FULL_Melainabacteria_35_11_curated, Melainabacteria, Bacteria
AB021420.HdpFlav3	0.0125405	Bacteria;Proteobacteria;Betaproteobacteria;Burkholderiales;Comamonadaceae;Hydrogenophaga;
AB166773.UncB1477	0.012478	Bacteria;Proteobacteria;Betaproteobacteria;Burkholderiales;Comamonadaceae;
AB680771.BurCe102	0.0124598	Bacteria;Proteobacteria;Betaproteobacteria;Burkholderiales;Burkholderiaceae;Burkholderia;
AJ542534.RhzBac12	0.0124149	Bacteria;Proteobacteria;Alphaproteobacteria;Rhizobiales;Phyllobacteriaceae;Aminobacter;
X77215.HphFoeti	0.0123664	Bacteria;Acidobacteria;Holophagae;Holophagales;Holophagaceae;Holophaga;
AF074712.BurSp326	0.0121532	Bacteria;Proteobacteria;Betaproteobacteria;Burkholderiales;Burkholderiaceae;Burkholderia;
AY741155.PndSpec6	0.0121316	Bacteria;Proteobacteria;Betaproteobacteria;Burkholderiales;Burkholderiaceae;Pandoraea;
RIFCSPLOWO2_02_FULL_OD1_Wildermuthbacteria_47_10_curated	0.0121235	RIFCSPHIGHO2_01_FULL_RIF_OD1_07_47_27_curated, RIF-OD1-7, Parcubacteria, Bacteria
AF125876.DdbAcidD	0.0121235	Bacteria;Proteobacteria;Betaproteobacteria;Burkholderiales;Comamonadaceae;Schlegelella;
AY123796.NspSpe33	0.0120911	Bacteria;Proteobacteria;Betaproteobacteria;Nitrosomonadales;Nitrosomonadaceae;Nitrosospira;
AF507700.Uncu2704	0.0120402	Bacteria;Chloroflexi;SAR202_clade;
AF387301.AcfThioo	0.0120226	Bacteria;Proteobacteria;Gammaproteobacteria;Chromatiales;Ectothiorhodospiraceae;Acidiferrobacter;
AF292996.UncGre18	0.011953	Bacteria;Proteobacteria;Alphaproteobacteria;Rhizobiales;Xanthobacteraceae;Variibacter;
AY741342.RalPicke	0.0119459	Bacteria;Proteobacteria;Betaproteobacteria;Burkholderiales;Burkholderiaceae;Ralstonia;
AF508102.CasDeni4	0.0118074	Bacteria;Proteobacteria;Betaproteobacteria;Burkholderiales;Alcaligenaceae;Castellaniella;
AJ318123.UncGa868	0.0117772	Bacteria;Proteobacteria;Gammaproteobacteria;Legionellales;Coxiellaceae;Aquicella;
RIFCSPLOWO2_02_FULL_OD1_Kaiserbacteria_51_13_curated	0.0117659	RIFCSPLOWO2_02_FULL_OD1_Kaiserbacteria_51_13_curated
AF050551.UncE6335	0.0117659	Bacteria;Spirochaetae;Spirochaetes;Spirochaetales;Spirochaetaceae;
AF234701.UncSlu82	0.0117605	Bacteria;Acidobacteria;Acidobacteria;Subgroup_6;
AY212697.Unc02pix	0.0117146	Bacteria;Proteobacteria;Betaproteobacteria;Rhodocyclales;Rhodocyclaceae;Azospira;
AB240382.UncB3831	0.0114923	Bacteria;Proteobacteria;Deltaproteobacteria;Syntrophobacterales;Syntrophobacteraceae;
AJ549220.TinSpec5	0.0114301	Bacteria;Proteobacteria;Betaproteobacteria;Burkholderiales;Burkholderiales_Incertae_Sedis;Thiomonas;
AY154372.BurPhe14	0.011405	Bacteria;Proteobacteria;Betaproteobacteria;Burkholderiales;Burkholderiaceae;Burkholderia;
AF468969.DlaPro20	0.0112632	Bacteria;Proteobacteria;Deltaproteobacteria;Desulfobacterales;Desulfobacteraceae;Desulfatibacillum;
AF223382.GbtThiog	0.0112549	Bacteria;Proteobacteria;Deltaproteobacteria;Desulfuromonadales;Geobacteraceae;Geobacter;
DQ811832.UncD2321	0.0112187	Bacteria;Proteobacteria;Deltaproteobacteria;Sva0485;
AF269002.Unc00nhe	0.0112187	Bacteria;Proteobacteria;Deltaproteobacteria;Sh765B-TzT-29;
AJ240982.UncDe386	0.011134	Bacteria;Proteobacteria;Deltaproteobacteria;Desulfobacterales;Desulfobulbaceae;Desulforhopalus;
BD356898.RccTenu3	0.0110622	Bacteria;Proteobacteria;Betaproteobacteria;Rhodocyclales;Rhodocyclaceae;Rhodocyclus;
RBG_19FT_COMBO_Betaproteobacteria_58_11_curated	0.0110611	RBG_16_Betaproteobacteria_58_11_curated, Hydrogenophilales, Betaproteobacteria, Proteobacteria, Bacteria
AJ496446.BetPr100	0.0110118	Bacteria;Proteobacteria;Betaproteobacteria;Burkholderiales;Comamonadaceae;Roseateles;
HG324048.BurSpec3	0.0110095	Bacteria;Proteobacteria;Betaproteobacteria;Burkholderiales;Burkholderiaceae;Burkholderia;
AY382153.Unc01spw	0.0109824	Bacteria;Proteobacteria;Betaproteobacteria;Burkholderiales;Comamonadaceae;
AF507706.Uncu2511	0.010945	Bacteria;Parcubacteria;
RBG_16_OP11_Gottesmanbacteria_52_11_curated	0.010945	RBG_16_OP11_Gottesmanbacteria_52_11_curated
AY835388.DrnSvalb	0.0109358	Bacteria;Proteobacteria;Deltaproteobacteria;Desulfuromonadales;Desulfuromonadaceae;Desulfuromonas;
AY145606.UncuB587	0.0109016	Bacteria;Proteobacteria;Betaproteobacteria;Burkholderiales;Burkholderiaceae;Polynucleobacter;
RBG_19FT_COMBO_Betaproteobacteria_58_11_curated	0.010899	RBG_16_Betaproteobacteria_58_11_curated, Hydrogenophilales, Betaproteobacteria, Proteobacteria, Bacteria
AY345552.BcmH2002	0.0107515	Bacteria;Proteobacteria;Betaproteobacteria;Neisseriales;Neisseriaceae;Iodobacter;
GWC1_OD1-rel_45_9	0.0106714	Parcubacteria, Bacteria
AF402976.Unc47333	0.0106714	Bacteria;Bacteroidetes;SB-5;
GWA2_OD1_41_22_partial	0.0106714	GWA2_OD1_41_22_partial, Yanofskybacteria, Parcubacteria, Bacteria
RBG_16_Chloroflexi_63_12_curated	0.0106652	RBG_16_Chloroflexi_63_12_curated
AY493930.UncuS769	0.0106148	Bacteria;Acidobacteria;Acidobacteria;Subgroup_6;
AJ581610.Unc011z5	0.0105937	Bacteria;Acidobacteria;Acidobacteria;Subgroup_6;
AY177802.UncDe574	0.010592	Bacteria;Proteobacteria;Deltaproteobacteria;Desulfobacterales;Desulfobulbaceae;Desulforhopalus;
AF312020.CupCampi	0.0105345	Bacteria;Proteobacteria;Betaproteobacteria;Burkholderiales;Burkholderiaceae;Cupriavidus;
DQ394958.UncGeo74	0.0104592	Bacteria;Proteobacteria;Deltaproteobacteria;Myxococcales;VHS-B3-70;
KJ452169.SpdSpeci	0.0104478	Bacteria;Proteobacteria;Alphaproteobacteria;Sphingomonadales;Sphingomonadaceae;Sphingorhabdus;
RBG_16_Alphaproteobacteria_42_14_curated	0.0104313	RIFCSPHIGHO2_02_FULL_Alphaproteobacteria_42_30_curated, Alphaproteobacteria, Proteobacteria, Bacteria
RBG_16_Elusimicrobia_66_12_curated	0.0103978	RBG_16_Elusimicrobia_66_12_curated
AY493928.Uncu2670	0.0103978	Bacteria;Acidobacteria;Acidobacteria;Subgroup_6;
AY268171.PndGenom	0.0103826	Bacteria;Proteobacteria;Betaproteobacteria;Burkholderiales;Burkholderiaceae;Pandoraea;
AF335182.GbtGrbi2	0.0102282	Bacteria;Proteobacteria;Deltaproteobacteria;Desulfuromonadales;Geobacteraceae;Geobacter;
AY234719.BcmEll35	0.0101557	Bacteria;Proteobacteria;Betaproteobacteria;Nitrosomonadales;Nitrosomonadaceae;
BD356900.RccTenu2	0.0101305	Bacteria;Proteobacteria;Betaproteobacteria;Rhodocyclales;Rhodocyclaceae;Rhodocyclus;
AY007666.DpsSpe25	0.0101293	Bacteria;Firmicutes;Clostridia;Clostridiales;Peptococcaceae;Desulfosporosinus;
AB763347.DsbSpeci	0.0100771	Bacteria;Proteobacteria;Deltaproteobacteria;Desulfarculales;Desulfarculaceae;Desulfatiglans;
AF078773.ComSpe54	0.0100279	Bacteria;Proteobacteria;Betaproteobacteria;Burkholderiales;Comamonadaceae;Comamonas;
DQ145535.GbtPicke	0.00998594	Bacteria;Proteobacteria;Deltaproteobacteria;Desulfuromonadales;Geobacteraceae;Geobacter;
Z95733.UncA6270	0.00985074	Bacteria;Acidobacteria;Acidobacteria;Subgroup_6;
RIFCSPHIGHO2_02_FULL_OD1_Sungbacteria_52_23_curated	0.00985054	RIFCSPHIGHO2_02_FULL_RIF_OD1_13_52_23_curated
AJ227773.CauSpe38	0.00984948	Bacteria;Proteobacteria;Alphaproteobacteria;Caulobacterales;Caulobacteraceae;Caulobacter;
AB166770.UncB1445	0.00983244	Bacteria;Proteobacteria;Betaproteobacteria;Rhodocyclales;Rhodocyclaceae;Candidatus_Accumulibacter;
AY218774.Unc01g0r	0.00966679	Bacteria;Proteobacteria;Betaproteobacteria;Burkholderiales;Oxalobacteraceae;Actimicrobium;
AY493929.Uncu3221	0.0095904	Bacteria;Acidobacteria;Acidobacteria;Subgroup_6;
AF423235.UncuS578	0.00958916	Bacteria;Acidobacteria;Acidobacteria;Subgroup_6;
GWA2_Polynucleobacter_45_21_curated	0.00958293	GWA2_Polynucleobacter_45_21_curated
RIFCSPLOWO2_02_FULL_Chlamydiae_49_12_curated	0.00957692	RIFCSPLOWO2_02_FULL_Chlamydiae_49_12_curated
GWA2_Chlamydiae_50_15_curated	0.00957692	RIFCSPLOWO2_02_FULL_Chlamydiae_49_12_curated, Chlamydiales, Chlamydiia, Chlamydiae, Bacteria
AJ440985.An7Bac30	0.00945855	Bacteria;Proteobacteria;Betaproteobacteria;Burkholderiales;Oxalobacteraceae;Janthinobacterium;
RBG_19FT_COMBO_Betaproteobacteria_58_11_curated	0.00944199	RBG_16_Betaproteobacteria_58_11_curated, Hydrogenophilales, Betaproteobacteria, Proteobacteria, Bacteria
RIFCSPLOWO2_12_FULL_Betaproteobacteria_64_23_curated	0.00936231	RIFCSPLOWO2_12_FULL_Betaproteobacteria_64_23_curated
AF357915.DrnMichi	0.00931822	Bacteria;Proteobacteria;Deltaproteobacteria;Desulfuromonadales;Desulfuromonadaceae;Desulfuromonas;
AJ240992.UncD1786	0.00930053	Bacteria;Proteobacteria;Deltaproteobacteria;Desulfobacterales;Desulfobulbaceae;SEEP-SRB4;
AY555809.Unc02tm7	0.00922249	Bacteria;Chlorobi;Ignavibacteria;Ignavibacteriales;BSV26;
AF423279.UncuS579	0.00913208	Bacteria;Acidobacteria;Acidobacteria;Subgroup_6;
AB186840.UncB2064	0.00908106	Bacteria;Proteobacteria;Gammaproteobacteria;Thiotrichales;Thiotrichaceae;
AB234261.UncB3101	0.00906844	Bacteria;Proteobacteria;Deltaproteobacteria;GR-WP33-30;
AB179503.UncB1655	0.00902966	Bacteria;Proteobacteria;Gammaproteobacteria;Xanthomonadales;Solimonadaceae;Polycyclovorans;
AF026993.UniDelta	0.00902179	Bacteria;Proteobacteria;Deltaproteobacteria;Desulfarculales;Desulfarculaceae;
Y18703.BurMulti	0.00898911	Bacteria;Proteobacteria;Betaproteobacteria;Burkholderiales;Burkholderiaceae;Burkholderia;
AF312022.CupBasil	0.00894043	Bacteria;Proteobacteria;Betaproteobacteria;Burkholderiales;Burkholderiaceae;Cupriavidus;
AJ576389.Unc50600	0.0088862	Bacteria;Proteobacteria;Betaproteobacteria;Burkholderiales;Comamonadaceae;
GWA2_Polynucleobacter_45_21_curated	0.0088691	GWA2_Polynucleobacter_45_21_curated
AM997696.UncDee86	0.00883781	Bacteria;Proteobacteria;Gammaproteobacteria;Chromatiales;Chromatiaceae;Nitrosococcus;
AB021302.TrvAggre	0.00883241	Bacteria;Nitrospirae;Nitrospira;Nitrospirales;Nitrospiraceae;Thermodesulfovibrio;
AY212701.Unc02piy	0.0087702	Bacteria;Proteobacteria;Betaproteobacteria;Burkholderiales;Burkholderiaceae;Polynucleobacter;
RIFCSPLOWO2_02_FULL_Deltaproteobacteria_44_34_curated	0.00876496	RIFCSPHIGHO2_02_FULL_Deltaproteobacteria_44_53_curated, Deltaproteobacteria, Proteobacteria, Bacteria
RIFCSPHIGHO2_02_FULL_OD1_Harrisonbacteria_40_20_curated	0.00875604	RIFCSPLOWO2_02_FULL_OD1_Wolfebacteria_41_13b_curated, Wolfebacteria, Parcubacteria, Bacteria
GQ500715.Unc81269	0.00875604	Bacteria;Candidate_division_OP3;
RIFCSPHIGHO2_02_FULL_Pseudomonadales_60_43_curated	0.00875603	RIFCSPHIGHO2_02_FULL_Gammaproteobacteria_60_43_curated
AF351217.Unc42524	0.0087556	Bacteria;Nitrospirae;Nitrospira;Nitrospirales;Nitrospirales_Incertae_Sedis;Candidatus_Methylomirabilis;
AJ290009.Unc01px5	0.00873756	Bacteria;Proteobacteria;Deltaproteobacteria;Bdellovibrionales;Bacteriovoracaceae;Bacteriovorax;
AY212681.Unc01ood	0.00870406	Bacteria;Proteobacteria;Betaproteobacteria;Burkholderiales;Comamonadaceae;Limnohabitans;
AY027801.I1PAmino	0.00870228	Bacteria;Proteobacteria;Betaproteobacteria;Methylophilales;Methylophilaceae;Methylobacillus;
AF247692.PndSpe20	0.00861298	Bacteria;Proteobacteria;Betaproteobacteria;Burkholderiales;Burkholderiaceae;Pandoraea;
KC294043.SkeSpec2	0.00853957	Bacteria;Proteobacteria;Alphaproteobacteria;Rhodospirillales;Rhodospirillaceae;Skermanella;
DQ395007.UncD2608	0.00848491	Bacteria;Proteobacteria;Deltaproteobacteria;Myxococcales;VHS-B4-70;
GWB2_Deltaproteobacteria_55_19_curated	0.00844139	GWB2_Deltaproteobacteria_55_19_curated
AB238787.UncB3579	0.00843336	Bacteria;Proteobacteria;Deltaproteobacteria;Sva0485;
AB688113.BvdAbyss	0.00839745	Bacteria;Proteobacteria;Alphaproteobacteria;Caulobacterales;Caulobacteraceae;Brevundimonas;
AB240367.UncB3781	0.00838808	Bacteria;Proteobacteria;Deltaproteobacteria;Desulfuromonadales;Geobacteraceae;Geobacter;
AF019073.HdpPall2	0.00832703	Bacteria;Proteobacteria;Betaproteobacteria;Burkholderiales;Comamonadaceae;Hydrogenophaga;
GWA2_Polynucleobacter_45_21_curated	0.00831858	GWA2_Polynucleobacter_45_21_curated
AJ704683.UncDe419	0.00825482	Bacteria;Proteobacteria;Deltaproteobacteria;Desulfobacterales;Desulfobacteraceae;
AY326611.Uncu2414	0.00820912	Bacteria;Proteobacteria;Alphaproteobacteria;Rhodospirillales;DA111;
RBG_16_Chloroflexi_51_9_curated	0.00820878	RBG_16_Chloroflexi_51_9_curated
AF448515.CvbMixtu	0.00820878	Bacteria;Proteobacteria;Gammaproteobacteria;Cellvibrionales;Cellvibrionaceae;Cellvibrio;
AY093479.Unc72538	0.00820878	Bacteria;Chloroflexi;Dehalococcoidia;vadinBA26;
D89029.BcmBTH00	0.00820878	Bacteria;Proteobacteria;Alphaproteobacteria;Rhizobiales;Bradyrhizobiaceae;Bradyrhizobium;
AM746084.UncD1857	0.00818186	Bacteria;Proteobacteria;Deltaproteobacteria;Desulfobacterales;Desulfobacteraceae;
AB024305.MiuSpec3	0.0081161	Bacteria;Proteobacteria;Betaproteobacteria;Burkholderiales;Oxalobacteraceae;Herbaspirillum;
AB847449.LblLuteo	0.00809416	Bacteria;Proteobacteria;Deltaproteobacteria;Myxococcales;Polyangiaceae;Labilithrix;
AF408329.UncVar37	0.00803551	Bacteria;Proteobacteria;Betaproteobacteria;Burkholderiales;Comamonadaceae;Variovorax;
DQ811794.UncD1033	0.00800514	Bacteria;Proteobacteria;Deltaproteobacteria;Myxococcales;Haliangiaceae;Haliangium;
RBG_19FT_COMBO_Betaproteobacteria_58_11_curated	0.0079981	RBG_16_Betaproteobacteria_58_11_curated, Hydrogenophilales, Betaproteobacteria, Proteobacteria, Bacteria
AJ535243.UncD1762	0.00799104	Bacteria;Proteobacteria;Deltaproteobacteria;Desulfobacterales;Desulfobulbaceae;Desulfocapsa;
AY218568.Unc01p4i	0.00797668	Bacteria;Proteobacteria;Betaproteobacteria;Burkholderiales;Comamonadaceae;Chlorochromatium;
AB326110.SvmIriom	0.00795159	Bacteria;Proteobacteria;Betaproteobacteria;Neisseriales;Neisseriaceae;Silvimonas;
GWC1_OD1_50_9	0.00793516	GWC1_OD1_50_9, Adlerbacteria, Parcubacteria, Bacteria
AB098515.McvFlocc	0.00793183	Bacteria;Proteobacteria;Alphaproteobacteria;Rhizobiales;Methylobacteriaceae;Microvirga;
AB076883.UncAchr2	0.00789464	Bacteria;Proteobacteria;Betaproteobacteria;Burkholderiales;Alcaligenaceae;Achromobacter;
AM086118.Unc53383	0.00787037	Bacteria;Proteobacteria;Deltaproteobacteria;Sva0485;
AB179507.UncB1694	0.00786518	Bacteria;Proteobacteria;Betaproteobacteria;Methylophilales;Methylophilaceae;Methylotenera;
DQ811792.UncD2684	0.00785589	Bacteria;Proteobacteria;Deltaproteobacteria;SAR324_clade(Marine_group_B);
GWB1_OD1_42_72_partial	0.00777761	GWB1_OD1_42_72_partial, Azambacteria, Parcubacteria, Bacteria
AY326525.Uncu3064	0.00776455	Bacteria;Verrucomicrobia;OPB35_soil_group;
AJ318125.Uncu1655	0.00771987	Bacteria;Proteobacteria;Betaproteobacteria;Burkholderiales;Alcaligenaceae;Eoetvoesia;
AB297965.RhcDauci	0.00771041	Bacteria;Proteobacteria;Betaproteobacteria;Burkholderiales;Comamonadaceae;Rhizobacter;
RIFCSPLOWO2_12_FULL_Gammaproteobacteria_38_14_curated	0.00766153	RIFCSPLOWO2_02_FULL_Gammaproteobacteria_38_11_curated, Gammaproteobacteria, Proteobacteria, Bacteria
AY127900.VrvPar50	0.0075758	Bacteria;Proteobacteria;Betaproteobacteria;Burkholderiales;Comamonadaceae;Variovorax;
RBG_19FT_COMBO_Betaproteobacteria_58_11_curated	0.00756171	RBG_16_Betaproteobacteria_58_11_curated, Hydrogenophilales, Betaproteobacteria, Proteobacteria, Bacteria
AY169432.VrvPar57	0.00754761	Bacteria;Proteobacteria;Betaproteobacteria;Burkholderiales;Comamonadaceae;Variovorax;
U68528.DlbChlor	0.00750771	Bacteria;Firmicutes;Clostridia;Clostridiales;Peptococcaceae;Desulfitobacterium;
RBG_16_Deltaproteobacteria_44_11_curated	0.00748795	RBG_16_Deltaproteobacteria_44_11_curated
AY326562.Uncu2408	0.00738962	Bacteria;Acidobacteria;Acidobacteria;Acidobacteriales;Acidobacteriaceae_(Subgroup_1);Candidatus_Koribacter;
HM208383.CoxBurne	0.00738808	Bacteria;Proteobacteria;Gammaproteobacteria;Legionellales;Coxiellaceae;Coxiella;
DQ138957.Unc03khk	0.00738803	Bacteria;Proteobacteria;Deltaproteobacteria;Desulfuromonadales;Geobacteraceae;Geobacter;
RIFCSPLOWO2_02_FULL_OD1_Kaiserbacteria_45_11b_curated	0.00738791	RIFCSPLOWO2_12_FULL_OD1_Kaiserbacteria_45_26_curated, Kaiserbacteria, Parcubacteria, Bacteria
AJ318168.UncD1748	0.00738791	Bacteria;Proteobacteria;Deltaproteobacteria;Myxococcales;BIrii41;
AJ224038.NirSpec5	0.00738275	Bacteria;Nitrospirae;Nitrospira;Nitrospirales;Nitrospiraceae;Nitrospira;
AF043302.BurVietn	0.00734502	Bacteria;Proteobacteria;Betaproteobacteria;Burkholderiales;Burkholderiaceae;Burkholderia;
AF311972.BurCep80	0.00729897	Bacteria;Proteobacteria;Betaproteobacteria;Burkholderiales;Burkholderiaceae;Burkholderia;
AJ565430.HylSpeci	0.00725169	Bacteria;Proteobacteria;Betaproteobacteria;Burkholderiales;Comamonadaceae;Acidovorax;
DQ831538.UncD2788	0.00715628	Bacteria;Proteobacteria;Deltaproteobacteria;Desulfobacterales;Desulfobacteraceae;Sva0081_sediment_group;
AY947909.UncD2432	0.00712795	Bacteria;Proteobacteria;Deltaproteobacteria;Desulfuromonadales;
AJ292593.UncE4839	0.00712102	Bacteria;Proteobacteria;Alphaproteobacteria;Rhodospirillales;Rhodospirillaceae;
AM997284.UncD1627	0.00711432	Bacteria;Proteobacteria;Gammaproteobacteria;Chromatiales;Chromatiaceae;Nitrosococcus;
GWF2_OD1_52_12	0.00711428	Parcubacteria, Bacteria
GWB2_WWE3_43_22_part	0.00711428	GWB2_WWE3_43_22_part, WWE3, Bacteria
AY140910.CddFrits	0.00711428	Bacteria;Chlamydiae;Chlamydiae;Chlamydiales;Simkaniaceae;Candidatus_Fritschea;
L33692.AzoToluv	0.00710183	Bacteria;Proteobacteria;Betaproteobacteria;Rhodocyclales;Rhodocyclaceae;Azoarcus;
RIFCSPHIGHO2_02_FULL_Planctomycetes_50_42_curated	0.0068725	RIFCSPLOWO2_02_FULL_Planctomycetes_50_16_curated, Planctomycetes, Bacteria
GWC1_OD1-like_39_12	0.00686803	Parcubacteria bacterium GW2011_GWE2_42_14, Parcubacteria, Bacteria
AY546509.Unc02xvq	0.00686192	Bacteria;Proteobacteria;Betaproteobacteria;Methylophilales;Methylophilaceae;Methylotenera;
DQ811801.UncD2776	0.00685479	Bacteria;Proteobacteria;Deltaproteobacteria;Desulfobacterales;Desulfobulbaceae;Desulfobulbus;
AJ318167.Unc53119	0.00684855	Bacteria;Proteobacteria;Betaproteobacteria;Burkholderiales;Comamonadaceae;Acidovorax;
AY218640.Unc02ljc	0.0068407	Bacteria;Verrucomicrobia;OPB35_soil_group;
RIFCSPLOWO2_02_FULL_Lindowbacteria_62_12_curated	0.00684065	RIFCSPLOWO2_12_FULL_RIF02_62_27_curated, RIF2, Bacteria
RIFCSPHIGHO2_02_FULL_OD1_Uhrbacteria_47_44_curated	0.00684065	RIFCSPLOWO2_01_FULL_OD1_Uhrbacteria_47_17_curated, Uhrbacteria, Parcubacteria, Bacteria
GWC1_OD1_48_11	0.00684065	Parcubacteria bacterium GW2011_GWA1_49_26, Parcubacteria, Bacteria organism_desc=Possibly a candidate for curation
GWB1_Alphaproteobacteria_45_5_curated	0.00684065	RIFCSPHIGHO2_01_FULL_Alphaproteobacteria_41_14_curated, Alphaproteobacteria, Proteobacteria, Bacteria
AY326575.Uncu2409	0.00684065	Bacteria;Acidobacteria;Acidobacteria;Subgroup_5;
AF407195.Unc01jfg	0.00684065	Bacteria;Chloroflexi;Dehalococcoidia;GIF3;
RBG_19FT_COMBO_Betaproteobacteria_58_11_curated	0.00683372	RBG_16_Betaproteobacteria_58_11_curated, Hydrogenophilales, Betaproteobacteria, Proteobacteria, Bacteria
AB248627.UncB4147	0.0066904	Bacteria;Proteobacteria;Deltaproteobacteria;Syntrophobacterales;Syntrophaceae;
AY218560.Unc02tet	0.00664866	Bacteria;Firmicutes;Clostridia;Clostridiales;Ruminococcaceae;[Eubacterium]_coprostanoligenes_group;
AF523005.UncLim41	0.00660808	Bacteria;Proteobacteria;Betaproteobacteria;Burkholderiales;Burkholderiaceae;Limnobacter;
AJ970180.SgtErect	0.00659186	Bacteria;Proteobacteria;Deltaproteobacteria;Myxococcales;Cystobacteraceae;Stigmatella;
AJ292643.UncE7045	0.00658183	Bacteria;Proteobacteria;Betaproteobacteria;Burkholderiales;Burkholderiaceae;Burkholderia;
Z95710.Unc02w9q	0.00658134	Bacteria;Acidobacteria;Acidobacteria;Subgroup_6;
Y18946.MtiSpori	0.00656877	Bacteria;Proteobacteria;Alphaproteobacteria;Rhizobiales;Methylocystaceae;Methylosinus;
AB186839.UncB1973	0.00656704	Bacteria;Proteobacteria;Gammaproteobacteria;Legionellales;Legionellaceae;Legionella;
AF407708.Unc00qdu	0.00656703	Bacteria;Elusimicrobia;Elusimicrobia;Lineage_IV;
AY250866.Unc02mdf	0.00656703	Bacteria;Actinobacteria;Acidimicrobiia;Acidimicrobiales;
AY326586.Uncu2585	0.00653592	Bacteria;Proteobacteria;Gammaproteobacteria;Xanthomonadales;Xanthomonadales_Incertae_Sedis;
GWA2_Polynucleobacter_45_21_curated	0.00650976	GWA2_Polynucleobacter_45_21_curated
AF084511.EcrSpeci	0.00648999	Bacteria;Proteobacteria;Gammaproteobacteria;Chromatiales;Ectothiorhodospiraceae;Ectothiorhodospira;
DQ415842.Unc002r2	0.00644424	Bacteria;Proteobacteria;Deltaproteobacteria;Desulfobacterales;Desulfobacteraceae;Desulfatiferula;
AB543807.HpcVulga	0.00644356	Bacteria;Proteobacteria;Alphaproteobacteria;Rhizobiales;Hyphomicrobiaceae;Hyphomicrobium;
AY386344.MaiGamm5	0.00643246	Bacteria;Proteobacteria;Gammaproteobacteria;Oceanospirillales;Oceanospirillaceae;Pseudospirillum;
AY549553.EnntOf13	0.00640571	Bacteria;Proteobacteria;Betaproteobacteria;Burkholderiales;Burkholderiaceae;Burkholderia;
AY728065.UncD2398	0.00639769	Bacteria;Proteobacteria;Deltaproteobacteria;Myxococcales;P3OB-42;
AY218609.Unc02liy	0.00639075	Bacteria;Proteobacteria;Betaproteobacteria;Burkholderiales;Comamonadaceae;Chlorochromatium;
AY493562.DstAlken	0.00638234	Bacteria;Proteobacteria;Deltaproteobacteria;Desulfobacterales;Desulfobacteraceae;Desulfatibacillum;
AY291121.LmpHyal2	0.00637752	Bacteria;Proteobacteria;Betaproteobacteria;Burkholderiales;Comamonadaceae;Lampropedia;
AB069660.TayEqui3	0.00634025	Bacteria;Proteobacteria;Betaproteobacteria;Burkholderiales;Alcaligenaceae;Taylorella;
AF286032.IFMClon6	0.00631775	Bacteria;LCP-89;
GWC1_OD1_43_11	0.00629423	Parcubacteria, Bacteria
RIFCSPLOWO2_12_FULL_Deltaproteobacteria_60_19_curated	0.0062934	RIFCSPLOWO2_12_FULL_Deltaproteobacteria_60_19_curated
AB013271.UncBact8	0.0062934	Bacteria;Hydrogenedentes;
AB015255.UncGam20	0.0062934	Bacteria;Proteobacteria;Gammaproteobacteria;Legionellales;Coxiellaceae;Coxiella;
AY328596.Unc72375	0.0062934	Bacteria;Cyanobacteria;Melainabacteria;Obscuribacterales;
AF465650.Unc01mi2	0.0062934	Bacteria;Acidobacteria;Acidobacteria;Subgroup_2;
AJ567590.Unc01z8s	0.0062934	Bacteria;PAUC34f;
AF234706.UncSlu43	0.00629335	Bacteria;Proteobacteria;Alphaproteobacteria;Parvularculales;Parvularculaceae;Parvularcula;
AJ488096.Unc01rsi	0.00628906	Bacteria;Proteobacteria;Alphaproteobacteria;Rhodospirillales;Rhodospirillaceae;Magnetospirillum;
KC569791.RamSpec2	0.00624213	Bacteria;Proteobacteria;Betaproteobacteria;Burkholderiales;Comamonadaceae;Ramlibacter;
AF007948.RsoBacte	0.00619964	Bacteria;Proteobacteria;Alphaproteobacteria;Rhizobiales;Rhizobiales_Incertae_Sedis;Phreatobacter;
RIFCSPLOWO2_12_FULL_Bacteroidetes_35_15_curated	0.00605277	RIFCSPLOWO2_12_FULL_Bacteroidetes_35_15_curated
AJ704681.UncD1343	0.00604592	Bacteria;Proteobacteria;Deltaproteobacteria;Desulfobacterales;Desulfobacteraceae;Sva0081_sediment_group;
RIFCSPLOWO2_02_FULL_Chloroflexi_71_16_curated	0.00601978	RIFCSPLOWO2_12_FULL_RIF_CHLX_71_12_curated, Chloroflexi, Bacteria
AF485788.Unc01n8k	0.00601883	Bacteria;Acidobacteria;Acidobacteria;Subgroup_17;
AY538172.AarBact2	0.0060032	Bacteria;Firmicutes;Clostridia;Clostridiales;Peptococcaceae;
AB238778.UncB3502	0.00595055	Bacteria;Proteobacteria;Deltaproteobacteria;Sva0485;
AJ237607.DsbIndol	0.00594836	Bacteria;Proteobacteria;Deltaproteobacteria;Desulfobacterales;Desulfobacteraceae;Desulfobacterium;
FJ182044.PvcIndic	0.00592801	Bacteria;Proteobacteria;Alphaproteobacteria;Rhizobiales;Rhodobiaceae;Parvibaculum;
AB186848.UncB2004	0.00585876	Bacteria;Proteobacteria;Deltaproteobacteria;Desulfuromonadales;Desulfuromonadaceae;Desulfuromonas;
AB513180.BurAcidi	0.00584362	Bacteria;Proteobacteria;Betaproteobacteria;Burkholderiales;Burkholderiaceae;Burkholderia;
AB016167.RbxGela4	0.00578976	Bacteria;Proteobacteria;Betaproteobacteria;Burkholderiales;Comamonadaceae;Rubrivivax;
GWF2_OD1_41_8_partial	0.00574615	Parcubacteria, Bacteria organism_desc=partial
GWF2_Bacteroidetes_35_48_curated	0.00574615	GWF2_Bacteroidetes_35_48_curated
AJ227793.BvdSpe68	0.00574615	Bacteria;Proteobacteria;Alphaproteobacteria;Caulobacterales;Caulobacteraceae;Brevundimonas;
EU937894.Unc72578	0.00574615	Bacteria;Candidate_division_OP3;
AY326585.UncuS726	0.00574615	Bacteria;Proteobacteria;Deltaproteobacteria;Myxococcales;bacteriap25;
AF027060.JYSBacte	0.00574615	Bacteria;Aminicenantes;
AF050560.UncE7016	0.00574615	Bacteria;Lentisphaerae;WCHB1-41;
AB058909.LegSpe21	0.00574597	Bacteria;Proteobacteria;Gammaproteobacteria;Legionellales;Coxiellaceae;Coxiella;
DQ768110.CysGraci	0.00574153	Bacteria;Proteobacteria;Deltaproteobacteria;Myxococcales;Cystobacteraceae;Cystobacter;
AB114620.UncComa3	0.00573112	Bacteria;Proteobacteria;Betaproteobacteria;Burkholderiales;Comamonadaceae;Variovorax;
DQ129588.Unc03qry	0.00571959	Bacteria;Proteobacteria;Deltaproteobacteria;Myxococcales;P3OB-42;
AB024307.MiuChit3	0.00568395	Bacteria;Proteobacteria;Betaproteobacteria;Burkholderiales;Comamonadaceae;Mitsuaria;
AY493915.UncuS800	0.0056622	Bacteria;Proteobacteria;Deltaproteobacteria;Myxococcales;Polyangiaceae;
Z95717.Unc036wf	0.00564147	Bacteria;Acidobacteria;Acidobacteria;Subgroup_6;
AY250096.Unc71594	0.00561765	Bacteria;Proteobacteria;Betaproteobacteria;Burkholderiales;Comamonadaceae;Albidiferax;
AB186847.UncB2005	0.00550292	Bacteria;Proteobacteria;Deltaproteobacteria;Desulfuromonadales;Geobacteraceae;Geobacter;
D25311.RplElega	0.00549481	Bacteria;Proteobacteria;Alphaproteobacteria;Rhizobiales;Hyphomicrobiaceae;Rhodoplanes;
AJ704668.UncDe403	0.00548346	Bacteria;Proteobacteria;Deltaproteobacteria;Desulfobacterales;Desulfobulbaceae;Desulfopila;
AJ237605.SynSpeci	0.00547516	Bacteria;Proteobacteria;Deltaproteobacteria;Syntrophobacterales;Syntrophobacteraceae;Desulfovirga;
AJ582058.Unc011zf	0.00547352	Bacteria;Gemmatimonadetes;Gemmatimonadetes;Gemmatimonadales;Gemmatimonadaceae;Gemmatimonas;
AY214182.Unc71186	0.00547255	Bacteria;Spirochaetae;Spirochaetes;Spirochaetales;Spirochaetaceae;
DQ088736.Unc03pbr	0.00547255	Bacteria;Proteobacteria;Deltaproteobacteria;Myxococcales;Phaselicystidaceae;Phaselicystis;
RIFCSPLOWO2_12_FULL_OD1_Nomurabacteria_40_42_curated	0.00547252	RIFCSPLOWO2_12_FULL_OD1_Nomurabacteria_40_42_curated
RIFCSPHIGHO2_02_FULL_OD1_Magasanikbacteria_47_14_curated	0.00547252	RIFCSPHIGHO2_02_FULL_OD1_Magasanikbacteria_47_14_curated
GWF2_OD1_43_596	0.00547252	GWF2_OD1_43_596, Yanofskybacteria, Parcubacteria, Bacteria organism_desc=a129
AB058916.LegSpe20	0.00547252	Bacteria;Proteobacteria;Gammaproteobacteria;Legionellales;Coxiellaceae;Coxiella;
AY532573.Unc02sp5	0.00547252	Bacteria;Proteobacteria;Deltaproteobacteria;Myxococcales;Blfdi19;
EU423304.RamSpeci	0.00547209	Bacteria;Proteobacteria;Betaproteobacteria;Burkholderiales;Comamonadaceae;Ramlibacter;
AF418947.Unc01pyz	0.00541603	Bacteria;Proteobacteria;Alphaproteobacteria;Sphingomonadales;Sphingomonadaceae;Novosphingobium;
AJ496445.ColFun11	0.00539995	Bacteria;Proteobacteria;Betaproteobacteria;Burkholderiales;Oxalobacteraceae;Collimonas;
AY252113.SrgCell2	0.00539206	Bacteria;Proteobacteria;Deltaproteobacteria;Myxococcales;Polyangiaceae;Sorangium;
AF285414.XenAzovo	0.00539046	Bacteria;Proteobacteria;Betaproteobacteria;Burkholderiales;Comamonadaceae;Xenophilus;
AY375137.Unc01sj0	0.00537156	Bacteria;Proteobacteria;Deltaproteobacteria;GR-WP33-30;
AY373415.Unc01j19	0.00534418	Bacteria;Proteobacteria;Alphaproteobacteria;Rhodospirillales;Rhodospirillaceae;
AF099061.DtlArcti	0.00521908	Bacteria;Proteobacteria;Deltaproteobacteria;Desulfobacterales;Desulfobulbaceae;Desulfotalea;
AF289152.Unc01n1f	0.00521617	Bacteria;TM6;
RIFCSPHIGHO2_02_FULL_OD1_Ryanbacteria_47_25_curated	0.00520042	GWA2_OD1_47_10b, Parcubacteria, Bacteria
GWF1_OD1_44_227	0.0051989	GWF2_OD1_43_596, Yanofskybacteria, Parcubacteria, Bacteria
AB015546.UncBac12	0.0051989	Bacteria;Lentisphaerae;WCHB1-41;
AY212719.Unc71168	0.0051989	Bacteria;Proteobacteria;Gammaproteobacteria;Pseudomonadales;Moraxellaceae;Perlucidibaca;
AY188321.Unc74036	0.0051989	Bacteria;Bacteroidetes;WCHB1-32;
AF419667.Unc01jv7	0.0051989	Bacteria;Chloroflexi;Thermoflexia;Thermoflexales;Thermoflexaceae;Thermoflexus;
AB016470.HlgOchra	0.00518037	Bacteria;Proteobacteria;Deltaproteobacteria;Myxococcales;Haliangiaceae;Haliangium;
AB021418.ComTerr2	0.00516763	Bacteria;Proteobacteria;Betaproteobacteria;Burkholderiales;Comamonadaceae;Comamonas;
X82874.SynFumar	0.00516314	Bacteria;Proteobacteria;Deltaproteobacteria;Syntrophobacterales;Syntrophobacteraceae;Syntrophobacter;
AF210314.BurSp366	0.00515877	Bacteria;Proteobacteria;Betaproteobacteria;Burkholderiales;Burkholderiaceae;Burkholderia;
AJ833647.BysCruen	0.00500795	Bacteria;Proteobacteria;Deltaproteobacteria;Myxococcales;Polyangiaceae;Byssovorax;
AY177770.UncVar39	0.00500464	Bacteria;Proteobacteria;Betaproteobacteria;Burkholderiales;Comamonadaceae;Variovorax;
AF511516.AhrXyl41	0.00498913	Bacteria;Proteobacteria;Betaproteobacteria;Burkholderiales;Alcaligenaceae;Achromobacter;
AY950663.SplXenop	0.00496785	Bacteria;Proteobacteria;Alphaproteobacteria;Sphingomonadales;Sphingomonadaceae;Sphingosinicella;
AM746088.UncD1960	0.0049531	Bacteria;Proteobacteria;Deltaproteobacteria;Desulfobacterales;Desulfobulbaceae;SEEP-SRB2;
DQ768125.MltBole2	0.00494937	Bacteria;Proteobacteria;Deltaproteobacteria;Myxococcales;Cystobacteraceae;Melittangium;
DQ351781.UncG1469	0.00494235	Bacteria;Proteobacteria;Gammaproteobacteria;Chromatiales;Ectothiorhodospiraceae;
AF418180.DlrPostg	0.00492527	Bacteria;Proteobacteria;Deltaproteobacteria;Desulfobacterales;Desulfobacteraceae;Desulfobacter;
RBG_16_Muproteobacteria_65_34_curated	0.00492522	RBG_16_Gamma2_65_34_curated
AF159119.DvbSpe37	0.00492485	Bacteria;Proteobacteria;Deltaproteobacteria;Desulfovibrionales;Desulfovibrionaceae;Desulfovibrio;
GWD2_OD1_36_14	0.00492358	GWF1_OD1_36_47, Nomurabacteria, Parcubacteria, Bacteria organism_desc=Excellent: candidate for curation (if not done already)
AJ303009.NvpLentu	0.00492096	Bacteria;Proteobacteria;Alphaproteobacteria;Sphingomonadales;Sphingomonadaceae;Novosphingobium;
AJ536760.Unc022k3	0.00491726	Bacteria;Proteobacteria;Deltaproteobacteria;Desulfuromonadales;Geobacteraceae;Geobacter;
AF420357.UncPr342	0.00490828	Bacteria;Proteobacteria;Deltaproteobacteria;Myxococcales;Eel-36e1D6;
DQ007535.Unc84035	0.0048729	Bacteria;Proteobacteria;Deltaproteobacteria;Desulfobacterales;Desulfobulbaceae;SEEP-SRB2;
FJ482231.TbrThioc	0.00486558	Bacteria;Proteobacteria;Gammaproteobacteria;Chromatiales;Chromatiaceae;Thiohalobacter;
RIFCSPLOWO2_02_FULL_Pseudomonadales_63_210_curated	0.00484352	RIFCSPLOWO2_02_FULL_Pseudomonas_63_210_curated
AB166886.HdpSpe15	0.00482168	Bacteria;Proteobacteria;Betaproteobacteria;Burkholderiales;Comamonadaceae;Hydrogenophaga;
DQ499275.Unc006lo	0.00477715	Bacteria;Proteobacteria;Deltaproteobacteria;Myxococcales;Sandaracinaceae;Sandaracinus;
AJ617860.Unc0127j	0.00471742	Bacteria;Proteobacteria;Deltaproteobacteria;Desulfuromonadales;Geobacteraceae;Geobacter;
AY468369.AhrXylo3	0.00466272	Bacteria;Proteobacteria;Betaproteobacteria;Burkholderiales;Alcaligenaceae;Achromobacter;
GWF2_TM6_32_72	0.00465166	GWF2_TM6_32_72, TM6, Bacteria organism_desc=a348
RIFCSPLOWO2_12_FULL_Gammaproteobacteria_52_10_curated	0.00465165	RIFCSPLOWO2_12_FULL_Gammaproteobacteria_52_10_curated
RIFCSPLOWO2_02_FULL_OD1_Nomurabacteria_42_17_curated	0.00465165	GWA2_OD1_42_18, Parcubacteria, Bacteria
AY555803.Unc01oha	0.00465165	Bacteria;Planctomycetes;Pla4_lineage;
AY234552.BcmEll37	0.00465099	Bacteria;Actinobacteria;Thermoleophilia;Solirubrobacterales;Solirubrobacteraceae;Solirubrobacter;
AY007680.ErtSpe97	0.00455541	Bacteria;Proteobacteria;Alphaproteobacteria;Sphingomonadales;Erythrobacteraceae;Erythrobacter;
AY211073.UncVe414	0.00454874	Bacteria;Verrucomicrobia;OPB35_soil_group;
AF534435.Unc01of4	0.00453824	Bacteria;Bacteroidetes;Sphingobacteriia;Sphingobacteriales;KD3-93;
AY444995.Unc77538	0.00451714	Bacteria;Proteobacteria;Betaproteobacteria;Burkholderiales;Comamonadaceae;Hydrogenophaga;
AB087718.RplCrypt	0.00441725	Bacteria;Proteobacteria;Alphaproteobacteria;Rhizobiales;Hyphomicrobiaceae;Rhodoplanes;
D89026.BcmHW100	0.00440958	Bacteria;Proteobacteria;Betaproteobacteria;Burkholderiales;Comamonadaceae;Variovorax;
AB233209.LegImple	0.00439578	Bacteria;Proteobacteria;Gammaproteobacteria;Legionellales;Legionellaceae;Legionella;
X70954.PlrProp2	0.0043923	Bacteria;Proteobacteria;Deltaproteobacteria;Desulfuromonadales;Desulfuromonadaceae;Pelobacter;
AF050566.UncEub99	0.00438807	Bacteria;Chloroflexi;Anaerolineae;Anaerolineales;Anaerolineaceae;
GWD1_OD1_35_49	0.00438701	GWD1_OD1_35_49, Campbellbacteria, Parcubacteria, Bacteria
AB252436.UncB4304	0.00438481	Bacteria;Proteobacteria;Deltaproteobacteria;Desulfobacterales;Desulfobulbaceae;
GWA1_OD1_60_11_partial	0.00437833	Parcubacteria bacterium GW2011_GWA1_60_11, Parcubacteria, Bacteria organism_desc=Many single copy genes but v. partial
AY536217.Unc02spm	0.00437803	Bacteria;Planctomycetes;Planctomycetacia;Planctomycetales;Planctomycetaceae;
RIFCSPLOWO2_02_FULL_OD1_Magasanikbacteria_47_16_curated	0.00437802	RIFCSPLOWO2_02_FULL_OD1_Magasanikbacteria_47_16_curated
GWA2_Omnitrophica_WOR-2_63_20_curated	0.00437802	Omnitrophica
AF050610.UncE6197	0.00437802	Bacteria;Parcubacteria;
AY907801.Unc027z5	0.00437802	Bacteria;Bacteroidetes;Flavobacteriia;Flavobacteriales;NS9_marine_group;
JF779686.LegTunis	0.00437801	Bacteria;Proteobacteria;Gammaproteobacteria;Legionellales;Legionellaceae;Legionella;
HM149323.EcrMagna	0.00437134	Bacteria;Proteobacteria;Gammaproteobacteria;Chromatiales;Ectothiorhodospiraceae;Ectothiorhodospira;
AF420341.UncPr404	0.00432805	Bacteria;Proteobacteria;Deltaproteobacteria;Sva0485;
AF050539.UncE6334	0.00432252	Bacteria;Bacteroidetes;Bacteroidetes_vadinHA17;
AM229186.Unc01z18	0.00431133	Bacteria;Proteobacteria;Deltaproteobacteria;Desulfobacterales;Desulfobacteraceae;SEEP-SRB1;
AY375082.Unc73047	0.00428418	Bacteria;Proteobacteria;Deltaproteobacteria;43F-1404R;
DQ133939.Unc03quu	0.00422262	Bacteria;Proteobacteria;Deltaproteobacteria;Desulfuromonadales;Geobacteraceae;Geobacter;
AJ535248.UncD1333	0.00417078	Bacteria;Proteobacteria;Deltaproteobacteria;Desulfobacterales;Desulfobacteraceae;
DQ811814.UncD1086	0.00413063	Bacteria;Proteobacteria;Deltaproteobacteria;Syntrophobacterales;Syntrophaceae;
AY221060.Unc01paa	0.00411059	Bacteria;Chloroflexi;Anaerolineae;Anaerolineales;Anaerolineaceae;
AF150805.MctParv2	0.0041075	Bacteria;Proteobacteria;Alphaproteobacteria;Rhizobiales;Methylocystaceae;Methylocystis;
RIFCSPHIGHO2_02_FULL_OD1_Ryanbacteria_48_12_curated	0.00410457	RIFCSPHIGHO2_02_FULL_RIF_OD1_12_48_12_curated
RIFCSPHIGHO2_02_FULL_Omnitrophica_46_11_curated	0.00410439	RIFCSPLOWO2_01_FULL_Omnitrophica_45_10b_curated, Omnitrophica, Bacteria
RIFCSPHIGHO2_02_FULL_OD1_Jacksonbacteria_44_25_curated	0.00410439	RIFCSPLOWO2_02_FULL_RIF_OD1_02_44_20_curated, RIF-OD1-2, Parcubacteria, Bacteria
RBG_16_Spirochaetes_49_21_curated	0.00410439	RBG_16_Spirochaetes_49_21_curated
GWB2_Ignavibacteria_36_8_curated	0.00410439	GWC2_Ignavibacteria_rel_36_12_curated, Ignavibacteriales, Ignavibacteria, Ignavibacteriae, Bacteria
AY493919.UncuS731	0.00410439	Bacteria;Acidobacteria;Acidobacteria;Subgroup_5;
AY375070.Unc02wrs	0.00410439	Bacteria;Proteobacteria;Alphaproteobacteria;Rhodospirillales;Rhodospirillaceae;Defluviicoccus;
HM798632.UncuB997	0.00410005	Bacteria;Proteobacteria;Betaproteobacteria;Burkholderiales;Comamonadaceae;Variovorax;
GWA2_OD1_54_12_contig	0.00409491	RIFCSPHIGHO2_01_FULL_OD1_Adlerbacteria_54_23_curated, Adlerbacteria, Parcubacteria, Bacteria
DQ811833.UncD1089	0.00404743	Bacteria;Proteobacteria;Deltaproteobacteria;Desulfarculales;Desulfarculaceae;Desulfatiglans;
JX843282.AzpFerme	0.00397874	Bacteria;Proteobacteria;Alphaproteobacteria;Rhodospirillales;Rhodospirillaceae;Azospirillum;
FJ463255.OcnPacif	0.00397375	Bacteria;Proteobacteria;Alphaproteobacteria;Rhodospirillales;Rhodospirillaceae;Oceanibaculum;
AB847448.VlgIncom	0.00390668	Bacteria;Proteobacteria;Deltaproteobacteria;Myxococcales;Vulgatibacteraceae;Vulgatibacter;
RIFCSPHIGHO2_02_FULL_OD1_Adlerbacteria_52_17_curated	0.00383104	RIFCSPHIGHO2_02_FULL_OD1_Adlerbacteria_52_17_curated
GWA2_OP11_47_9	0.0038308	GWA2_OP11_47_9, Gottesmanbacteria, Microgenomates, Bacteria
RIFCSPLOWO2_02_FULL_Peregrinibacteria_Peribacteria_55_36_curated	0.00383077	RIFCSPLOWO2_12_FULL_PER_ii_55_15_curated, PER-ii, Bacteria
RIFCSPHIGHO2_02_FULL_OP11_Gottesmanbacteria_40_13_curated	0.00383077	RIFCSPHIGHO2_02_FULL_OP11_Gottesmanbacteria_40_13_curated
AY344393.Unc76081	0.00383077	Bacteria;Proteobacteria;Deltaproteobacteria;Desulfarculales;Desulfarculaceae;Desulfatiglans;
AY493907.Uncu3219	0.00383058	Bacteria;Verrucomicrobia;OPB35_soil_group;
Z95731.Unc01rkl	0.00375995	Bacteria;Acidobacteria;Acidobacteria;Subgroup_6;
AJ233900.CysFerr2	0.00374938	Bacteria;Proteobacteria;Deltaproteobacteria;Myxococcales;Cystobacteraceae;Cystobacter;
AF526934.UncVar38	0.00373653	Bacteria;Proteobacteria;Betaproteobacteria;Burkholderiales;Comamonadaceae;Variovorax;
Y17286.DrcOvata	0.00369776	Bacteria;Proteobacteria;Deltaproteobacteria;Desulfobacterales;Desulfobacteraceae;Desulfosarcina;
RBG_19FT_COMBO_Actinobacteria_70_19_curated	0.00361826	RBG_19FT_COMBO_Actinobacteria_70_19_curated
AM745154.UncD1411	0.00360751	Bacteria;Proteobacteria;Deltaproteobacteria;Desulfarculales;Desulfarculaceae;Desulfatiglans;
AY532578.Unc01yny	0.00358038	Bacteria;Parcubacteria;
Y19191.GbtSpec4	0.0035663	Bacteria;Proteobacteria;Deltaproteobacteria;Desulfuromonadales;Geobacteraceae;Geobacter;
GWA1_OD1_49_11_partial	0.00355722	GWA1_OD1_49_11_partial, Parcubacteria, Bacteria organism_desc=Partial
RIFCSPHIGHO2_02_FULL_OD1_Magasanikbacteria_50_9b_curated	0.00355714	RIFCSPHIGHO2_02_FULL_OD1_Magasanikbacteria_50_9b_curated
RIFCSPHIGHO2_02_FULL_OD1_Lloydbacteria_50_18_curated	0.00355714	RIFCSPHIGHO2_01_FULL_RIF_OD1_09_49_22_curated, RIF-OD1-9, Parcubacteria, Bacteria
GWA2_Omnitrophica_52_8_curated	0.00355714	GWA2_OP3_52_8_curated
GWA2_OD1_52_12	0.00355714	GWA2_OD1_52_12, Kaiserbacteria, Parcubacteria, Bacteria
GWA2_OD1_37_8	0.00355714	GWA2_OD1_37_8, Magasanikbacteria, Parcubacteria, Bacteria
GWA1_OD1_59_11	0.00355714	GWA1_OD1_59_11, Parcubacteria, Bacteria organism_desc=Moderate +
AB617575.RhrAppen	0.00355714	Bacteria;Proteobacteria;Alphaproteobacteria;Rhizobiales;Rhodobiaceae;Rhodoligotrophos;
AY662000.Unc036nd	0.00355714	Bacteria;Proteobacteria;Gammaproteobacteria;Legionellales;Coxiellaceae;Aquicella;
AF423277.Uncu1608	0.00355712	Bacteria;Proteobacteria;Alphaproteobacteria;Sphingomonadales;Sphingomonadaceae;Sphingomonas;
HQ839786.MasLurid	0.00353852	Bacteria;Proteobacteria;Betaproteobacteria;Burkholderiales;Oxalobacteraceae;Massilia;
AF534433.Unc00t90	0.00351747	Bacteria;Bacteroidetes;Sphingobacteriia;Sphingobacteriales;Chitinophagaceae;Sediminibacterium;
RIFCSPLOWO2_12_FULL_OD1_Taylorbacteria_44_9_curated	0.00351196	RIFCSPHIGHO2_12_FULL_RIF_OD1_11_45_16_curated, RIF-OD1-11, Parcubacteria, Bacteria
DQ811830.UncD2779	0.00350492	Bacteria;Proteobacteria;Deltaproteobacteria;Desulfarculales;Desulfarculaceae;Desulfatiglans;
AJ306762.Unc020oc	0.00349601	Bacteria;Actinobacteria;Acidimicrobiia;Acidimicrobiales;OM1_clade;
DQ404791.Unc02rla	0.00349159	Bacteria;Proteobacteria;Deltaproteobacteria;Syntrophobacterales;Syntrophaceae;Desulfobacca;
AF050564.UncE6193	0.00348697	Bacteria;Chloroflexi;Anaerolineae;Anaerolineales;Anaerolineaceae;Leptolinea;
X82559.NirMarin	0.00343648	Bacteria;Nitrospirae;Nitrospira;Nitrospirales;Nitrospiraceae;Nitrospira;
GWD2_OD1_39_12	0.00343233	Nomurabacteria, Parcubacteria, Bacteria organism_desc=a196
DQ448852.NvpNitro	0.00335084	Bacteria;Proteobacteria;Alphaproteobacteria;Sphingomonadales;Sphingomonadaceae;Novosphingobium;
AJ318107.Unc01qp3	0.00333931	Bacteria;Proteobacteria;Alphaproteobacteria;Rhizobiales;Bradyrhizobiaceae;Afipia;
AJ007373.Unc01zos	0.00329977	Bacteria;Proteobacteria;Deltaproteobacteria;Desulfobacterales;Desulfobulbaceae;Desulfofustis;
AJ227812.SpsLeidy	0.00329196	Bacteria;Proteobacteria;Alphaproteobacteria;Sphingomonadales;Sphingomonadaceae;Sphingomonas;
AF509578.Unc00yet	0.00329085	Bacteria;Proteobacteria;Betaproteobacteria;Burkholderiales;Comamonadaceae;Pseudorhodoferax;
JN591315.SpnBoeck	0.00328858	Bacteria;Proteobacteria;Alphaproteobacteria;Sphingomonadales;Sphingomonadaceae;Sphingobium;
AY197383.Unc74284	0.00328833	Bacteria;Bacteroidetes;Sphingobacteriia;Sphingobacteriales;B01R012;
AF460989.UncThi97	0.00328363	Bacteria;Proteobacteria;Betaproteobacteria;Burkholderiales;Burkholderiales_Incertae_Sedis;Thiomonas;
EU075217.SppPana2	0.00328353	Bacteria;Proteobacteria;Alphaproteobacteria;Sphingomonadales;Sphingomonadaceae;Sphingopyxis;
AF029076.UncPire3	0.00328353	Bacteria;Planctomycetes;Planctomycetacia;Planctomycetales;Planctomycetaceae;Blastopirellula;
GWF2_OD1_41_16	0.00328351	GWC2_OD1_41_11, Uhrbacteria, Parcubacteria, Bacteria
GWF1_OD1_44_227	0.00328351	GWF2_OD1_43_596, Yanofskybacteria, Parcubacteria, Bacteria
GWE2_OD1_40_11	0.00328351	Yanofskybacteria, Parcubacteria, Bacteria
AB015518.UniProte	0.00328351	Bacteria;Gracilibacteria;
AF177428.DlaPro15	0.00328238	Bacteria;Proteobacteria;Deltaproteobacteria;Desulfobacterales;Desulfobacteraceae;Desulfatitalea;
AB231802.AarSyntr	0.00328023	Bacteria;Proteobacteria;Deltaproteobacteria;Desulfuromonadales;Geobacteraceae;Geobacter;
DQ630698.UncDe886	0.00327174	Bacteria;Proteobacteria;Deltaproteobacteria;Desulfobacterales;Desulfobacteraceae;
AF234748.UncSlu39	0.00327161	Bacteria;Proteobacteria;Deltaproteobacteria;GR-WP33-30;
AY212702.Unc72475	0.0032699	Bacteria;Proteobacteria;Betaproteobacteria;Burkholderiales;Comamonadaceae;
GWE2_OD1_36_115	0.00322909	GWF1_OD1_36_47, Nomurabacteria, Parcubacteria, Bacteria
AF292997.UncGree8	0.00322786	Bacteria;Proteobacteria;Alphaproteobacteria;Rhizobiales;MNG7;
AF445688.UncuB489	0.00321948	Bacteria;Proteobacteria;Betaproteobacteria;Burkholderiales;Comamonadaceae;Hydrogenophaga;
DQ667196.LegTauri	0.00320539	Bacteria;Proteobacteria;Gammaproteobacteria;Legionellales;Legionellaceae;Legionella;
AY998187.BcmROME5	0.00316314	Bacteria;Proteobacteria;Deltaproteobacteria;Desulfuromonadales;Geobacteraceae;Geothermobacter;
AJ535258.UncCyt40	0.00309844	Bacteria;Bacteroidetes;Sphingobacteriia;Sphingobacteriales;WCHB1-69;
AB015525.UncCyto7	0.00308298	Bacteria;Bacteroidetes;Bacteroidetes_vadinHA17;
AB238781.UncB3544	0.00308099	Bacteria;Proteobacteria;Deltaproteobacteria;Desulfuromonadales;Geobacteraceae;Geobacter;
GWF2_OD1_36_19	0.0030741	GWF1_OD1_36_47, Nomurabacteria, Parcubacteria, Bacteria
DQ432053.VrvrSoli	0.00305717	Bacteria;Proteobacteria;Betaproteobacteria;Burkholderiales;Comamonadaceae;Variovorax;
Z93968.Unc80361	0.00303648	Bacteria;Proteobacteria;Betaproteobacteria;Burkholderiales;Comamonadaceae;Hydrogenophaga;
AF234724.UncSlu67	0.00303215	Bacteria;Proteobacteria;Alphaproteobacteria;Rhizobiales;Hyphomicrobiaceae;Hyphomicrobium;
D16213.RbxGelat	0.00302271	Bacteria;Proteobacteria;Betaproteobacteria;Burkholderiales;Comamonadaceae;Rubrivivax;
AJ704685.UncD1781	0.00301965	Bacteria;Proteobacteria;Deltaproteobacteria;Desulfobacterales;Desulfobacteraceae;Desulfobacula;
AY053490.Unc70124	0.00301638	Bacteria;Proteobacteria;Deltaproteobacteria;Desulfobacterales;Desulfobacteraceae;SEEP-SRB1;
AM039960.UncD1847	0.0030108	Bacteria;Proteobacteria;Deltaproteobacteria;Desulfobacterales;Desulfobacteraceae;Sva0081_sediment_group;
AF465651.UncVe308	0.00300991	Bacteria;Verrucomicrobia;OPB35_soil_group;Unknown_Order;Unknown_Family;Pedosphaera;
AB078042.CcnCatal	0.0030099	Bacteria;Bacteroidetes;Flavobacteriia;Flavobacteriales;Cryomorphaceae;Crocinitomix;
GWD2_OD1_43_10	0.00300989	Parcubacteria, Bacteria organism_desc=a166
GWA2_PER_33_10	0.00300989	Peregrinibacteria, Bacteria
JN415769.FnmTherm	0.00300989	Bacteria;Proteobacteria;Gammaproteobacteria;Xanthomonadales;Solimonadaceae;Fontimonas;
AY221073.Unc71406	0.00300989	Bacteria;Chlorobi;Ignavibacteria;Ignavibacteriales;BSV26;
AM997711.UncD1658	0.00300989	Bacteria;Proteobacteria;Gammaproteobacteria;Legionellales;Coxiellaceae;Coxiella;
FJ437903.Unc03rkk	0.00300989	Bacteria;Candidate_division_OP3;
GWF2_Bacteroidetes_43_63_curated	0.00300986	GWF2_Bacteroidetes_43_63_curated
AF280858.Unc01r3q	0.00300731	Bacteria;Proteobacteria;Deltaproteobacteria;Myxococcales;Polyangiaceae;Polyangium;
AM404370.UncD1887	0.00295078	Bacteria;Proteobacteria;Deltaproteobacteria;Desulfobacterales;Desulfobacteraceae;SEEP-SRB1;
AY218625.Unc01fvw	0.00292754	Bacteria;Chlorobi;Chlorobia;Chlorobiales;OPB56;
AM039962.UncDe444	0.00290331	Bacteria;Proteobacteria;Deltaproteobacteria;Desulfobacterales;Desulfobacteraceae;Sva0081_sediment_group;
RBG_16_Gammaproteobacteria_37_9_curated	0.00290299	RBG_16_Gammaproteobacteria_37_9_curated
AY177799.UncD1991	0.00283134	Bacteria;Proteobacteria;Deltaproteobacteria;Desulfobacterales;Desulfobacteraceae;
AJ229235.OpiTerra	0.00279072	Bacteria;Verrucomicrobia;Opitutae;Opitutales;Opitutaceae;Opitutus;
AB015241.UncDelt7	0.00275667	Bacteria;Proteobacteria;Deltaproteobacteria;Desulfobacterales;Desulfobulbaceae;Desulforhopalus;
L33975.LphDisco	0.00274679	Bacteria;Proteobacteria;Betaproteobacteria;Burkholderiales;Comamonadaceae;Leptothrix;
KM382238.UncFilom	0.0027364	Bacteria;Proteobacteria;Alphaproteobacteria;Rhizobiales;Hyphomicrobiaceae;Filomicrobium;
DQ811828.UncD2689	0.00273635	Bacteria;Proteobacteria;Deltaproteobacteria;Myxococcales;Sandaracinaceae;Sandaracinus;
RIFCSPHIGHO2_02_FULL_OD1_Uhrbacteria_60_44_curated	0.00273626	RIFCSPHIGHO2_12_FULL_OD1_Uhrbacteria_60_25_curated, Uhrbacteria, Parcubacteria, Bacteria
RBG_16_Ignavibacteria_34_14_curated	0.00273626	RBG_16_Ignavibacteria_34_14_curated
AB015540.UncBac11	0.00273626	Bacteria;Gemmatimonadetes;Gemmatimonadetes;BD2-11_terrestrial_group;
AB179493.UncB1798	0.00273626	Bacteria;Proteobacteria;Gammaproteobacteria;Legionellales;Coxiellaceae;Aquicella;
AJ231178.A3JPlSt6	0.00273626	Bacteria;Planctomycetes;Planctomycetacia;Planctomycetales;Planctomycetaceae;Pirellula;
AF145827.IG2MSoil	0.00273626	Bacteria;Saccharibacteria;
FJ437848.Unc91600	0.00273626	Bacteria;Candidate_division_OP3;
AF513095.Unc00yf4	0.00273626	Bacteria;Bacteroidetes;Sphingobacteriia;Sphingobacteriales;env.OPS_17;
AJ318130.Unc010ci	0.00273626	Bacteria;Chlorobi;Chlorobia;Chlorobiales;OPB56;
DQ394996.UncAn195	0.00273626	Bacteria;Proteobacteria;Deltaproteobacteria;Myxococcales;Cystobacteraceae;Anaeromyxobacter;
AF382112.Unc00pua	0.00273625	Bacteria;Proteobacteria;Gammaproteobacteria;Oceanospirillales;Oleiphilaceae;Oleiphilus;
DQ811811.UncD2687	0.00273611	Bacteria;Proteobacteria;Deltaproteobacteria;Desulfarculales;Desulfarculaceae;Desulfatiglans;
RIFCSPLOWO2_12_FULL_Verrucomicrobia_64_8_curated	0.00273357	RIFCSPLOWO2_12_FULL_Verrucomicrobia_64_8_curated
DQ154844.Unc03r52	0.00273306	Bacteria;Proteobacteria;Deltaproteobacteria;Desulfobacterales;Desulfobacteraceae;Desulfonema;
RIFCSPHIGHO2_02_OD1_Giovannonibacteria_43_13_curated	0.00273299	RIFCSPLOWO2_12_FULL_OD1_Giovannonibacteria_44_32_curated, Giovannonibacteria, Parcubacteria, Bacteria
AM774321.DplInfer	0.00273054	Bacteria;Proteobacteria;Deltaproteobacteria;Desulfobacterales;Desulfobulbaceae;Desulfopila;
DQ831550.UncD1129	0.00268402	Bacteria;Proteobacteria;Deltaproteobacteria;Desulfarculales;Desulfarculaceae;Desulfatiglans;
GWA1_OD1_48_11	0.00265145	GWA1_OD1_48_11, Jorgensenbacteria, Parcubacteria, Bacteria organism_desc=Good
HE974351.SpsCanad	0.00261174	Bacteria;Proteobacteria;Alphaproteobacteria;Sphingomonadales;Sphingomonadaceae;Sphingomonas;
D16145.SpnYan25	0.00259129	Bacteria;Proteobacteria;Alphaproteobacteria;Sphingomonadales;Sphingomonadaceae;Sphingobium;
AF534428.Uncu2535	0.00251788	Bacteria;Proteobacteria;Betaproteobacteria;Burkholderiales;Comamonadaceae;Limnohabitans;
AF282916.PigKulla	0.00248323	Bacteria;Proteobacteria;Betaproteobacteria;Burkholderiales;Alcaligenaceae;Pigmentiphaga;
RIFCSPLOWO2_02_FULL_Gammaproteobacteria_61_13_curated	0.00246838	RIFCSPLOWO2_02_FULL_Gammaproteobacteria_61_13_curated
JQ608327.SpsSpec4	0.00246606	Bacteria;Proteobacteria;Alphaproteobacteria;Sphingomonadales;Sphingomonadaceae;Sphingomonas;
AJ318143.UncAl594	0.00246285	Bacteria;Proteobacteria;Alphaproteobacteria;Rhizobiales;Phyllobacteriaceae;Nitratireductor;
RIFCSPLOWO2_12_FULL_OD1_Kaiserbacteria_50_10_curated	0.00246264	RIFCSPLOWO2_12_FULL_OD1_Kaiserbacteria_50_10_curated
RIFCSPLOWO2_02_FULL_OD1_Yanofskybacteria_44_18_curated	0.00246264	Yanofskybacteria, Parcubacteria, Bacteria
RIFCSPLOWO2_02_FULL_OD1_Harrisonbacteria_45_10c_curated	0.00246264	RIFCSPLOWO2_02_FULL_OD1_Wolfebacteria_45_10c_curated
RIFCSPHIGHO2_02_FULL_OD1_Zambryskibacteria_39_16_curated	0.00246264	RIFCSPHIGHO2_02_FULL_RIF_OD1_10_39_16_curated
RBG_19FT_COMBO_Pacearchaeota_34_9_curated	0.00246264	RBG_13_Pacearchaeota_33_26_curated, Pacearchaeota, DPANN, Archaea
AB240477.UncB3718	0.00246264	Bacteria;Proteobacteria;Deltaproteobacteria;Myxococcales;Haliangiaceae;Haliangium;
AB597950.CnxArval	0.00246264	Bacteria;Actinobacteria;Thermoleophilia;Solirubrobacterales;Conexibacteraceae;Conexibacter;
AF465658.UncAc992	0.00246264	Bacteria;Acidobacteria;Acidobacteria;Subgroup_3;Unknown_Family;Bryobacter;
AY493976.UncuS806	0.00246264	Bacteria;Gemmatimonadetes;Gemmatimonadetes;S0134_terrestrial_group;
AY532589.Unc79176	0.00246264	Bacteria;Candidate_division_OP3;
DQ811822.UncD1037	0.00246264	Bacteria;Proteobacteria;Deltaproteobacteria;Desulfarculales;Desulfarculaceae;Desulfatiglans;
AJ249100.Unc00trq	0.00246264	Bacteria;Chloroflexi;Anaerolineae;Anaerolineales;Anaerolineaceae;Leptolinea;
AY326519.Uncu2952	0.00246264	Bacteria;Chlamydiae;Chlamydiae;Chlamydiales;Parachlamydiaceae;Candidatus_Protochlamydia;
AY555775.Unc02tm3	0.00246264	Bacteria;Armatimonadetes;Chthonomonadetes;Chthonomonadales;
U81641.Unc02vs9	0.00246264	Bacteria;TM6;
DQ394914.UncD2572	0.00246264	Bacteria;Proteobacteria;Deltaproteobacteria;Desulfarculales;Desulfarculaceae;Desulfatiglans;
DQ811815.UncD2688	0.00246264	Bacteria;Proteobacteria;Deltaproteobacteria;Desulfobacterales;Desulfobacteraceae;Sva0081_sediment_group;
GWA2_Omnitrophica_52_8_curated	0.00245998	GWA2_OP3_52_8_curated
DQ451526.Unc03w4q	0.00245462	Bacteria;Proteobacteria;Deltaproteobacteria;GR-WP33-30;
FJ560750.BauConso	0.00242858	Bacteria;Proteobacteria;Alphaproteobacteria;Rhizobiales;Rhizobiales_Incertae_Sedis;Bauldia;
AB762695.GbtSpec2	0.00242402	Bacteria;Proteobacteria;Deltaproteobacteria;Desulfuromonadales;Geobacteraceae;Geobacter;
DQ394951.UncD2605	0.00242228	Bacteria;Proteobacteria;Deltaproteobacteria;Desulfobacterales;Desulfobacteraceae;
EF012357.DevInsul	0.00240727	Bacteria;Proteobacteria;Alphaproteobacteria;Rhizobiales;Hyphomicrobiaceae;Devosia;
AY771961.UncDe677	0.00230521	Bacteria;Proteobacteria;Deltaproteobacteria;Desulfobacterales;Desulfobulbaceae;Desulforhopalus;
AB234258.UncB3000	0.0022573	Bacteria;Proteobacteria;Deltaproteobacteria;Myxococcales;Cystobacteraceae;Anaeromyxobacter;
AB121099.UncDel18	0.00225597	Bacteria;Proteobacteria;Deltaproteobacteria;Desulfobacterales;Desulfobulbaceae;SEEP-SRB4;
AJ277887.DlsBiacu	0.00225442	Bacteria;Proteobacteria;Deltaproteobacteria;Desulfobacterales;Desulfobacteraceae;Desulfococcus;
AF154096.UncHyd92	0.00220495	Bacteria;Proteobacteria;Deltaproteobacteria;Sva0485;
AJ306736.Unc49732	0.00220131	Bacteria;Bacteroidetes;Sphingobacteriia;Sphingobacteriales;WCHB1-69;
RIFCSPLOWO2_12_FULL_Rhodospirillales_58_28_curated	0.00219824	RIFCSPLOWO2_12_FULL_Rhodospirillales_58_28_curated
AM745163.UncD1543	0.00219126	Bacteria;Proteobacteria;Deltaproteobacteria;Desulfobacterales;Desulfobacteraceae;Desulfococcus;
AF050543.UncE7015	0.00219037	Bacteria;Bacteroidetes;WCHB1-32;
AY555806.Unc76007	0.00218902	Bacteria;Proteobacteria;Deltaproteobacteria;Syntrophobacterales;Syntrophaceae;Desulfobacca;
RIFCSPLOWO2_12_FULL_Omnitrophica_WOR-2_63_16_curated	0.00218901	Omnitrophica
AY548776.DrrTherm	0.00218901	Bacteria;Firmicutes;Clostridia;Clostridiales;Peptococcaceae;Desulfurispora;
AF050562.UncEub90	0.00218901	Bacteria;Chloroflexi;Anaerolineae;Anaerolineales;Anaerolineaceae;Leptolinea;
AF234747.UncSlu49	0.00218901	Bacteria;Proteobacteria;Deltaproteobacteria;Myxococcales;Haliangiaceae;Haliangium;
AJ240918.UncGa862	0.00218901	Bacteria;Proteobacteria;Gammaproteobacteria;Thiotrichales;CHAB-XI-27;
AF154100.UncHyd72	0.00218901	Bacteria;Chloroflexi;Anaerolineae;Anaerolineales;Anaerolineaceae;
AY662002.Unc02w09	0.00218901	Bacteria;Proteobacteria;Gammaproteobacteria;Legionellales;Legionellaceae;Legionella;
GWF2_Lentisphaerae_50_93_curated	0.00218771	GWF2_Lentisphaerae_50_93_curated
RIFCSPLOWO2_02_FULL_Gammaproteobacteria_38_11_curated	0.00218559	RIFCSPLOWO2_02_FULL_Gammaproteobacteria_38_11_curated
AM747393.LegDresd	0.00213921	Bacteria;Proteobacteria;Gammaproteobacteria;Legionellales;Legionellaceae;Legionella;
AJ233948.PhtFlav2	0.00210789	Bacteria;Proteobacteria;Deltaproteobacteria;Myxococcales;Phaselicystidaceae;Phaselicystis;
AF502222.Unc01ty9	0.00209082	Bacteria;Proteobacteria;Betaproteobacteria;Burkholderiales;Comamonadaceae;Comamonas;
AF358012.Unc42575	0.00208965	Bacteria;Proteobacteria;Alphaproteobacteria;Rhizobiales;Methylobacteriaceae;
DQ831552.UncD2467	0.00206745	Bacteria;Proteobacteria;Deltaproteobacteria;Desulfobacterales;Desulfobacteraceae;Desulfatirhabdium;
AB252432.UncB4451	0.00204233	Bacteria;Proteobacteria;Deltaproteobacteria;Desulfobacterales;Desulfobulbaceae;SEEP-SRB2;
KF746926.AemSpeci	0.00203274	Bacteria;Proteobacteria;Gammaproteobacteria;Xanthomonadales;Xanthomonadaceae;Arenimonas;
FM179877.UncDe111	0.00202415	Bacteria;Proteobacteria;Deltaproteobacteria;Desulfarculales;Desulfarculaceae;Desulfatiglans;
GWB1_OD1_49_9	0.00200019	GWA1_OD1_48_11, Jorgensenbacteria, Parcubacteria, Bacteria organism_desc=Good; candidate for curation
GWF1_OD1_39_37	0.0019757	Parcubacteria bacterium GW2011_GWE2_42_14, Parcubacteria, Bacteria
U88044.AmcTamwo	0.00191581	Bacteria;Proteobacteria;Alphaproteobacteria;Rhodobacterales;Rhodobacteraceae;Amaricoccus;
KF111722.DevSpeci	0.00191542	Bacteria;Proteobacteria;Alphaproteobacteria;Rhizobiales;Hyphomicrobiaceae;Devosia;
GWA1_OD1_Vogelbacteria_51_14_curated	0.0019154	GWA1_OD1_51_14_curated
RIFCSPLOWO2_12_FULL_OP11_Levybacteria_41_12_curated	0.00191538	Levybacteria, Microgenomates, Bacteria
RIFCSPHIGHO2_02_FULL_Peregrinibacteria_Peribacteria_53_20_curated	0.00191538	RIFCSPLOWO2_12_FULL_PER_ii_53_10_curated, PER-ii, Bacteria
RIFCSPHIGHO2_02_FULL_Omnitrophica_63_14_curated	0.00191538	RIFCSPHIGHO2_02_FULL_OP3X_63_14_curated
RIFCSPHIGHO2_02_FULL_OD1_Wildermuthbacteria_48_16_curated	0.00191538	RIFCSPHIGHO2_02_FULL_RIF_OD1_07_48_16_curated
RBG_16_Ignavibacteria_36_9_curated	0.00191538	RBG_16_Ignavibacteria_36_9_curated
GWE2_OD1_31_40	0.00191538	GWE2_OD1_31_40 organism_desc=Good
GWB2_OD1_ACD81_rel_46_69	0.00191538	GWB2_OD1_ACD81_rel_46_69, Wolfebacteria, Parcubacteria, Bacteria
GWB1_PER_54_5	0.00191538	Peregrinibacteria bacterium GW2011_GWB1_54_5, Peregrinibacteria, Bacteria
GWA2_OD1_40_14	0.00191538	RIFCSPLOWO2_02_RIF_OD1_10_39_10_curated, RIF-OD1-1, Parcubacteria, Bacteria
GWA2_Deltaproteobacteria_38_16_curated	0.00191538	RIFCSPHIGHO2_02_FULL_Deltaproteobacteria_38_15_curated, Deltaproteobacteria, Proteobacteria, Bacteria
AB015551.UncBac23	0.00191538	Bacteria;Candidate_division_OP3;
AB058918.LegSpe22	0.00191538	Bacteria;Proteobacteria;Gammaproteobacteria;Legionellales;Coxiellaceae;Coxiella;
AE017180.GbtSulf2	0.00191538	Bacteria;Proteobacteria;Deltaproteobacteria;Desulfuromonadales;Geobacteraceae;Geobacter;
AJ488069.Unc50850	0.00191538	Bacteria;Bacteroidetes;Bacteroidia;Bacteroidales;Rikenellaceae;vadinBC27_wastewater-sludge_group;
AF145815.IG2MSoi3	0.00191538	Bacteria;Saccharibacteria;
AY118153.Unc02n7o	0.00191538	Bacteria;Acidobacteria;Acidobacteria;Subgroup_3;Unknown_Family;Bryobacter;
FJ612130.Unc02v1u	0.00191538	Bacteria;Candidate_division_OP3;
EF032750.UncD2710	0.00191538	Bacteria;Proteobacteria;Deltaproteobacteria;Myxococcales;Sandaracinaceae;
AF013534.UnvtSoi8	0.00190984	Bacteria;Acidobacteria;Acidobacteria;Subgroup_6;
AY250102.Unc02qho	0.00190891	Bacteria;Proteobacteria;Betaproteobacteria;Burkholderiales;Comamonadaceae;Polaromonas;
AF293003.UncGre19	0.00183471	Bacteria;Proteobacteria;Betaproteobacteria;Burkholderiales;Comamonadaceae;Comamonas;
AM086120.Unc01xt9	0.00180557	Bacteria;Proteobacteria;Deltaproteobacteria;Desulfarculales;Desulfarculaceae;Desulfatiglans;
AB237684.UncB3452	0.00178898	Bacteria;Proteobacteria;Deltaproteobacteria;Desulfobacterales;Desulfobacteraceae;Desulfatitalea;
EF061950.UncD1156	0.00176098	Bacteria;Proteobacteria;Deltaproteobacteria;Desulfobacterales;Desulfobacteraceae;SEEP-SRB1;
AM745210.UncDe455	0.00172101	Bacteria;Proteobacteria;Deltaproteobacteria;Desulfarculales;Desulfarculaceae;Desulfatiglans;
RIFCSPLOWO2_02_FULL_OP11_Roizmanbacteria_37_9_curated	0.00164176	RIFCSPHIGHO2_12_FULL_OP11_Roizmanbacteria_36_11_curated, Roizmannbacteria, Microgenomates, Bacteria
RIFCSPLOWO2_02_FULL_OD1_Lloydbacteria_54_12_curated	0.00164176	RIFCSPLOWO2_02_FULL_RIF_OD1_09_54_12_curated
RIFCSPLOWO2_02_FULL_Doudnabacteria_48_13_curated	0.00164176	RIFCSPLOWO2_02_FULL_SM2F11_48_13_curated
GWE2_TM6_42_60	0.00164176	GWE2_TM6_42_60, TM6, Bacteria
GWE1_OD1_43_8	0.00164176	Parcubacteria bacterium GW2011_GWE1_43_8, Parcubacteria, Bacteria organism_desc=This may be the GWE1 OD1 RuBisCO genome
GWC1_OP11_44_33_partial	0.00164176	Microgenomates, Bacteria organism_desc=Partial
GWA2_OP11_nov_36_23	0.00164176	GWA2_OP11_nov_36_23, Roizmanbacteria, Microgenomates, Bacteria
GWA1_OD1_45_7_partial	0.00164176	Parcubacteria, Bacteria organism_desc=Partial
AM745149.UncD1896	0.00164176	Bacteria;Proteobacteria;Deltaproteobacteria;Desulfarculales;Desulfarculaceae;Desulfatiglans;
AY555787.Unc033rl	0.00164176	Bacteria;Planctomycetes;Pla4_lineage;
AB111107.PobacLS1	0.00151188	Bacteria;Proteobacteria;Alphaproteobacteria;Rhodospirillales;Rhodospirillaceae;Telmatospirillum;
AY532546.Unc01ynu	0.00149454	Bacteria;Proteobacteria;Deltaproteobacteria;Desulfobacterales;Desulfobacteraceae;Desulfatitalea;
AY493914.Uncu2667	0.00144926	Bacteria;Proteobacteria;Deltaproteobacteria;Myxococcales;Haliangiaceae;Haliangium;
AY947936.UncD1888	0.00142291	Bacteria;Proteobacteria;Deltaproteobacteria;Desulfuromonadales;Geobacteraceae;Geobacter;
AY211076.Unc71120	0.0014078	Bacteria;Chlorobi;Ignavibacteria;Ignavibacteriales;BSV26;
RIFCSPLOWO2_12_FULL_WWE3_36_10_curated	0.00136813	RIFCSPLOWO2_12_FULL_WWE3_36_10_curated
RIFCSPLOWO2_02_FULL_OD1_Azambacteria_ii_42_10_curated	0.00136813	Azambacteria, Parcubacteria, Bacteria
RIFCSPHIGHO2_02_FULL_Peregrinibacteria_Peribacteria_49_16_curated	0.00136813	RIFCSPHIGHO2_02_FULL_PER_ii_49_16_curated
GWF2_Omnitrophica_WOR-2_43_52_curated	0.00136813	GWF2_WOR_2_43_52_curated
GWA2_OP11_41_24	0.00136813	RIFCSPLOWO2_02_OP11_Curtissbacteria_41_11_curated, Curtissbacteria, Microgenomates, Bacteria
GWA2_OD1_38_13	0.00136813	GWA2_OD1_38_13, Parcubacteria, Bacteria
AB078842.PldPropi	0.00136813	Bacteria;Bacteroidetes;Bacteroidia;Bacteroidales;Porphyromonadaceae;Paludibacter;
FN870302.Unc008ib	0.00136813	Bacteria;Candidate_division_OP3;
AJ534684.Unc00ve4	0.00136813	Bacteria;Bacteroidetes;Sphingobacteriia;Sphingobacteriales;WCHB1-69;
AY218561.Unc01fvd	0.00136813	Bacteria;Bacteroidetes;Sphingobacteriia;Sphingobacteriales;PHOS-HE51;
AY218548.Unc02poh	0.00136813	Bacteria;Hydrogenedentes;
DQ395017.UncDe878	0.00131758	Bacteria;Proteobacteria;Deltaproteobacteria;Desulfobacterales;Desulfobulbaceae;Desulfobulbus;
GU289732.DfnAcidi	0.00130606	Bacteria;Proteobacteria;Deltaproteobacteria;Desulfobacterales;Desulfobacteraceae;Desulfonatronobacter;
DQ395056.Unc001pf	0.00130518	Bacteria;Proteobacteria;Deltaproteobacteria;Sva0485;
AY769083.SpsKaist	0.00124995	Bacteria;Proteobacteria;Alphaproteobacteria;Sphingomonadales;Sphingomonadaceae;Sphingomonas;
GWD1_OD1_44_9_partial	0.00109545	GWC1_OD1_43_30, Parcubacteria, Bacteria
RIFCSPHIGHO2_02_FULL_Peregrinibacteria_Peribacteria_55_24_curated	0.0010945	RIFCSPLOWO2_12_FULL_PER_ii_55_15_curated, PER-ii, Bacteria
RIFCSPHIGHO2_02_FULL_OD1_Harrisonbacteria_42_16_curated	0.0010945	RIFCSPHIGHO2_02_FULL_OD1_Wolfebacteria_42_16_curated
GWF2_Melainabacteria_37_15_curated	0.0010945	GWF2_Melainabacteria_37_15_curated
GWB2_Ignavibacteria_35_6b_curated	0.0010945	GWB2_Ignavibacteria_35_6b_curated
HQ401024.AlrNamha	0.0010945	Bacteria;Bacteroidetes;Cytophagia;Cytophagales;Cyclobacteriaceae;Algoriphagus;
AM040129.UncD1354	0.0010945	Bacteria;Proteobacteria;Deltaproteobacteria;Myxococcales;Sandaracinaceae;
GWA2_OP11_35_19	0.00109429	GWA2_OP11_35_19, Roizmanbacteria, Microgenomates, Bacteria
AB234262.UncB2973	0.000972708	Bacteria;Proteobacteria;Deltaproteobacteria;Desulfuromonadales;Geobacteraceae;Geobacter;
GWB1_OD1_36_6	0.00082113	GWF1_OD1_36_47, Nomurabacteria, Parcubacteria, Bacteria organism_desc=Good
RIFCSPLOWO2_02_FULL_Omnitrophica_WOR-2_63_16_curated	0.000820879	Omnitrophica
RIFCSPLOWO2_02_FULL_Omnitrophica_WOR-2_45_28_curated	0.000820879	Omnitrophica
RIFCSPHIGHO2_02_FULL_OD1_Nomurabacteria_35_13_curated	0.000820879	RIFCSPHIGHO2_02_FULL_OD1_Nomurabacteria_35_13_curated
RBG_16_Eisenbacteria_71_46_curated	0.000820879	RBG_16_RIF_WS3X_71_46_curated
GWF2_Omnitrophica_WOR-2_43_52_curated	0.000820879	GWF2_WOR_2_43_52_curated
GWD1_Spirochaetes_27_9_curated	0.000820879	GWD1_Spirochaetes_27_9_curated
GWA1_OP11_40_16_partial	0.000820879	GWA1_OP11_40_16_partial, Curtissbacteria, Microgenomates, Bacteria organism_desc=Missing marker genes
DQ017949.Unc02au8	0.000820879	Bacteria;Proteobacteria;Deltaproteobacteria;Myxococcales;P3OB-42;
GWB1_OD1_42_17	0.000820047	Azambacteria, Parcubacteria, Bacteria
AY188304.Unc02kqc	0.000600403	Bacteria;Bacteroidetes;Bacteroidetes_vadinHA17;
RIFCSPHIGHO2_02_FULL_Omnitrophica_WOR-2_68_15_curated	0.000547252	RIFCSPHIGHO2_02_FULL_WOR_2_68_15_curated
GWA1_OD1_47_11	0.000547252	GWA1_OD1_47_11, Parcubacteria, Bacteria organism_desc=Moderate
RIFCSPLOWO2_02_FULL_OD1_Zambryskibacteria_38_13_curated	0.000279383	RIFCSPLOWO2_12_FULL_RIF_OD1_10_39_16_curated, RIF-OD1-1, Parcubacteria, Bacteria
