# Supplementary material for: Paired RNA Radiocarbon and Sequencing Analyses Indicate the Importance of Autotrophy in a Shallow Alluvial Aquifer
Source: Sci Rep. 2019 Jul 17;9:10370. doi: 10.1038/s41598-019-46663-1 (PMC6637170; doi:10.1038/s41598-019-46663-1)
Supplement: Supplementary file 3 — Dataset 2 [file 41598_2019_46663_MOESM3_ESM.zip]

Archive with 1 entries (1 files):
- Supp Data File 2.fa
