# Supplementary material for: Paired RNA Radiocarbon and Sequencing Analyses Indicate the Importance of Autotrophy in a Shallow Alluvial Aquifer
Source: Sci Rep. 2019 Jul 17;9:10370. doi: 10.1038/s41598-019-46663-1 (PMC6637170; doi:10.1038/s41598-019-46663-1)
Supplement: Supplementary file 3 — Dataset 2 [file 41598_2019_46663_MOESM3_ESM.zip › Supp Data File 2.fa]

>GWA2_Gallionellales_54_124_13_16S_1
TTAAGAGTTTGATCCTGGCTCAGATTGAACGCTGGCGGTATGCTTTACACATGCAAGTCG
AACGGGCTATGGGGCTTGCTCCATAGTTAGTGGCGAACGGGTGAGTAACATATCGGAACA
TATCCGGAAGTGGGGGATAACGTAGCGAAAGTTACGCTAATACCGCATATGCCCCGAGGG
GGAAAGGGGGGGATCGCAAGACCTCTCGCTTTCGGAGTGGCCGATATCGGATTAGCTAGT
TGGTGGGGTAAAGGCCCACCAAGGCGACGATCCGTAGCTGGTCTGAGAGGACGACCAGCC
ACACTGGAACTGAGACACGGTCCAGACTCCTACGGGAGGCAGCAGTGGGGAATTTTGGAC
AATGGGCGCAAGCCTGATCCAGCCATACCGCGTGAGTGAAGAAGGCCTTCGGGTTGTAAA
GCTCTTTCAGCCGGAAAGAAATTGCTTCTATTAATACTAGGAGTAGATGACGGTACCGGA
AGAAGAAGCACCGGCTAACTACGTGCCAGCAGCCGCGGTAATACGTAGGGTGCGAGCGTT
AATCGGAATTACTGGGCGTAAAGCGTGCGCAGGCGGCTTTTTAAGCCAGATGTGAAATCC
CCGGGCTCAACCTGGGAACTGCATTTGGAACTGGAAGGCTAGAGTGTGGCAGAGGGGGGT
AGAATTCCACGTGTAGCAGTGAAATGCGTAGATATGTGGAGGAATACCAATGGCGAAGGC
AGCCCCCTGGGTCAACACTGACGCTCATGCACGAAAGCGTGGGGAGCAAACAGGATTAGA
TACCCTGGTAGTCCACGCCCTAAACGATGTCAACTAGGTGTTGGGGAAGGAGACTTCTTT
AGTACCGCAGCTAACGCGTGAAGTTGACCGCCTGGGGAGTACGGTCGCAAGATTAAAACT
CAAAGGAATTGACGGGGACCCGCACAAGCGGTGGATTATGTGGATTAATTCGATGCAACG
CGAAAAACCTTACCTACCCTTGACATGTCAGGAAGATTCCAGAGATGGGATTGTGCCCGA
AAGGGAACCTGAACACAGGTGCTGCATGGCTGTCGTCAGCTCGTGTCGTGAGATGTTGGG
TTAAGTCCCGCAACGAGCGCAACCCTTGTCATTAATTGCCATCATTCAGTTGGGCACTTT
AATGAGACTGCCGGTGATAAACCGGAGGAAGGTGGGGATGACGTCAAGTCCTCATGGCCC
TTATGGGTAGGGCTTCACACGTAATACAATGGTCGGTACAGAGGGTTGCCAACCCGCGAG
GGGGAGCCAATCCCAGAAAGCCGATCGTAGTCCGGATTGTAGTCTGCAACTCGACTACAT
GAAGTCGGAATCGCTAGTAATCGCGGATCAGCATGTCGCGGTGAATACGTTCCCGGGTCT
TGTACACACCGCCCGTCACACCATGGGAGTGGAATCTGGCAGAAGTAGGTAGCCTAACCG
CAAGGAGGGCGCTTACCACGGTGGGTTTCATGACTGGGGTGAAGTCGTAACAAGGTAGCC
GTATCGGAAGGTGCGGCTGGATCACCTCCTT
>GWA2_Alphaproteobacteria_41_27_gwa2_scaffold_2008_16S_1
ATGAGAGTTTGATCCTGGCTCAGAACGAACGCTGGCGGCATGCTTAACACATGCAAGTTG
AACGCAGAATAGGACTTCGGTTCTATTGCTGAGTAGCAAACGGGTGAGTAACGCGTGGGA
ATTTGCCTTCTTGTGGGGGACAACTGAGGGAAACTTCAGCTAATACCGCATACGCTCTAC
GGAGGAAAGGCTTCGGCCGCAAGAAGAGGAGCCCGCGTCAGATTAGGTAGTTGGTAGGGT
AAAAGCCTACCAAGCCAATGATCTGTAGCTGGTCTGAGAGGATGATCAGCCACACTGGGA
CTGAGACACGGCCCAGACTCCTACGGGAGGCAGCAGTGGGGAATATTGGACAATGGGGGA
AACCCTGATCCAGCAATGCCGCGTGAATGAAGAAGGCCTTAGGGTTGTAAAGTTCTTTCA
CCTGTGAAGATAATGACGGTAGCAGGAGAAGAAGCCCCGGCTAACTCCGTGCCAGCAGCC
GCGGTAAGACGGAGGGGGCTAGCGTTGTTCGGAATGACTGGGCGTAAAGGGCGCGTAGGC
GGTTTTTTAAGTGAGGCGTGAAAGCCCTGGGCTTAACCCAGGAGGTGCGTTTCATACTGG
AAAGCTTGAGTGCGAGAGAGGAAAGTGGAATTCCTAGTGTAGAGGTGAAATTCGTAGATA
TTAGGAAGAACACCAGTGGCGAAGGCGGCTTTCTGGCTCGTAACTGACGCTGAGGCGCGA
AAGCGTGGGGAGCAAACAGGATTAGATACCCTGGTAGTCCACGCTGTAAACGATGAGTGC
TAGACGTTGGGGGGTAACCTTCAGTGTCGCAGCTAACGCATTAAGCACTCCGCCTGGGGA
GTACGGTCGCAAGATTAAAACTCAAAGGAATTGACGGGGGCCCGCACAAGCGGTGGAGCA
TGTGGTTTAATTCGACGCAACGCGAAAAACCTTACCAGCCCTTGACATGGGTATTATGGG
TTTCAGAGATGAGACCCTTCAGTTCGGCTGGATACCACACAGGTGCTGCATGGCTGTCGT
CAGCTCGTGTCGTGAGATGTTGGGTTAAGTCCCGCAACGAGCGCAACCCCTATCTTCAGT
TACCATCAGTTCGGCTGGGGACTCTGGAGAGACTGCCGGTGATAAGCCGGAGGAAGGCGG
GGATGACGTCAAGTCCTCATGGCCCTTATGGGCTGGGCTACACACGTGCTACAATGGCGG
TGACAGAGGGAAGCAAAGGGGCAACCTGGAGCCAATCCCAAAAAGCCGTCTCAGTTCGGA
TTGTTCTCTGCAACTCGAGAGCATGAAGTTGGAATCGCTAGTAATCGCAGATCAGCATGC
TGCGGTGAATACGTTCACGGGCCTTGTACACACCGCCCGTCACAGCATGGGAGTTGGTTT
TACCGTAAGGCGGTACCCTAACCCTTCGGGGAAGGAGCCGACCATGGTAGGGTCGATGAC
TGGGGCGAAGTCGTAACAAGGTAGCCGTAGGGGAACCTGCGGCTGGATCACCTCCTT
>GWA2_Chlamydiae_50_15_gwa2_scaffold_4235_16S_1
ATTGAGAATTTGATCTTGGTTCAGATTGAATGCTGACAGCGTGGATGAGGCATGCGAGTC
GAACGAGAGCGCAGGGCAACTTGTGCTCTAGTGGCGGAAGGGTTAGTAATACATGAATAA
CTTGCCTCTAACCTGGGGATAACGGCTGGAAACGGCCGCTAATACCGAATGAGGTCGCTG
GAGGATACTCCGGAGGATCAAAGTGGGGGCCCACTTAAAACGGCCTTGCGGTTTGAGAGA
GGTTCATGGGATATCAGCTAGTTGGTGTGGTAACGGCGCACCAAGGCTAAGACGTCTAGG
CGGATTGAGAGATTGACCGCCAACATTGGGACTGAGATACTGCCCAGACTCCTACGGGAG
GCTGCAGTCGAGGATCATTCGCAATGGGCGAAAGCCTGACGATGCGACGCTGTGTGAACG
ATGAAGGCCTTCGGGTTGTAAAGCTCTTTCGCACGGGAACAAGAAAGGGAGATGAATAAT
CTCCCGATTTGAGGGTAGCAGGTAAAGAAGCACCGGCTAACTCCGTGCCAGCAGCTGCGG
TAATACGGAGGGTGCAAGCATTAATCGGATTTATTGGGCGTAAAGGGCGCGTAGGCGGAT
TTGTAAGTCAGATGTGAAATTCCGAGGCTCAACTTCGGAGCTGCATCTGAAACTGTGAGT
CTCGAGGATTGGCGGAGAAAATGGAATTCCACGTGTAGCGGTGAAATGCGTAGATATGTG
GAAGAACACCAGTGGCGAAAGCGGTTTTCTAGCTTATACCTGACGCTGAGGCGCGAGAGC
AAGGGGAGCAAACAGGATTAGATACCCTGGTAGTCCTTGCCGTAAACGATGTATACTTGA
TGTAGCTAGGCTCAACCCTGGCTGTGTCGAAGCTAACGCGATAAGTATACCGCCTGAGGA
GTACGCTCGCAAGGGTGAAACTCAAAAGAATTGACGGGGGCCCGCACAAGCAGTGGAGCA
TGTGGTTTAATTCGATGCTACGCGAAGAACCTTACCCAGGCTCGAAATGTAGCAGGCGAC
AACAGAAATGTTGTCTCTCGTAAGAGCTGTTGCATAGGTGCTGCATGGCTGTCGTCAGCT
CGTGCCGTGAGGTGTTGGGTTAAGTCCCGCAACGAGCGCAACCCTTATCATTAGTTGCCA
ACATTTTAGGTGGGAACTCTAGTGAGACTGCCCAGGTTAACTGGGAGGAAGGTGAGGATG
ACGTCAAGTCCGCATGGCCTTTATGTCTGGGGCTACACACGTGCTACAATGGTCGGTACA
GAAGGCAGCGAAGCCGCGAGGTGGAGCCAAACCTAGAAAGCCGATCTCAGTTCGGATTGG
AGTCTGCAACTCGACTCCATGAAGTTGGAATTGCTAGTAATGGCGTGTCAGCCACAACGC
CGTGAATACGTTCCCGGGCCTTGTACACACCGCCCGTCACATCATGGGAGTTGGTTTTCC
CCGAAGACGCTGACCGAACCGCAAGGGGAGAGGCGCCTAAGGTGAGGCCGATGACTGGGA
TGAAGTCGTAACAAGGTAGCCCTACCGGAAGGTGGGGCTGGATCACCTCCTT
>GWA2_CP_38_16_gwa2_scaffold_486_16S_1
TTGGAGAGTTTGATCCTGGCTCAGAACGAACGCTGGCGGCGTGCTTAACACATGCAAGTC
GAACGAGAAAGTCCGCAAGGATGAGTACAGTGGCGACCGGGTGCGTAACACGTAGGTAAT
CTACCCTTTAGTTTGGGACAACAGTCCGAAAGGATTGCTAATACCGCATAAGACCACAAG
GACTTCGGTCCAAGGGGTTAAAGATGACCTCTACTTGTAAGTTATCACTAAAGGATGGGC
CTGCGCACTATTAGCTAGTTGGTGAGGTAACGGCTCACCAAGGCTTAGATCGTTAGCTGG
TCTGAGAGGACGATCAGCCACACTGGAACTGAAACACGGTCCAGACTCCTACGGGAGGCA
GCAGTGGGGAATATTGCGCAATGGAGGAAACTCTGACGCAGCAACGCCGCGTGAGTGATG
AAGGCCTTCGGGTTGTAAAGCTCTGTCGGGCGGGAAGAAACTCCTGATGGTTAATATCCA
TCAGGATTGACGGTACCGCCGAAGGAAGCACCGGCTAACTCCGTGCCAGCAGCCGCGGTA
ATACGGAGGGTGCAAGCGTTGTTCGGAATTACTGGGTGTAAAGGGCGCGTAGGTGGTTTG
ACAAGTCAGGTGTGAAATCCCTTGGCTCAACTATGGAACTGCATTGGAAACTAAATTGCT
AGAGTTCGGTAGGGGAAAATGGAATTCCTGGTGTAGAGGTGAAATTCGTAGATATCAGGA
GGAATACCAGTGGCGTAAGCGATTTTCTAGGCCGATACTGACACTCAAACATGAAAGCGT
GGGTAGCAAACAGGATTAGATACCCTGGTAGTCCACGCTGTAAACGATGGATACTAGATG
TGGGAGGTATTGACCCCTTCCGTATCGTAGGTAACCCGTTAAGTATCCCGCCTGGGAAGT
ACGGTCGCAAGATTAAAACTCAAAGGAATTGACGGGGGCCCGCACAAGCGGTGGAGCATG
TGGTTCAATTCGAAGCAACGCGAAGAACCTTACCTGGGCTAGACAACATACTGCTACTCA
TAGAGATATGGGGTTGTAGCAATACACGGTATAATAGGTGCTGCATGGCTGTCGTCAGCT
CGTGTCGTGAGATGTTAGGTTAAGTCCTGCAACGAGCGCAACCCCTGTTCTTAGTTGCCA
CCATTTAGTTGGGCACTCTAAGGAGACCGCCGGTGTTAAACCGGAGGAAGGTGGGGACGA
CGTCAAGTCATCATGGCCCTTATGCCCAGGGCCACACACGTGCTACAATGGGTGGTACAA
AGGGCAGCCAAACCGCGAGGTGGAGCAAATCCCAAAAAACCGATCTCAGTTCAGATTGAA
GTCTGCAACTCGACTTCATGAAGCTGGAATCGCTATTAATCGCGGATCAGCACGCCGCGG
TGAATACGTTCCCGGGCCTTGTACACACCGCCCGTCACACCATGAGAGCTGGTCTCACCA
GAAGACATCTAACTAACCGCAAGGAGGTGGATGGCCAAGGTGAGGTCGGTGATTGGGGTG
AAGTCGTAACAAGGTAGCCGTAGGGGAACCTGCGGCTGGATCACCTCCTT
>GWA2_CP_63_20_gwa2_scaffold_5912_16S_1
CGGAGAGTTTGATCCTGGCTCAGAGTGAACGCTGGCGGCGTGGATAAGGCATGCAAGTCG
AGCGATCTCCGCAAGGAGATAGCGGCAAACGGGTGCGTAACGCGTAAGTAACCTGTCCTG
GAGACAGGGATAGCACTGCGAAAGCGGTGGTAATACCTGATAAGCCCAGAGCCTCGCATG
GGGTGACGGGCAAAGATGGCCTCGACCGCAAGGTTGCTATCGCTTCAGGAGGGCCCCGCG
TCCCATCAGCTAGTTGGTAGGGTCACGGCCTACCAAGGCGTGGACGGGTAGCTGGCCTTA
GAGGGTGGTCAGCCACACTGGGACTGAGACACTGCCCAGACTCCTACGGGAGGCTGCAGT
CGAGGATCTTTGGCAATGGGCGAAAGCCTGACCATGCGACGCCGCGTGCGGGATGAAGGC
TTTCGGGTCGTAAACCGCTGTCACGAGGGACGAAGTCCGGCCCGTCAAACAAACGGGCGG
GATTGACGGTACCTCGGAAGAAAGCCACGGCTAACTCCGTGCCAGCAGCCGCGGTGATAC
GGAGGTGGCGAGCGTTGCTCGGATTCACTGGGTGTAAAGGGCAAGTAGGCGGTTTCGCAA
GTCGGGTGTGAAATGCCACGGCTTAACGATGGAACTGCGCCCGATACTGCGGAGCTTGAG
GACAGGAGAGGCAGACGGAATTCTCGGTGTAAGGGTGAAATCTGTAGATATCGAGAGGAA
CACCAGTGGCGAAGGCGGTTCGCTGGCCTGTCCCTGACGCTGAGAGGCGAAAGCTAGGGG
AGCAAACGGGATTAGATACCCTGGTAGTCCTAGCCGTAAACGATGGGCACTAGGTGTTGG
GTCTTTCGGGGCCCAGTGCCGTAGGTAACCTGTTAAGTGTCCCACCTGGGGAGTACGGCC
GCAAGGTTGAAACTCAAAGGAATTGACGGGGGCCAGCACAAGCGGTGGAACATGTGGTTC
AATTCGATGCTACGCGAAGAACCTTACCCAGGCTTGACATGCAAGAAGTAGGAACCTGAA
AGGGGGACGACTCGTAACCAGTCGAGAGCCTGCACAGGTGCTGCATGGCTGTCGTCAGCT
CGTGCCGTGAGGTGTTGGCTTAAGTGCCAAAACGAGCGCAACCATTGCTCGCTGTTGCGA
CCGGGTCCGAAAGGATGCCGAGCACTCTGGGGGGACTGCCAGCGACGAGCTGGAGGAAGG
TGGTGATGACGTCAAGTCCGTACGGCCTTTATGCCTGGGGCGACACACGTGTTACAATGG
CCGCGACAGCGCGCTGCGACACCGCGAGGTGAAGCTAATCGCTTAAAAGCAGGGTCAGTT
CAGATTGCAGGCTGCAACTCGCCTGCATGAAGCTGGAATCGCTAGTAACGGCGGATCAGC
TACGCCGCCGTGAATACGTTCCCTGGCCTTGTACACACCGCCCGTCAAGCGATGGGAGCT
GGAAGCACCCGAAGTCGGTGCGCCAACCCGCAAGGGAGGCAGCCGCCGAAGGTGAGTCTG
GTGACTGGCGCTAAGTCGTAACAAGGTAGCCCCACGGGAACGCGGGGCTGGATCACCTCC
TT
>GWA2_DPX3_42_11_gwa2_scaffold_23738_16S_1_m66
TTGGAGAGTTTGATCCTGGCTCAGAACGAACGCTGGCGGCGTGCTTAACACATGCAAGTC
GTACGAGAAAGGGGTAGCAATACCCCCAGTAAAGTGGCGCACGGGTGAGTAATGCATGGG
TAACTTGCCTTGAAGACCAGAATAACCCCCCGAAAGGGGAGCTAATACTGGATAAGAAAG
GGGGGGCTAAGTCATTCCCCTTTTAAGGATCCCCGCAAGGGGTAATCGCTTCAAGATGGG
CTCATGTCCCATTAGCTTGTTGGCAGGGTAATGGCCTACCAAGGCAATGATGGGTAGCCG
GTCTGAGAGGATGGCCGGCCACACTGGCACTGAGACACGGGCCAGACTCCTACGGGAGGC
AGCAGTGAGGAATTTTGCGCAATGGGCGAAAGCCTGACGCAGCAACGCCGCGTGAGGGAA
GAAGGGGCTCGGGTTGTAAACACCTCTTTCGACTGGAAAGAAGTCCCCCGCAAGGGGGAT
TGACGGTACCAGGAGAAGAAGCCACGGCTAACTCTGTGCCAGCAGCCGCGGTAAGACAGA
GGTGGCAAGCGTTGTTCGGAATTATTGGGCGTAAAGGGTGTGTAGGTGGTTGGATAAGTC
AGAGGTGAAAGCCCACAGCTTAACTGTGGAAGTGCCTTTGAAACTATCTGACTAGAGTGC
AGGAGAGGAGGGTGGAATTCCCGGTGTAGAGGTGAAATTCGTAGATATCGGGAGGAACAC
CAGCGGCGAAGGCGGCCCTCTGGACTGCAACTGACACTGAAACACGAAAGCGTGGGGAGC
AAACAGGATTAGATACCCTGGTAGTCCACGGCCCTAAAGGTTGGGCACTAAGTGTGGGGG
GGTAACCCTCCGTGCCGTAGCTAACGTATTAAGTGCCCCGCCTGGGAAGTACGGCCGCAA
GGCTAAAACTCAAAGAAATTGACGGGGGCCCGCACAAGCGGTGGAGCATGCGGTTTAATT
CGA
>GWA2_DPX3_42_11_gwa2_scaffold_23738_16S_1
TTGGAGAGTTTGATCCTGGCTCAGAACGAACGCTGGCGGCGTGCTTAACACATGCAAGTC
GAACGAGAAAAGGGTAGTAATACCCCAAGTAAAGTGGCGCACGGGTGAGTAATGCATGGG
TAACCTGCCTTGAAGATCAGGATAACCCCCCGAAAGGGGGGCTAATACTGGATAAGAAAG
GGGGGACGAAAGTCATTCCTTTTAAAGGATCTCCGCAAGGGGTAATCGCTTCAAGATGGG
CTCATGTCCCATTAGCTAGTTGGTAGGGTAATGGCCTACCAAGGCAATGATGGGTAGCCG
GTCTGAGAGGATGGCCGGCCACACTGGCACTGAGACACGGGCCAGACTCCTACGGGAGGC
AGCAGTGAGGAATTTTGCGCAATGGGCGAAAGCCTGACGCAGCAACGCCGCGTGAGGGAA
GAAGGCCTCTTCGGGTTGTAAACCTCTTTCGACTGGAAAGAAGTCCCTCGCAAGGGGGAT
TGACGGTACCAGGAGAAGAAGCCACGGCTAACTCTGTGCCAGCAGCCGCGGTAAGACAGA
GGTGGCAAGCGTTGTTCGGAATTACTGGGCGTAAAGGGTGTGTAGGTGGTTGGATAAGTC
AGAGGTGAAAGCCCACAGCTTAACTGTGGAAGTGCCTTTGAAACTGTCTGACTTGAGTGC
AGGAGAGGAGGGTGGAATTCCCGGTGTAGAGGTGAAATTCGTAGATATCGGGAGGAACAC
CAGCGGCGAAGGCGGCCCTCTGGACTGCAACTGACACTGAAACACGAAAGCGTGGGGAGC
AAACAGGATTAGATACCCTGGTAGTCCACGCCCTAAACCGGTGGGCACTAAGTGTGGGGG
GGTAACCCTCCGTGCCGTAGCTAACGTATTAAGTGCCCCGCCTGGGAAGTACGGCCGCAA
GGCTAAAACTCAAAGGAATTGACGGGGGCCCGCACAAGCGGTGGAGCATGTGGCTTAATT
CGA
>GWA2_Elusimicrobia_69_24_gwa2_scaffold_2542_16S_1
ATGGAGAGTTTGATCCTGGCTCAGAGTTAACGCTGGCAGCGTGCATAACACATGCAAGTC
GAACGAGCTATCCGCAAGGGTAGCTAGTGGCAGACGAGTGAGTAACATGTAAGGAATCTA
CCCTCGAGTGGGGAATAACTCGCCGAAAGGCGAGCTAATACCCCATAATTCCGGATGACG
GCATCGTCGTCCGAGGAAAGGCTTCGGCCGCTCAAGGAGGACCTTGCATCCTATCAGCTA
GTTGGCGGGGTAACGGCCCACCAAGGCTATGACGGGTACCCGGCCTGAAAGGGCGACCGG
GCACGGAGGCACTGAGACACGGGCCTCACTCCTACGGGAGGCAGCAGTGGGGAATTTTGG
ACAATGGGGGAAACCCTGATCCAGCAACGCTGCGTGAGGGATGACGGCCTGAGGGTCGTA
AACCTCTTTTCCAAGGGAAGAAATCCCGCAAGGGTGTGACGGTACCTTGGGAATAAGCCC
CGGCTAAATATGTGCCAGCAGCCGCGGTAAGACATATGGGGCGAGCGTTACTCGGAATCA
CTAGGCGTAAAGCGCGTGTAGGCGGATGCCTAAGTCTGTTGTGAAATCTCCCGGCTCAAC
TGGGAGGGGTCGGTGGATACTGGGCGTCTTGAGTGAGGTAGGGGGTGCCGGAATTCCTGG
TGTAGCGGTGAAATGCGTAGATATCAGGAGGAACACCGATGGCGAAAGCGGGCACCTGGG
CCTTTACTGACGCTAAGACGCGAAAGCTAGGGGAGCAAACAGGATTAGATACCCTGGTAG
TCCTAGCTGTAAACGATGATGACTAGGTGTGGGAGGTATCGACCCCTTCCGCGCCGACGC
TAACGCATTAAGTCATCCGCCTGGGGAGTACGGCCGCAAGGTTAAAACTCAAAGGAATTG
ACGGGGGCCCGCACAAGCGGTGGAGCATGTGGTTCAATTCGACGCAACGCGAAGAACCTT
ACCTGGGCTTGAAGTGCTAGTAGTAGTCCGATTGAAAGATTGGGCGACCCGCAAGGGAGC
CAGCCGAGGTGCTGCATGGCTGTCGTCAGCTCGTGTCGTGAGATGTTGGGTTAAGTCCCG
CAACGAGCGCAACCCCTATCCTGTGTTGCTACCCGCAAGGGAGGACTCTCAGGAGACTGC
CGCGGATAACGTGGAGGAAGGTGGGGATGACGTCAAGTCCTCATGGCCTTTATGTCCAGG
GCTACACACGTGCTACAATGGCGTACCCAGTGGGAAGCGAAACCGCAAGGTGGAGCAAAT
CCTCAAAGTACGCCTCAGTTCGGATCGGGGGCTGCAACTCGCCCCCGTGAAGGTGGAATC
GCTAGTAATCGCTGATCAGCAGGCAGCGGTGAATACGTTCCCGGGCCTTGTACACACCGC
CCGTCACACCACGAAAGCCCATTGCAACAGAAGTCCATGGCGACATGGCCCAAGTTGTGG
TGGATGATTGGGGTGAAGTCGTAACAAGGTAGCCGTACCGGAAGGTGCGGCTGGATCACC
TCCTT
>GWA2_NC10X_70_23_gwa2_scaffold_12380_16S_1
TGGCGAGTTTGATCCTGGCTCAGAGCGAACGCTGGCGGCGTACTTAACACATGCAAGTCG
AACGAGGATCACGGTGTGAGCAATCATATTGTGGTCCGAGTGGCGCACGGGTGAATAACA
CGTGGGTAACCTGCCCTTGAGCCTGGGATACCCCCTCGAAAGGGGGGCTAATACCGGATA
CGTTCCTTGGGTCGACAGATCCGGGGAGGAAAGGTGGCGCAAGCTGCCGCTCTTGGAGGG
GCTCGCGGCCTATCAGCTAGTTGGCGGGGTAACGGCCCACCAAGGCTTTGACGGGTAGCT
GGTCTGAGAGGACGACCAGCCACACGGGGACTGAGACACGGCCCCGACTCCTACGGGAGG
CAGCAGTGGGGAATTTTCCGCAATGGGCGAAAGCCTGACGGAGTGACGCCGCGTGTGGGA
CGAAGGCCTTCGGGTCGTAAACCACTGTCAGTGGGAAAGATGGGTGTCGGCGTGATAACC
GCCGGCATTTGACGGTACCTGCAGAGGAAGCCCCGGCCAACTCTGTGCCAGCAGCCGCGG
TAAGACAGAGGGGGCAAGCGTTGCTCGGAATTACTGGGCGTAAAGGGCGCGTAGGCGGGA
TGGCAAGTCGGTCGTGAAATCCTTCGGCTCAACCGAAGAAGGGCGATCGATACTGCTGTT
CTTGAGGATTGCAGAGGAGACTGGAATTCCCGGTGTAGCGGTGAAATGTGTAGAGATCGG
GAGGAACACCGGTGGCGAAGGCGGGTCTCTGGGCAATTCCTGACGCTGAGGCGCGAAAGC
GTGGGGAGCAAACGGGATTAGATACCCCGGTAGTCCACGCTGTAAACGATGACGACTAGG
TGTGGGGGGGTTCAGTCCCTTCCGTGCCGCAGCTAACGCATTAAGTCGTCCGCCTGGGGA
GTACGGCCGCAAGGTTGAAACTCAAAGGAATTGACGGGGGCCCGC
>GWA2_OD1_46_15_gwa2_scaffold_2943_16S_1
CTGAGGATTCGATCCTGGTCCAGGATGAACGCTGGCGGCGTGGATAAGGCATGCAAGTCA
TACGGTACTGAGGTCGCAAGACCGAAGTGCAGTGGCGAATTGGTTAGTAACACGTAGATA
ATCTGCCTCGAGGACAGGCATAGTCCCGCGAAAGCGGGGGTAATTCCTGATGGTAATGAG
GGGGCGAAAGCCATTCTCATTTAAAGCCGCAAGGCACCTCGAGATGAGTCTGCGTCCTAT
CAGCTAGTTGGTAGGGTAACGGCCTACCAAGGCGATGACGGGTAGGGGGGATGAGAGTCT
GTTCCCCAACAAGGGCACTGAGACATGGGCCCTACTCCTACGGGAGGCAGCAGTCGAGAA
TATTCGGCAATGGGGGAAACCCTGACCGAGCGACGCCGCGTGAGCGAAGAAGGCCTTCGG
GCTGTAAAGCTCTTTTCTTTGGGAAGAAGTCGCCGCTGAGGCGACTGACGGTACCAGAGG
AATAAGGGGATGCAAATTCTGTGCCAGCAGCCGCGGTAAGACAGAATCCCCAAGCGTTAT
CCGGATTTATTGGGCGTAAAGCGCCTGTAGGCGGCAGGACAAGTCTTTAATTAAAACTCA
AGGGCTCAACCTTTGAGTTGTTAAAGATACTATCCAGCTAGAGGGCATTAGGAGCTGACG
GAACGGTCGGTGTAGGGGTGAAATCCATTGATATCGACCGGAACACCAAAAGCGAAGGCA
GTCAGCTAAGATGACCCTGACGCTGAGAGACGAAAGCGTGGGGAGCAAAAAGGATTAGAT
ACCCTTGTAGTCCACGCCCTAAACTATGGATACTGGCTGCTTGAAGTGTCGACCCTTCAA
GTGGCGAAGCTAACGCGTTAAGTATCCCGCCTGGGAAGTACGGCCGCAAGGCTAAAACTC
AAAGGAATAGACGGGGACTCACACAAGCGGTGGACCATGTGGCTTAATTCGACAACAAAC
GAGGAACCTTACCCGGAACACCAAAAGCGAAGGCAGTCAGCTAAGATGACCCTGACGCTG
AGAGACGAAAGCGTGGGGAGCAAAAAGGATTAGATACCCTTGTAGTCCACGCCCTAAACT
ATGGATACTGGCTGCTTGAAGTGTCGACCCTTCAAGTGGCGAAGCTAACGCGTTAAGTAT
CCCGCCTGGGAAGTACGGCCGCAAGGCTAAAACTCAAAGGAATAGACGGGGACTCACACA
AGCGGTGGACCATGTGGCTTAATTCGACAACAAACGAGGAACCTTACCAGGGCTAGAAAT
CCCATTAAAATCCCGTAGAAATACGGGGCTACCCACAAGGATAATGGGACAGGTACTGCA
TGGTTGTCGTCAGCAGGTGCCGTGAGGCGCTCCTTTAAATAGGGAAACCTGCGCAACCCT
TACGCCGTGTTTTAAATGTCACGGCGAACTGCCCGGGATAACTGGGAGGAAGGTGAGGAT
GACGCCAAATCAGCATGGTCCTTTGATGCCCTGGGCTGCACACGTGGTACAATGGAGCCG
ACAATGGGTTGCCAAGCCGCAAGGCGGAGCTAATCCCAGCAAACGGCCCCTCAGTTCGGA
TTGAGGGCTGCAATTCGCCCTCATGAAGCCGGAATCGCTAGTAATCGGGAATCAGCTATG
TCCCGATGAATATGTTCCTGAATCTTGTACTCACCATAAAAGCGCTCGGCAGCTTAATAT
TCTAGGTGGTCAAAATCCACACCTCTCTTTCGTCAAGAGAGCGTAGCTGAAAGGTAGTTC
GTCATCGCGAGATGATGAGCGAAGGATCTGGAGGCAAAAGACAGCCCGCACAACAAAAGG
GCGGATCGACCCATCGATAAGGCGGTGAGGGTAGGGAAGATCCAAAGAACGCCCCTGTGG
GATGCCTGGAATCGAATATTAGGTGACCCGAGGAGATCTGACGTTGTTATCCGTCACCAG
ACGAGATATAATGGACTTACGCAGCGTCAGAAGTCAGCTAAGTCATATTACCCTGAAGAA
AGGGGAAGGACTTACTCTAACAAGCATGCTTAACCCTGATTACGTAGTCGGTTTAGTAGA
TGGAGAAGGAAGTTTTACGGTTTATGTCAGGAGTCCTGATGTAAACAAAAATGTAAAACG
ACGAGTAAAGGTAGAACCGAGGTTCTATCTGAAGCTCATAGAAAGAGACAAAAGTCTTTT
ATATGAACTTAAGAAATTCTTCGGGTGCGGAAATGTATATTTCCAAAACGATGCTCGTCC
GAATCACCAGAATTGCTACCGATACGAGGTTGCAAATCGAAGTGATTTGAAAGAAAAAAT
CATTCCTTTCTTTGAGAAGAACCGATTACGATTGTCGTCAAAGCGGAAAGATTTCCAATT
GTTTTGCCGGTTGATGACGATGATAGAGAAAAGACTTTATAATTCTAAACACGGACTACG
AAAACTTTATCAGGTTAAACAGCAAATGCATTAGAGCTCGTCGCGTGCGGGAAATCCGCA
GGCGCGATGGGAACATCAACTCTAAGCCCGTAGAGGATAATCGCCCGTCACGTCAAGCGA
GCTGGGAATACCCGAAAAGGCCCTTAAAGGGCAGCTAAGGTAGGCTCAGTAAGAGGGACG
AAGTCGTAACAAGGCACGCGTAGCGGAAGCTGTGCGTGGATCACCTCAT
>GWA2_OP3_52_8_gwa2_scaffold_10335_16S_1
CTCAAAGGAATTGACGGGGACCCGCACAAACGGTGGAGCATGTGGTTTAATACGACGATA
CGCGTGGAACCTCACCCAGGCTTGACATGTATCAGAAATCCTTATGAAAGTAGGGACCTC
CCTTCCGGGACTGTTACACAGGTGTTGCATGGCTGTCGTCAGCTCGTGTCGTGAGATGTT
GGGTTAAGTCCCGCAACGAGCGCAACCCCTATCCCTTGTTGCTTTAGTTGCTAACCCGCA
AGGGAGCACTCTAGGGAGACTGCCGCTGATAAAGCGGAGGAAGGTGGGGATGACGTCAAG
TCAGTACGGCCCTTACGCCTGGGGCTACACACGTGCTACAATGGCCGGTACAAAGGGTTG
CGATACCGCGAGGTGGAGCTAATCCTCAAAACCGGTCCCAGTTCGGATTGCAGGCTGCAA
CTCGCCTGCATGAAGCTGGAATCGTTAGTAACCCCGTATCAGCCACGACGGGGTGAATAC
GTTCCCGGGTCTTGTACACACCGCCCGTCAAGTCACCGAAGTGGGTTGTACCCGAAGCAG
GTTACTTAACCGCAAGGAGAGTATCTGTGAAGGTATGATTCGTGAGGGGGACTAAGTCGT
AACAAGGTAACCTTACCGGAAGGTGAGGTTGGATCACCTCCTT
>GWA2_OP3_52_8_gwa2_scaffold_8654_16S_1
ACGGAGAGTTTGATCCTGGCTCAGAACGAACGCTGGCGGCGTGGATTAGGCATGCAAGTC
GAACGGTTCCGTGTTGTTTTTTTGCGGGATAGTGGCGAAAGGGTGAGTAACACGTGGGAA
ACCTGCCCTAGAGTTTGGGATAACCAATCGAAAGATTGGCTAATACCGGATACGTTGCGC
TTCTGAAATGAGGCGCAGGAAAGATGGGGACCTCTTCGGAGGCCTGTCACTCTTGGATGG
GCCCGCGGCCTATCAGCTAGTTGGTGAGGTAATGGCTCACCAAGGCTAAGACGGGTAGCT
GGTCTGAGAGGATGGTCAGGGGGGGGGGGGGGGGGGGAAACTGCTGTCAGCAGGGAAGAA
AGGATCCCGGTTAATAACTGGAGATCTGTGACAGTACCTGCAGAGGAAGCCACGGCTAAC
TCTGTGCCAGCAGCCGCGGTAATACAGAGGTGGCGAGCGTTGTTCGGATTTATTGGGCGT
AAAGGGTCCGTAGGCGGTCCGGAAAGTTGGATGTGAAATCCTGCAGCTTAACTGCAGAAC
TGCATTCAAAACTCCCGGACTCGAGTGTGAGAGGGGTAAAGGGAATTCCCGGTGTAAGGG
TGAAATCTGCAGATATCGGGAAGAACACCAGTCGCGAAGGCGCTTTACTGGCTCACAACT
GACGCTGAGGGACGAAAGCTAGGGGAGCAAACGGGATTAGATACCCCGGTAGTCCTAGCC
GTAAACTATGGTCACTAGGTGTTGGGGGGGTTAAACCCTTCGGTGCCG
>GWA2_Polynucleobacter_45_21_gwa2_scaffold_478_16S_1_m207
CTGAAGAGTTTGATCCTGGCTCAGATTGAACGCTGGCGGAATGCTTTACACATGCAAGTC
GAACGGCAGCACGGGAGCTTGCTCCTGGTGGCGAGTGGCGAACGGGTGAGTAATGCGTCG
GAACGTACCGAGGCCCTCTTCCGCACCCCCCCCTCCCCGCGCTAATACCGCATACGCCCT
GAGGGGGAAAGTGGGGGATCGCAAGACCTCACGTTATTCGAGCGGCCGACGTCTGATTAG
CTAGTTGGTGGGGTAATGGCTCACCAAGGCGACGATCAGTAGCGGGTCTGAGAGGATGAT
CCGCCACACTGGAACTGAGACACGGTCCAGACTCCTACGGGAGGCAGCAGTGGGGAATTT
TGGACAATGGGGGCAACCCTGATCCAGCCATTCCGCGTGAGTGAAGAAGGCCTTCGGGTT
GTAAAGCTCTTTCAGCCGGAACGAAACGGCACATCTTAATCGTTTTTCTAATGACGGTAC
CAGCAGAAGAAGCACCGGCTAACTACGTGCCAGCAGCCGCGGTAATACGTAGGGTGCGAG
CGTTAATCGGAATTACTGGGCGTAAAGCATGCACAGACC
>GWA2_Polynucleobacter_45_21_gwa2_scaffold_478_16S_1
CTGAAGAGTTTGATCCTGGCTCAGATTGAACGCTGGCGGAATGCTTTACACATGCAAGTC
GAACGGCAGCACGGGAGCTTGCTCCTGGTGGCGAGTGGCGAACGGGTGAGTAATGCGTCG
GAACGTACCGAGTAATGGGGGATAACGCACCGAAAGGTGTGCTAATACCGCATACGCCCT
GAGGGGGAAAGTGGGGGATCGCAAGACCTCACGTTATTCGAGCGGCCGACGTCTGATTAG
CTTGTTGGTGAGGTAATGGCTCACCAAGGCGACGATCAGTAGCGGGTCTGAGAGGATGAT
CCGCCACACTGGAACTGAGACACGGTCCAGACTCCTACGGGAGGCAGCAGTGGGGAATTT
TGGACAATGGGGGCAACCCTGATCCAGCCATTCCGCGTGAGTGAAGAAGGCCTTCGGGTT
GTAAAGCTCTTTCAGCCGGAACGAAACGGCACATCTTAATCGGTGTGCTAATGACGGTAC
CGGCAGAAGAAGCACCGGCTAACTACGTGCCAGCAGCCGCGGTAATACGTAGGGTGCGAG
CGTTAATCGGAATTACTGGGCGTAAAGCGTGCGCAGGCC
>GWB1_Alphaproteobacteria_45_5_GWB1_scaffold_2206_16S_1
ATGAGAGTTTGATCCTGGCTCAGAACGAACGCTGGCGGCACGCCTAACACATGCAAGTCG
AACGAAGCATAAGAGCTTGCTCTTATGACTGAGTGGCGCACGGGTGAGTAACACGTGGGA
ATCTGCCTATTGGTGGGGAATAACTTTTGGAAACGAAAGCTAATACCGCATATACCCTGA
GGGGGAAAGATTTATCGCCAATAGATGAGCCCGCGCTAGATTAGCTAGTTGGTGAGGTAA
GAGCTCACCAAGGCTACGATCTATAGCTGGTCTGAGAGGATGGTCAGCCACACTGGGACT
GAGACACGGCCCAGACTCCTACGGGAGGCAGCAGTGGGGAATATTGGACAATGGGGGAAA
CCCTGATCCAGCGATGCCGCGTGAGTGAAGAAGGCCTTCGGGTTGTAAAGCTCTTTCAGA
GGGGATGATGATGACGGTACCCTCAGAAGAAGCACCGGCTAACTTCGTGCCAGCAGCCGC
GGTAATACGAAGGGTGCAAGCGTTGTTCGGAATTACTGGGCGTAAAGAGCGCGTAGGCGG
CTTATCAAGTCAGGCGTGAAATCCCTGGGCTCAACCCGGGAATTGCGTTTGAAACTGGTA
GGCTTGAGTGTCAGAGGGGTGAGTGGAATTCCTAGTGTAGAGGTGAAATTCGTAGATATT
AGGAGGAACACCAGTGGCGAAGGCGACTCACTGGCTGAATACTGACGCTAAGGCGCGAAA
GCGTGGGGAGCAAACAGGATTAGATACCCTGGTAGTCCACGCCCTAAACGATGAGTGCTA
GATGTCGGAATTTTTCGGTATCACAGCTAACGCATTAAGCACTCCGCCTGGGGAGTACGG
TCGCAAGATTAAAACTCAAAGGAATTGACGGTGGCTTGCACAAGCGGTGGAGCATGTGGT
TTAATTCGAAGCAACGCGCAGAACCTTACCAACGTTTGACATGGTGATTAAGACCTTTGG
AAACATTGGTCGTCAGTTCGGCTGGATCACACACAGGTGCTGCATGGCTGTCGTCAGCTC
GTGTCGTGAGATGTTGGGTTAAGTCCCGCAACGAGCGCAACCCTCTTCTTCAGTTGCCAT
CATTCAGTTGGGAACTCTGGAGATACTGCCGGTGATAAGCCGGAGGAAGGTGGGGATGAC
GTCAAGTCCTCATGGCCCTTATGGTCTGGGCTACACACGTGCTACAATGGTGGTGACAAC
GGGAAGCAATAGGGCAACCTGGAGCAAATCCCTTAAAAGCCGTCTCAGTTCAGATTGCTC
TCTGCAACTCGAGAGCATGAAGTCGGAATCGCTAGTAATCGCGGATCAGCATGCCGCGGT
GAATACGTTCTCGGGTCTTGTACACACCGCCCGTCACACCATGGGAGTTGGTTTTACCTT
AAGCTGATGAGCTAACCTTTTCGGAGGAGGCAGCCAACCACGGTTGAACCAGTGACTGGG
GCTAAGTCGTAACAAGGTAGCCGTAGGGGAACCTGCGGCTGGATCACCTCCTT
>GWA1_OD1_51_14_gwa1_scaffold_3351_16S_1
ATGAGAGTTTGATCTTAGCTCAGGATGAACGCTGGCGGCGTGGATAAGGCATGCAAGTCG
AATGATGCATCTCACTGACGCTCGATGCTGATGCGATACTAATCTACGAATACATCCGAA
TTTTACGAATAAATCCTAATTCGTATCATTCGTTTTCTATTCGTTATATTCGCATCGTCG
GCACCGAATGTGAGTGAGGTGCGTCATGGCGAACGAGGTAGTAACATGTAGGTACGCACC
CGGAAGTCGGGGATAACCCGCCGAAAGGCGGAGTAATACTCGATGGTCTCGCGAGAGTAA
AGATTTATCGCTTCTTGATCGGCCTGCGACCTATCAGCTAGTTGGTGAGGTAATGGCTCA
CCAAGGCTATGACGGGTAGGGGAGCTGAGAGGCTGACCCCCACCGATGGAACTGAGACAC
GGTCCATACACCTACGGGTGGCCGCAGTCGAGAATCTTCCGCAATGGGCGAAAGCCTGAC
GGAGCGACGCCGCGTGATTGATGAAGTTCTTAGGGATGTAAAAATCTTTTATGAGGGAGG
AAGTTTATTGACGTTACCTCAAGAATAAGGGGTTGCTAAACTCGTGCCAGCAGCAGCGGT
AATACGAGTGCCCCGAGCGTTATCCGGAATCACTGGGCGTAAAGGATGTGTAGGCGGTCT
TGTTAGTCTTTTGTTAAGGCTCCCGGCTTAACCGGGAAAATGCGGGAGAAACGGCATCAC
TTAGAGGACGGGAGAGGTCTCTGGAACTCATGGTGTAGCGGTGAAATCCGTTGATATCAT
GGGGAACACCGAAAGCGAAGGCAGCGGACTGGCGCCTTACTGACGCTGAAACACGAAAGC
GTGGGGATCAAACGGGATTAGATACCCCGGTACTCCACGCCCTAAACGATGCTTGTTAGC
TTTTCGGAGTATCGACCCTCTGAGAGGCGAAGCTAACGCGTTAAGAGAACCGCCTGGGAA
GTACGGCCGCAAGGCTAAAACTCAAAAGAATAGACGGGGACTTGCACAAGCGGTGGATCA
TGCGGTTTAATTCGATGGTAAACGAAGAACCTCACCAGGACTTGAAACTCCAACGAAAAC
TCGAGGAAACTTGAGTTGTCTTCACAAGAGACGGTGGAGCAGGTGATGCATGGCCGTCGT
CAGTTCGTGGCTTGAGCTGTTCCTTTAAGTAGGGAAACGAACGCAACCCCCGTCGTCTGT
TACAAGTGTCAGGCGAGACTGCCCCGCTTGTCGGGAAGGAAGCGGAGATGACGCCAAGTC
AGCATGTCCCTTTGACGCCCTGGGCTACACACATGATACAATGGCCGTTACAACGGGTTG
CGACGAGGAAACTCTGAGCTAATCCTTTAAAACCGGCCCCAGTTCAGATTGAGGGCTGAA
ACCCGCCTCCATGAAGTAGGAATCGCTAGTAATCGCGGATCAGCTACGCCGCGGTGAATA
TGTTCCCGAGCCTTGTACACACCGCCCGTCAAGCCAAGGGAGCCGGGAGTGCCCAAAGTC
TCACTTCGGTGGGCCTAAGGTAAGTTCGGTAACAAGGGTTAAGTCGTAACAAGGCACGGG
TAGCGGAAGCTGTTCGTGGA
>GWB2_Chloroflexi_49_20_gwb2_scaffold_276_16S_1
CGGAGAGTTTGATCCTGGCTCAGGATGAACGCTGGCGGCGTGCCTAATACATGCAAGTCG
AACGGAAAATTCTTGGTACTTGTATCGGGAGTTTTTAGTGGCGAACGGGTGAGTAACGCG
TTGGTGACCTACCCCAAAGTGGGGGATAACAGATCGAAAGGTCTGCTAATACCTCATGTT
GTCATCGAGTTTAGAAATCGATGATCAAAGGAGCAATCCGCTTTGGGAGGGGCCTGCGTC
CCATCAGCTAGTTGGTAGGGTAATGGCCTACCAAGGCGTCGACGGGTAAGGGACCTGAGA
GGGTGGCCCCTCACAATGGAACTGAAACACGGTCCATACACCTACGGGTGGCAGCAGTAG
GGAATATTGCACAATGGACGAAAGTCTGATGCAGCAACGCCGCGTGTACGATGAAGGCCT
TCGGGTCGTAAAGTACTTTTCAGGGAGATGAGAAAGGACAGTACCCCTGGAATAAGTCTC
GGCTAACTACGTGCCAGCAGCCGCGGTAAAACGTAGGAGGCGAGCGTTATCCGGATTTAC
TGGGTGTAAAGCGCGTGCAGGCGGTTTGATAAGTTGGATGTGAAAGCTCCTGGCTCAACT
GGGAGAGGTCGTTCAAAACTATCAGACTAGAGAGTGGTAGAGGAAAGTGGAATTCCCGGT
GTAGTGGTGAAATGCGTAGATATCGGGAGGAACACCAGTGGCGAAGGCGGCCTCCTGGAC
CATTTCTGACGCTCAGACGCGAAAGCTAGGGTAGCAAACGGGATTAGAGACCCCGGTAGT
CCTAGCAGTAAACGATGTGAACTTGGCGTTGGTGGTGTAAAAACCATCAGTGCCGAAGCT
AACGCGATAAGTTCACCACCTGGGAACTACGGCCGCAAGGTTAAAACTCAAAGGAATTGA
CGGGTCCCCGCACAAGCAGCGGAGCGTGTGGTTTAATTCGATATTACACGAAGAACCTTA
CCCGGGTTTGACATACAAGTGGTAGTGAAACGAAAGTGGAACGACCCTTCGGGGAGCTTG
AACAGGTGCTGCATGGCTGTCGTCAGCTCGTGTCGTGAGATGTCCGGTTAAGTCCGGTAA
CGAGCGCAACCCTCGCCGTATGTTACAAGTGTCATACGGGACCGCCGGTATCAAGCCGGA
GGAAGGTGGGGATGACGTCAAGTCAGCATGGCCTTTATATCCGGGGCTACACACACGCTA
CAATGGCCGGTACAATGGGTTGCTAAGCCGCGAGGCAGAGCCAATCCCCAAAGCCGGTCT
CAGTTCAGATCGCAGGCTGCAACTCGCCTGCGTGAAGTTGGAGTTGCTAGTAAACGCGCG
TCAGCTATAGTGCGTTGAATACGTTCCCGGGGATTGTACACACCGCCCGTCACGTCATGG
GAGCTGGTAACACCTGAAGCCGGTAGCCTAACTGCAAAGAGGGCGCTGTCGAAGGTGGGG
TTGGTGACTGGGACGAAGTCGTAACAAGGTAGGAGTACCGGAAGGTGCGCCTGGATCACC
TCCTT
>GWB2_Chloroflexi_54_36_gwb2_scaffold_2156_16S_1
CGGAGAGTTTGATCCTGGCTCAGGATGAACGCTGGCGGCGTGCCTAATACATGCAAGTCG
AACGGAGATTGTAGCAATACGGTCTTAGTGGCGAACGGGTGAGTAACGCGTTGGTGACCT
GCCCCGAAGTGTGGGATAACAGCCCGAAAGGGTTGCTAATACCGCATGTGGTTTTTCGGA
TTAGATGCCGGATTTCTAAAGGAGAAATTCGCTTCGGGAGGGGCCTGCGTCCCATCAGCT
AGTTGGTAGGGTAAAAGCCTACCAAGGCGATGACGGGTAGGGGACCTGAGAGGGTGACCC
CCCACAATGGAACTGAAACACGGTCCATACACCTACGGGTGGCAGCAGTAGGGAATATTG
GTTAATGGGCGAAAGCCTGAACCAGCAACGCCGCGTGTGCGATGACGGCCTTCGGGTTGT
AAAGCACTTTTTGAGGGGATGAGGAAGGACAGTACCCTCAGAATAAGTCTCGGCTAACTA
CGTGCCAGCAGCCGCGGTAACACGTAGGAGACTAGCGTTATTCGGATTTACTGGGCGTAA
AGCGCGTGCAGGCGGTTCGGTAAGTTGGATGTGAAAGCTCCTGGCTTAACTGGGAGAGGT
CGTTCAATACTGCCGGACTTGAGAGTGGTAGAGGGAGTTGGAATTCCGGGTGTAGTGGTA
AAATGCGTAGATATCCGGAAGAACACCAGTGGCGAAAGCGGACTCCTGGACCATTTCTGA
CGCTCAGACGCGAAAGCTAGGGGAGCGAACGGGATTAGAGACCCCGGTAGTCCTAGCTGT
AAACGATGTAGACTTGGCGTTGGAGGGGTTAAATCCTTCAGTGCCGAAGCAAACGCGATA
AGTCTACCGCCTGGGGACTACGGCCGCAAGGTTAAAACTCAAAGGAATTGACGGGGCCCC
GCACAAGCAGCGGAGCGTGTGGTTTAATTCGATGCTACACGAAGAACCTTACCAAGGTTT
GACATGCTAGTGGTAGGGATCCGAAAGGTGACCGACCCCTCGGGGAGCTAGCACAGGTGC
TGCATGGCTGTCGTCAGCTCGTGTCGTGAGATGTTCGGTTAAGTCCGCTAACGAGCGCAA
CCCTTGTTGTGTGTTACATGTGTCACACGAGACTGCCGGTCTTAAACCGGAGGAAGGTGG
GGATGACGTCAAGTCAGCATGGCCTTTATGTCCTGGGCTACACACACGCTACAATGGCCG
GTACAATAGGTTGCGAAGCCGCGAGGCGGAGCCAATCCTCAAAGCCGGCCTCAGTTCAGA
TTGCAGGCTGCAACCCGCCTGCATGAAGATGGAGTTGCTAGTAACCGCAGGTCAGCTATA
CTGCGGTGAATACGTTCCCGGGGCTTGTACACACCGCCCGTCACGTCATGGGAGCTGGTA
ACACCTGAAGCCGGTAGCTTAACCCGCAAGGGAGGGCGCCGTCGAGGGTGGGGCTGGTGA
CTGGGACGAAGTCGTAACAAGGTAGGTGTACCGGAAGGTGCGCCTGGATCACCTCCTT
>GWB2_CP_35_12_gwb2_scaffold_416_16S_1
ACGGAGAGTTTGATCCTGGCTCAGGACGAACGCTGGCGGCGTGCCTAACACATGCAAGTC
AAGGAGAATTCTTCCTTCGGGAAGTTAGTAAACTGGCGCACGGGTGAGTAACGCGTAGGT
AATCTGCCCCAATCTCTGACATAACATCGAGAAATCGGTGCTAATATCAGATGAGGTCCC
GACTTGTCGGGATCAAAGGTTTCGGCTGGATTGGGATGAGCCTGCGTCTGATTAGCTTGT
TGGTGAGGTAACGGCTCACCAAGGCAGCGATCAGTAGCTGGTCTGAGAGGATGATCAGCC
ACACTGGAACTGAGACACGGTCCAGACTCCTACGGGAGGCAGCAGTGAGGAATATTGGTC
AATGGGGGAAACCCTGAACCAGCGACGCCGCGTGAAGGATGAAGGGGCTTTGCCCTGTAA
ACTTCTGTCGGATGGGAAGAAAAGCCCCTCATGGGGGCTGGGACTGTACCATCAAAGGAA
GGATCGGCTAACTACGTGCCAGCAGCCGCGGTAATACGTAGGATCCAAGCGTTGTCCGGA
TTTACTGGGTGTAAAGGGTGCGTAGGCGGACATGTGCGTCAGAGGTTAAATGTCACGGCT
CAACCGTGAACCTGCCTTTGATACGGCATGTCTGGAGTGTGAGAGAGGATGGTAGAATTC
CTGGTGTAGCGGTGAAATGCGTAGATATCAGGAGGAATACCAGTGGCGAAGGCGGCCATC
TGGCTCACAACTGACGCTGAGGCACGAAAGCGTGGGGAGCAAACAGGATTAGATACCCTG
GTAGTCCACGCCCTAAACGATGTATGCTTGGTGTTGGAGGGGTTTTCCCTTCAGTGCCGT
AGGTAACCCATTAAGCATACCACCTGGGGAGTACGATCGCAAGTTTGAAACTCAAAGGAA
TTGACGGGGGCCCGCACAAGCGGTGGATCATGTGGTTCAATTCGATGCAACGCGAAGAAC
CTTACCTGGGCTTGAAGTACAGGAAGTAGAGAGATGAAAGTCAAACGACCCGTTAAGCCG
GTATCCTGTAGAGGTGCTGCATGGCTGTCGTCAGCTCGTGCCGTGAGGTGTTGGGTTAAG
TCCCGCAACGAGCGCAACCCTTATCCTTAGTTGCCATCGGGTCAAGCCGGGCACTCTAAG
GAGACTGCCTACGCAAGTAGAGAGGAAGGTGGGGACGACGTCAAGTCATCATGGCCCTTA
TGTCCAGGGCTACACACGTGATACAATGGTCGGTACAGTGGGCGAAGCCGCGAGGTGGAG
GAAATCCCCAAAACCGATCTCAGTTCGGATTGTAGTCTGCAACTCGACTACATGAAGTTG
GAATCGCTAGTAATCGTAGATCAGCTCGCTACGGTGAATACGTTCCCGGGCCTTGTACAC
ACCGCCCGTCAAGCCATGGAAGTTGGGGGTGCCCGAAGCCGCATTACATGCGTCTAAGGC
GAACTCAATGACTGGGGCTAAGTCGTAACAAGGTAGCCGTATCGGAAGGTGCGGCTGGAT
CACCTCCTT
>GWB2_DPX2_55_19_gwb2_scaffold_1140_16S_1
TTGGAGAGTTTGATCATGGCTCAGAACGAACGCTAGCGGCGTGCCTAACACATGCAAGTC
GGACGAGAAAGTGGGGGCAACTCCATGAGTAAAGTGGCGCACGGGTGAGTAACGCGTGGG
TAATCTACCTTCGAGACTGGAATAACCCGCCGAAAGGCGGGCTAATACCGGATAAGACCA
CGGGGCTCAAGTCCTGAGGTTAAAGGCGGGCAGCAATGTCTGTCACACTTGGGGATGGGC
CCGCGTCCCATCAGCTAGTTGGTGAGGTAAAGGCTCACCAAGGCTAAGACGGGTAGCTGG
TCTGAGAGGACGATCAGCCACACTGGCACTGAAACACGGGCCAGACTCCTACGGGAGGCA
GCAGTGGGGAATCTTGCGCAATGGGCGAAAGCCTGACGCAGCGACGCCGCGTGAGGGAAG
AAGGTCCTCGGATCGTAAACCTCTGTCGGAGGGGAAGAAACTGCAGGGTGCTAATACCAC
ATTGGATTGACGGTACCCTTTGAGGAAGCATCGGCTAACTACGTGCCAGCAGCCGCGGTA
ATACGTAGGATGCAAGCGTTGCTCGGAATTATTGGGTGTAAAGGGCGCGTAGGTGGCCTG
GTAAGTCATAGGTGAAAGCCCTCAGCTTAACTGAGGAACCGCCCGTGATACTGCCGGGCT
AGAGTACGGGAGAGGGAAGTGGAATTCCTGGTGTAGCGG
>GWB2_Ignavibacteria_35_6b_gwb2_scaffold_11529_16S_1
ACGGAGAGTTTGATCCTGGCTCAGGACGAACGCTGGCGGCGTGCTTAACACATGCAAGTC
TAGGGGAAAGTTTTCTTCGGAGAATGAGTATACTGGCGCACGGGTGAGTAATATATAAGT
AATCTGCCCTTGGGTTTGGAATAACGTCGAGAAATTGGCGCTAATACTGAATAATGCAGC
GGCATCGCATGGTGATGTTGTTAAAGGTACTTGTACCGCCTAAGGATGGGCTTGTATTCG
ATTAGCTAGTTGGTAGGGTAACGGCCTACCAAGGCGACGATCGATAGCTGGTCTGAGAGG
ATGATCAGCCACACTGGAACTGAGACACGGTCCAGACTCCTACGGGAGGCAGCAGTGAGG
AATATTGGGCAATGGACGCAAGTCTGACCCAGCAACGCCGCGTGGAGGATGAATGTCGTA
AGATTGTAAACTCCTTTTGGAGGGGACGAAAAAACGGGTTTGTAGCCTGTATTGACTGTA
CCCTCATAAAAAGCCCCGGCTAACTACGTGCCAGCAGCCGCGGTAATACGTAGGGGGCAA
GCGTTGTCCGGATTTACTGGGTGTAAAGGGCGCGCAGGTGGGCTTGTAAGTCAGAGGTGA
AATCCTGCGGCTCAACCGTAGAACTGCCTTTGATACTGCAAACCTTGAGTTCAGAAGAGA
GTGACGGAATTCCAGGTGTAGTGGTGAAATACGTAGATATCTGGAAGAACACCAGTGGCG
AAGGCGGTCACTTGG
>GWB2_Ignavibacteria_36_8_gwb2_scaffold_3712_16S_1
ACGGAGAGTTTGATCCTGGCTCAGGACGAACGCTGGCGGCGTGCTTAACACATGCAAGTC
GTACGAGAAAGAGGTAGCAATACCTTGAGTAAAGTGGCGCACGGGTGAGTAACACGTAAG
TAACCTGCCTTTAGGTCTGGGATAACTCCGAGAAATCGAAGCTAATACCGGATGATGCAG
CGGATCCACATGGATATGTTGTTAAAATCTATATGGTGCCTAAAGATGGGCTTGCGTCCG
ATTAGCTAGTTGGTAAGGTAACGGCCTACCAAGGCTGCGATCGGTAGCTGGTCTGAGAGG
ATGATCAGCCACACTGGAACTGAGACACGGTCCAGACTCCTACGGGAGGCAGCAGTGAGG
AATATTGGGCAATGCCCGGAAGGGTGACCCAGCAACGCCGCGTGGAGGATGAATGCCGTA
AGGTTGTAAACTCCTGTTAGAGGGGAAGAACGATTCCGATCAAATCGGAACATGACTGTA
CCCTCAGAGAAAGCCCCGGCTAACTACGTGCCAGCAGCCGCGGTAATACGTAGGGGGCTA
GCGTTGTCCGGATTTACTGGGTGTAAAGGGCGCGTAGGTGGATTTGCAAGTCAGGGGTGA
AATCTCACGGCTTAACCGTGAAACTGCCTTTGATACTGTAAATCTTGAGTTCGGAAGAGA
GAGACGGAATTCCAGGTGTAGTGGTGAAATACGTAGATATCTGGAAGAACACCAGTTGCG
AAGGCGGTCTCTTGGTCCGATACTGACACTCAGGCGCGAAAGCGTGGGTAGCAAACAGGA
TTAGATACCCTGGTAGTCCACGCTGTAAACGATGAATACTAGGTGTTGGTCCTTTTAGGA
TCAGCGCCGAAGCTAACGCATTAAGTATTCCACCTGGGGAGTACGATCGCAAGGTTGAAA
CTCAAAGGAATTGACGGGGGCCCGCACAAGCAGTGGAGCATGTGGTTTAATTCGATGCAA
CGCGAAGAACCTTACCTAG
>GWD1_Spirochaetes_27_9_gwd1_scaffold_1805_16S_1
ATGAAGAGTTTGATCCTGGCTCAGAACGAACGCTGGCGGCGCGTTTTAAGCATGCAAGTC
GGGGGGGTCTATTGTAGCAATACAGTAGATCACCGGCGTACGGGTGAGTAACACGTGAGA
ACCTGCCTTGAGATGGGGGATAACCGGTAGAGATATCGGATAATACCGCATATGCCGAGA
GGTGAAAGCTACTTTTGTAGCGTCTTGAGAGAGTCTTGCGTCCAATTAGCTAGTTGGTGG
GGTAAAAGCCTACCAAGGCTTCGATTGGTAGCCGGCCTGAGAGGGTGTACGGCCACATTG
GGACTGAGACACGGCCCAGACTCCTACGGGAGGCAGCAGCTAAGAATATTCCGCAATGGG
AGCAATCCTGACGGAGCGACGCCGCGTGAACGATGAAGGCAGAAATGTTGTAAAGTTCTT
TTATATGGGACGAATAAATATAGTGAGATAAACGCTATATGATGACTGTACCATATGAAT
AAGCCACGGCTAACTACGTGCCAGCAGCCGCGGTAATACGTAGGTGGCAAGCGTTGTTCG
GAATTATTGGGCGTAAAGGGCATGTAGGCGGTTAGATAAGTGTGAATTGAAATACCGAAG
CTTAACTTCGAGTTTGGTTTGCAAACTGTCATACTAGAGTGCAGGATGGGAGACTGGAAT
TCCGCGTGTAGGGGTGAAATCTGTAGATATGCGGAAGAATACCGGTGGCGAAGGCGAGTC
TCTGGTCTGTAACTGACGCTAAAATGCGAAAGTGTGGGGAGCAAACAGGATTAGATACCC
TGGTAGTCCACACTGTAAACTTTGTACACTAGGTGTCAGAGGTATCGACCCCTCTGGTGC
CGAAGCTAACGCGTTAAGTGTACCGCCTGGGGAGTATGCTCGCAAGGGTGAAACTCAAAG
GAATTGACGGGGGCCCGCACAAGCGGTGGAGCATGTGGTT
>GWD2_DPX2_42_10_gwd2_scaffold_1102_16S_1
TGGAGAGTTTGATCATGGCTCAGAGCGAACGCTAGCTGCGCGCCTAACACATGCAAGTCG
AGCGAGAAAGAGGGGGCAACTCCTTGAGTAAAGCGGCGAACGGGTGAGTAATGCATGGGT
AATCTACCTATAAGACTGGGATAACCTTCCGAAAGGAGGGCTAATACCGGATAAGACCAC
ATGACTTTTGTTGTGGGGTTAAAGATGGGGATTCGCAGGAATCTATCATTTATGGATGAG
CCCATGTCCCATCAGCTTGTTGGTAGGGTAATGGCCTACCAAGGCTAAGACGGGTAGCTG
GTCTGAGAGGACGATCAGCCACACTGGCACTGAAACACGGGCCAGACTCCTACGGGAGGC
AGCAGTGGGGAATCTTGCGCAATGGGCGAAAGCCTGACGCAGCGACGCCGCGTGAGGGAA
GAAGGCTTTCGGGTCGTAAACCTCTGTCGGGTGGGAAGAAACCCTCAACGGTTAATACCC
GTTAGTATTGACGGTACCGCCGAAGGAAGCACCGGCTAACTACGTGCCAGCAGCCGCGGT
AATACGTAGGATGCAAGCGTTGCTCGGAATTATTGGGCGTAAAGGGCGCGTAGGTGGTTC
TGTAAGTCAGATGTGAAAGCCCTCGGCTCAACTGAGGAATTGCATTTGAAACTGCAGGGC
TTGAGTACGGGAGAGGGGGGTGGAATTCCTGGTGTAGCGGTGAAATGCGTAGATATCAGG
AGGAACACCGGTGGCGAAGGCGACCCCCTGGACCGATACTGACACTGAGGCGCGAAAGCG
TGGGTAGCAAACAGGATTAGATACCCTGGTAGTCCACGCCCTAAACGATGAACACTAGGT
GTGGGGGGAGTTAAATCCTCCTGTGCCGCAGCTAACGCGATAAGTGTTCCGCCTGGGGAG
TACGGCCGCAAGGTTGAAACTCAAAGGAATTGACGGGGGCCCGCACAAGCGGTGGAGCAT
GTGGTTCAATTCGACGCTACGCGAAGAACCTTACCTAGGCTTGACATCTGGGGAACCCCG
ATGAAAGTCGGGGGTGCCTCGCAAGAGGAGCCCCAAGACAGGTGCTGCATGGCTGTCGTC
AGCTCGTGCCGTGAGGTGTTGGGTTAAGTCCCGCAACGAGCGCAACCCTTACCCTTAGTT
GCCATCAGGTAATGCTGGGCACTCTATGGGAACTGCCAGCGTTAAGCTGGAGGAAGGTGG
GGATGACGTCAAGTCATCATGGCCTTTATGCCTAGGGCTACACACGTGCTACAATGGCCG
GTACAAAGGGCTGCAAGCCTGCGAAGGTGAGCCAATCCCAAAAAACCGGTCTCAGTTCGG
ATTGGAGTCTGCAACTCGACTCCATGAAGCTGGAATCGCTAGTAATCGCGGATCAGAACG
CCGCGGTGAATACGTTCCCGGGCCTTGTACACACCGCCC
>GWE2_Planctomycetes_41_14_gwe2_scaffold_7682_16S_1
ATGAAGGGTATGATCTTGGCTCAGAACGAACGCTGGCGGCGTGGATTAGGCATGCAAGTC
GAACGAGGGAGTATCCCGAAAGGGATACAAATCGAGTGGCGTAAGGGTGAGTAATGCATT
GATAACCTACCTTTAAGATGAGGATAACGACGTTTCGAGCAATCGGAACTACCGAAAGGG
TTGCTAAAACTCAATAATACTATTGATACTTCGGTATTGATAGTCAAAAGTTTGGAGCCG
TAAGGTTCCATTCGCTTAGAGAGGGGTCAATGTCCTATCAGCTAGTTGGTGGGGTAATGG
CCTACCAAGGCAAAGACGGGTAGTCGGCCTGAGAGGGTGGTCGGCCACACTGGGACTGAG
ACACTGCCCAGACTCCTACGGGAGGCTGCAGTCGAGAATCTTTCGCAATGCCCGAAAGGG
TGACGAAGCGACGCCGCGTGTGGGAAGAAGGCCTTCGGGTTGTAAACCACTGTCGGGAGT
TAGGAAATGTAAGGGTGTTAATAGCATCCTTACTTGACTAAGGCTCCGGAGGAAGCCACG
GCTAACTCTGTGCCAGCAGCCGCGGTAATACAGAGGCGGCAAGCGTTGTTCGGAATTATT
GGGCGTAAAGAGCACGTAGGCGGCCTTGTAAGTCAGTTGTGAAAGCCTTCTGCTTAACGG
AAGAACAGCAGCTGATACTGCAAGGCTAGAGTGCGGAAGGGGAGAGTGGAACTTCTGGTG
GAGCGGTGAAATGCGTAGATATCAGAAGGAACACCGGCGGCGAAGGCGACTCTCTGGTCC
GTAACTGACGCTGAGTGTGCGAAAGCTAGGGGAGCAAACGGGATTAGATACCCCGGTAGT
CCTAGCCGTAAACGATGGGCACTAAGTAGAGGGGTTTTGATTATCTCTCTGCCGGAGCTA
ACGCATTAAGTGCCCCGCCTGGGGAGTACGGCCGCAAGGCTAAAACTCAAAAGAATTGAC
GGGGGCTCGCACAAGCGGTGGAGCATGTGGCTTAATTCGATGCAACGCGAAGAACCTTAC
CGGGGTTTGACATGGTAGAAGTAGGAGCCTGAAAGGGTAACGAACGGTATCCAGTCCGTG
ACTATCACAGGTGTTGCATGGCTGTCGTCAGCTCGTGTCGTGAGACGTTGGGTTAAGTCC
CCTAACGAGCGAAACCCTTGTCTTTAGTTGCCAACAGGTCATGCTGGGCACTCTAAAGAG
ACTGCCGTCGTCAAGACGGAGGAAGGTGGGGATGACGTCAAGTCATCATGGCCCTTATAT
CCCGGGCTGCACACGTGCTACAATGGTCGGTACAAAGGGATGCTAAGTCGCGAGATGGAG
CGAAACCCAGAAAACCGATCCCAGTTCAGATTGGAGGCTGAAACCCGCCTCCATGAAGTA
GGAATCGCTAGTAATCGCGGATCAGCTACGCCGCGGTGAATATGTTCCCGAGCCTTGTAC
ACACCGCCCGTCAAGCCACCCAAGCAAGATGCACCCAAAATCACCGGCCAAACCCGTAAG
GGAGGGAAGTGCTTAAGGTGTGTTTTGCGAGGAGGACTAAGTCGTAACAAGGTAGTCGTA
GGAGAACCTGCGGCTGGATCACCTCCTT
>GWF2_Bacteroidetes_35_48_gwf2_scaffold_4116_16S_1
ATGAAGAGTTTGATCCTGGCTCAGGATGAACGCTAGCGGCAGGCTTAACACATGCAAGCC
GAGGGGCAGCACGGTAGCAATACTGGTGGCGACCGGCGCACGGGTGAGTAACGCGTATGC
AATCTACCTTTAACCGGGGAATAGCTCCGAGAAATCGAAATTAATACCCCATAATATTCC
TGAGAGGCATCTTTCGGGTCTTAAAGCTCCGGCGGTTAGAGATGAGCATGCGTGTCATTA
GCTAGTTGGTAAGGTAACGGCTTACCAAGGCTACGATGACTAGGGGGTCTGAGAGGATGA
TCCCCCACACTGGTACTGAGACACGGACCAGACTCCTACGGGAGGCAGCAGTGAGGAATA
TTGGTCAATGGGTGCAAGCCTGAACCAGCCATGCCGCGTGAAGGATTAAGGTTCTACGAA
TTGTAAACTTCTTTTATCAGGAAAGAAACCCCTGAACGTGTTCGGGGCTGACGGTACTGT
ACGAATAAGGATCGGCTAACTCCGTGCCAGCAGCCGCGGTAATACGGAGGATCCAAGCGT
TATCCGGATTCACTGGGTTTAAAGGGTGTGTAGGCGGGGTATTAAGTCAGTGGTGAAAGC
CTACAGCTTAACTGTAGAACTGCCATTGAAACTGATATTCTTGAGTATAATTGAAGTAGG
CGGAATGTGTGGTGTAGCGGTGAAATGCTTAGAGATCACACAGAACACCGATTGCGAAGG
CAGCTTGCTAAATTGTAACTGACGCTGAGACACGAAAGCGTGGGGATCAAACAGGATTAG
ATACCCTGGTAGTCCACGCCGTAAACGATGATAACTAGTTGTTAGCGATATACTGTTAGC
GACACAGCGAAAGCATTAAGTTATCCACCTGGGGAGTACGTTCGCAAGATTGAAACTCAA
AGGAATTGACGGGGGCCCGCACAAGCGGAGGAACATGTGGTTTAATTCGATGATACGCGA
GGAACCTTACCTGGGCTTGAAAGTGAGTGACGGATGCTGAAAGGTGTCTTCTCTTCGGAG
CACAAAACTAGGTGCTGCATGGTTGTCGTCAGCTCGTGCCGTGAGGTGTCGGGTTAAGTC
CCATAACGAGCGCAACCCCTATTACTAGTTGCCAGCGGATAATGCCGGGGACTCTAGTGA
GACTGCCAGCGTAAGCTGTGAGGAAGGTGGGGATGACGTCAAATCAGCACGGCCCTTATG
TCCAGGGCTACACACGTGTTACAATGGCCAGTACAGAGAGCAGCCACCTGGTGACAGGGA
GCTAATCTTCAAAGCTGGTCCTAGTTCGGATTGAAGTCTGCAACTCGACTTCATGAAGCT
GGATTCGCTAGTAATCGTATATCAGCAATGATACGGTGAATACGTTCCCGGGCCTTGTAC
ACACCGCCCGTCAAACAATGGAAGCTGGGGGTACCTGAAGTCTGTAACCGCAAGGAGCGG
CCTAGGGTAAAACAAGTGACTGGGGCTAAGTCGTAACAAGGTAGCCGTACCGGAAGGTGC
GGCTGGAACACCTCCTT
>GWF2_Bacteroidetes_43_63_gwf2_scaffold_147_16S_1
ATGGAGAGTTTGATCCTGGCTCAGGATTAACGCTAGCGGCAGGCCTAATACATGCAAGTC
GAACGGCAGCACGGGTAGCAATACCTGGTGGCGAGTGGCGCACGGGTGCGTAACGCGTAT
GCAACCTACCTTTGACTGGAGAATAGCCCCGAGAAATCGGGATTAATACCCCATAGTATT
ATCGAAAGGCATCTTTTGATAATTAAAGCTTTGGCGGTTTTAGATGGGCATGCGTGACAT
TAGTTTGTTGGTGAGGTAACGGCTCACCAAGACTACGATGTCTAGGGGTTCTGAGAGGAT
TTTCCCCCACACTGGTACTGAGACACGGACCAGACTCCTACGGGAGGCAGCAGTAAGGAA
TATTGGTCAATGGACGCAAGTCTGAACCAGCCATGCCGCGTGCAGGATGACGGCCCTACG
GGGTTGTAAACTTCTTTTGTACGGGAATAACCCTCCGAACGTGTTCGGAGCTGAAGGTAC
CGTAAGAATAAGGATCGGCTAACTCCGTGCCAGCAGCCGCGGTAATACGGAGGATCCAAG
CGTTATCCGGATTTATTGGGTTTAAAGGGTGCGTAGGTGAAATGATAAGTCAGTGGTGAA
AGCCTGCAGCTTAACTGCAGAACTGCCATTGATACTGTCAATCTTGAGTACATTTGATGT
GGGCGGAATGTGTCATGTAGCGGTGAAATGCTTAGATATGACACAGAACACCGATTGCGA
AGGCAGGTTACCAACCCATTACTGACGCTGAGGCACGAAAGCGTGGGGATCAAACAGGAT
TAGATACCCTGGTAGTCCACGCCGTAAACTATGATTACTAGATGTTTGCGATACACTGTA
CGCGTCTAAGCGAAAGCGATAAGTAATCCACCTGGGGAGTACGCTCGCAAGAGTGAAACT
CAAAGGAATTGACGGGGGCCCGCACAAGCGGAGGAGTATGTGGTTTAATTCGATGATACG
CGAGGAACCTTACCTGGGCTCGAACGTATAGGGAATTATGCCGAAAGGTATAAGCCAGCA
ATGGCCGTATACGAGGTGCTGCATGGTTGTCGTCAGCTCGTGCCGTGAGGTGTTAGGTTA
AGTCCTGCAACGAGCGCAACCCTTACCTTTAGTTGCCAGCATGTAATGATGGGGACTCTA
AAGGAACTGCCTACGCAAGTAGTGAGGAAGGTGGGGATGACGTCAAGTCAGCACGGCCCT
TATGTCTAGGGCTACACACGTGCTACAATGGCGGATACAAAGGGCAGCTACCAGGTGACT
GGATGCGAATCTTTAAAATCGGTCTCAGTTCGGATCGGAGTCTGCAACTCGACTCCGTGA
AGTCGGATTCGCTAGTAATCGCGCATCAGCCATGGCGCGGTGAATACGTTCCCGGGCCTT
GTACACACCGCCCGTCAAGCCATGGAAGTTAGGAGTGCCTGAAGTCGGTGACCGCAAGGA
GCTGCCTAGGGTAAAACCAATGACTGGGGCTAAGTCGTAACAAGGTAGCCGTACCGGAAG
GTGCGGCTGGAATACCTCCTT
>GWF2_Lentisphaerae_50_93_gwf2_scaffold_392_16S_1
TCGGAGAGTTTGATTCTGGCTCAGAACGAACGCTGGCGGTATGGATTAGGCATGCAAGTC
GAACGGGATCTGAGATGTTCAAGTAGCAATATGAGAATATTTCAGTGAGAGTGGCGAAAG
GGTGAGGAACACGTGAGTGACCTGCCCCTAAGTTTGGAATAACCTTTCGAAAGGAGGGCT
AATGCCAAATGTGAATATTTCCCTGATGGGGGGATATTTAAAGATTTATCTCTTAGGGAT
GGGCTCGCGTCCTATTAGCTAGTTGGTGAGGTAATGGCTCACCAAGGCGATGATCGGTAG
CTGGTCTGAGAGGATGGTCAGCCACACTGGGACTGAGACACGGCCCAGACTCCTACGGGA
GGCAGCAGCAGGGAATTTTGCGCAATGGGCGAAAGCCTGACGCAGCGATACCGCGTGAAG
GATGAAGGTCTTCGGATTGTAAAATGCTTTTGCCGGGGAAGAAGCTCTGACGGTACCCGG
CGAATAAGCCACGGCTAACTACGTGCCAGCAGCCGCGGTAATACGTAGGTGGCAAGCGTT
GTCCGGATTTATTGGGCGTAAAGAGCGCGCAGGCGGCCGGCTAAGTCTGATGTGAAATAC
CAAGGCTCAACCTTGGAACTGCATTGGAAACTGGTTGGCTAGAGCATCGGAGAGGAGATT
GGAATTCCTGGTGTAGCGGTGGAATGCGTAGATATCAGGAGGAACACCAAAGGCGAAGGC
AGATCTCTGGACGATTGCTGACCCTCAGGGACGAAAGCATGGGGATCAAACAGGATTAGA
TACCCTGGTAGTCCATGCTGTAAACGTTGTGAACTTGACGTGGGTGGATTTAACCCCTTC
CGTGTCGAAGCTAACGCGATAAGTTCACCGCCTGGGGACTACGGCCGCAAGGCTAAAACT
CAAAGAAATTGACGGGGGCCCGCGCAAGCGGTGGAGCATGTGGCTCAATTCGCTGCAACG
CGAAGAACCTTACCTGGATTTGACATATACTTGACAGCTGTGGAAACACAGTCTTTCGCA
AGAACAGGTATACAGGTGCTGCATGGCTGTCGTCAGCTCGTGTCGTGAGATGTTCGGTTA
AGTCCGGCAACGAGCGCAACCCGTGTCGTCAGTTGCTAACAGGTAATGCTGAGGACTCTA
GCGAGACTGCCCGTTACTAAGCGGGAGGAAGGAGTGGATGACGTCAAGTCCGTATGGCCT
TTATATCCAGGGCTGCACACGTGCTACAATGGCTGGCACAATGGGATGCAAGACCGCGAG
GTGGAGCAAATCCTAAAAACCGCCCCCAGTTCAGATTGAAGTCTGCAACTCGACTTCATG
AAGCCGGAATCGCTAGTAAAGGCGTATCAGCAACGGCGCCTTGAATACGTTCCCGGGCCT
TGTACACACCGCCCGTCACATCATGGGAGCTAATTGCACCCGAAGTCACTGACTCAACTT
GCAAAAGAGAGAGGCGCCGAAGGTGTGGTTAGTGACTGGGATGAAGTCGTAACAAGGTAA
CCGTAGGGGAACCTGCGGTTGGATCACCTCCTT
>GWF2_Melainabacteria_37_15_gwf2_scaffold_9658_16S_1
ATGGAGAGTTTGATCCTGGCTCAGGACGAACGCTGGCGGTGTGCTTAATACATGCAAGTC
GAACGATAAGGTCCTTCGGGATACATAAGTGGCGGACGGGTGAGTAACACGTAGGGAATC
TGCCTCAAGGAGGGGGATAACACCGGGAAACTGGTGCTAATACCCCATATGTGATAAGTT
GCAATACTTATCATGAAAACTCCGGTGCCTTGAGATGAGCCTGCGCCTGATTAGGTTGTT
GGTAGGGTAATGGCCTACCAAGGCGACGATCAGTAGCTGGTCTGAGAGGATGATCAGCCA
CAATGGAACTGAGACACGGCCCATACTCCTACGGGAGGCAGCAGTAGGGAATTTTGCGCA
ATGGGCGAAAGCCTGACGCAGCAACACCGCGTGTGGGATGACGCTTTTCGGAGTGTAAAC
CACTGTCAGAGGGGACGAAATTTGACTGTACCCTCAAAGGAAGCATCGGCTAACTCCGTG
CCAGCAGCCGCGGTAAGACGGAGGATGCAAGCGTTGTCCGGAATTATTGGGCGTAAAGCG
TTCGTAGGTGGCCTGTCAAGTCTGATGTTAAATCCCAGAGCTCAACTCTGGTTCAGCATT
GGATACTGACAAGCTAGAGTGCAGCAGAGGCAAGGGGAATTCCTAGTGTAGCGGTGAAAT
GCGTAGATATTGGGAAGAACACCAGTGGCGTAAGCGGCTTGCTGGGCTGTAACTGACGCT
GAGGGACGAAAGCCAGGGGAGCAAATGGGATTAGATACCCCAGTAGTCCTGGCTGTAAAC
GATGGATACTAGGCGTTACGGGTATCTACCCCTGTAGTGCCGTAGCTAACGCGATAAGTA
TCCCGCCTGAGTAGTACGGCCGCAAGGTTGAAACTCAAAGGAATTGAGGGGGACCCGCAC
AAGCGGTGGAACATGTGGTTTAATTCGAAGCAACGCGAAGAACCTTACCAGGACTTGACA
TCTGAAGAACCTTGCGGAAACGTGAGGGTGCCCTTCGGGGAACTTCAAGACAGGTGGTGC
ACGGTTGTCGTCAGCTCGTGTCGTGAGATGTTGGGTTAAGTCCCGCAACGAGCGCAACCC
TCGTTGCTAGTTGCCAATAACGGCATGCTGTTATTGTGCTCTCTAGCGAGACTGCCGGTG
ATAAACCGGAGGAAGGTGGGGATGACGTCAAATCA
>GWF2_Nitrospirae_44_13_gwf2_scaffold_146_16S_1
AATGAGAGTTTGATCCTGGCTCAGAACGAACGCTGGCGGCGTGCCTAACACATGCAAGTC
GAACGGAGTCATTTTGAAGTAGCAATACGGAAGAATGACTTAGTGGCGCACGGGTGAGTA
ACACGTAGGTAACCTGCCCTTAAGAGGGGGAAAACCCGCCGAAAGGCGAGCTAATACCGC
ATAAGACCACGGACTGGGAGGTCTGTGGTAAAAGCAGCAATGCACTTTAGGATGGGCCTG
CGGCCTATCAGGTAGTTGGTAAGGTAATGGCTTACCAAGCCTAAGACGGGTAGCCGGACT
GAGAGGTTGAACGGCCACACTGGAACTGAGATACGGTCCAGACTCCTACGGGAGGCAGCA
GTGGGGAATTTTGCGCAATGGGCGAAAGCCTGACGCAGCGACGCCGCGTGGAGGATGAAG
GTTTTCGGATTGTAAACTCCTTTTGTAGGGGAAAATAATGATGGTACCCTATGAATAAGC
CACGGCTAACTCTGTGCCAGCAGCCGCGGTAAGACAGAGGTGGCAAGCGTTGTTCGGAAT
TACTGGGCTTAAAGGGCGCGTAGGTGGTGGCATAAGTCCGAGGTGGAAGACTAAGGCTTA
ACCTTAGAATTGCCTTGGAAACTGTATCACTTGAGTCAGCGAGGGGATGGCGGAATTCCA
GGTGTAGCGGTGAAATGCGTAGATATCTGGAGGAAGGCCGGTGGCGAAGGCGGCCATCTG
GCGCTGAACTGACACTGAGGCGCGAAAGCGTGGGGAGCAAACAGGATTAGATACCCTGGT
AGTCCACGCCCTAAACGGTGGGTACTAGGTGTAGGGCTCGCAAGGGTTCTGTGCCGTAGG
GAAACCATTAAGTACCCCGCCTGGGGAGTACGGCCGCAAGGTTGAAACTCAAAGGAATTG
ACGGGGGCCCGCACAAGCGGTGGAGCATGTGGTTTAATTCGACGCAACGCGAAGAACCTT
ACCTGGGCTTGACATGTTAGTGGTAAGAACCTGAAAGGGGGATGACCTGTAGCAATACAG
GAGCTAATACAGGTGCTGCATGGCTGTCGTCAGCTCGTGCCGTGAGGTGTTGGGTTAAGT
CCCGCAACGAGCGCAACCCTTATCCTATGTTACCTCGCAAGAGGGTCTCTTAGGAAACTG
CCGGCGATGAGCTGGAGGAAGGTGGGGACGACGTCAAGTCATCATGGCCCTTATGTCCAG
GGCTACACACGTGCTACAATGGCTACTACAGAGGGAAGCAAGACCGCGAGGTGGAGCCAA
TCCCTAAAAGTAGTCGTAGTTGGGATCGGAGTCTGCAACTCGACTCCGTGAACCTGGAAT
CGCTAGTAATCGTGGATCAGCTACGCCACGGTGAATACGTTCCCGGGCCTTGTACACACC
GCCCGTCACACCACGAAAGCCTGTTGTACCCAAAGTAGGTGAGCTAACCCGCAAGGGATG
CAGCCTCCTAAGGTATGGCCGGTGATTGGGGTGAAGTCGTAACAAGGTAGCCGTAGGGGA
ACCTGCGGCTGGATCACCTCCTT
>GWF2_OP3_43_52_gwf2_scaffold_4322_16S_1
TTGGAGAGTTTGATCCTGGCTCAGAGTGAACGCTGGCGGCGTGGATTAGGCATGCAAGTC
GTGCGATATTTTTGGTGAAAAGGTTGAAGCCGTAAGGTAGAAGTCAATTCGCCTTAAATA
TAGCGGCAAACGGGTGAGTAATACGTGGGTAATCTACCTTAAAGTCGAGGATAGCCTTGC
GAAAGTAGGGGTAATACTTGATGTAATTCTGATGGTTCAGTCTGTCAGAAAAAAAGCACC
TTGACGCAAGTCAGGGGGCGCTTTAGGATGAGCCCACGCCCTATCAGCTAGTTGGTGAGG
TAACGGCCCACCAAGGCTTTTGACGGGTAGCTGGTCTGAGAGGATGTTTAGCCACACTGG
GACTGAGATACTGCCCAGACTCCTACGGGAGGCTGCAGTCGAGAATCTTTAGCAATGGAC
GAAAGTCTGACTATGCGACGCCGCGTGAGGGATGAAGGTTCTCGGATTGTAAACCTCTTT
CGACGGGGAAGAAACCCCACCATTAATACTGGTGGATTGACGGTACCGGGAGAAGAAGCC
ACGGCCAACTCCGTGCCAGCAGCCGCGGTAATACGGAGGTGGCGAGCGTTATTCGGATTT
ATTGGGTGTAAAGGGCAGGTAGGTGGTTTTGTAAGTCGGGAGTGAAATCCCCCGGCTCAA
CCGGGGAACTGCTTTCAAAACTGCAAGACTTGAGACTAGAAGAGGAAAGTGGAATTCCCG
GTGTAAGGGTGAGATCTGTAGATATCGGGAGGATCACCAGTAGCGAAGGCGACTTTCTGG
GCTAGTTCTGACACTGAGCTGCGAAAGCTAGGGGAGCAAACAGGATTAGATACCCTGGTA
GTCCTAGCCGTAAACTATGAGCACTAGGTGTCGGTTCGTATAGGACCGGTGCCGTAAGAT
AACTTGTTAAGTGCTCCACCTGAGGACTACGGCCGCAAGGTTAAAACTCAAAGGAATTGA
CGGGGGTCCGCACAAGCGGTGGAACATGTGG
>GWF2_OP3_43_52_gwf2_scaffold_1801_16S_1
GGTTCAATTCGACGATACGCGAAGAACCTCACCAAGGCTTGACATACAGGTAGTAGCAAA
CCGAAAGGGGCGCCAACCGTCAAGTCGGTTGCCTGAACAGGTGTTGCATGGCTGTCGTCA
GCTCGTGCCGTGAGGTGTTGGGTTAAGTCCCGCAACGAGCGCAACCATTATCCTTTGTTG
CCACTCTTTTTGCCGCAAGGCTGAAAGAAGCACTCTAAGGAGACTGCCCTGGATAACAGG
GAGGAAGGCGGTGATGACGTCAAGTCAGTACGGCCCTTATGCCTTGGTCTACACACGTGT
TACAATGCCTACTACAAAGCGTTGCCAAACCGCGAGGTGGAGCTAATCGCAAAAAAGTAG
GCCCAGTTCAGATTGGAGTCTGCAACCCGACTCCATGAAGACGGAATCGCTAGTAACGGC
GGATCAGCTACGCCGCCGTGAATACGTTCCCGGACCTTGTACACACCGCCCGTCAAGCGA
TGGGAGCCGGGGGTACCCGAAATCTTGCGCAAGCAGGCCTAAGGTAAAATCGGTGACTGG
CGCTAAGTCGTAACAAGGTAGCCGTATCGGAAGATGCGGCTGGATCACCTCCTT
>RBG_16_Acidobacteria_70_10_RBG_16_scaffold_4933_16S_1
CTGGAGAGTTTGATCCTGGCTCAGAATCAACGCTGGCGGCGTGCCTAACACATGCAAGTC
GAACGCGAAAGGGGCTTCGGCCCTGAGTAGAGTGGCAAACGGGTGAGTAACGCGTGGGTG
ATCTACCTTCGAGTGGGGAATAACACCGGGAAACTGGTGCTAATACCGCATGACATCCCT
GGTTCATTCCGGGGATCAAAGCCGGGGACCGCAAGGCCTGGCGCTTGAAGAGGAGCCCGC
GTCCGATTAGCTAGTTGGTGGGGTAACGGCCCACCAAGGCGACGATCGGTAGCCGGCCTG
AGAGGGCGGACGGCCACACTGGGACTGAGACACGGCCCAGACTCCTACGGGAGGCAGCAG
TGGGGAATTTTTCGCAATGGGGGAAACCCTGACGAAGCAACGCCGCGTGGAGGATGAAGG
CCTTCGGGTCGTAAACTCCTGTCGACCGGGAAGAATGCACCTGACCTAATACGTCGGCGT
GTTGACTGTACCGGTGGAGGAAGCCACGGCTAACTCTGTGCCAGCAGCCGCGGTAATACA
GAGGTGGCAAGCGTTGTTCGGAATTACTGGGCGTAAAGGGCGCGTAGGCGGCCCTGTAAG
TCCCGCGTGAAAGCCCTCGGCTCAACCGAGGAACTGCGCGGGAGACTGCAAGGCTTGAGT
TCGGGAGAGGGAAGTGGAATTCCGGGTGTAGCGGTGAAATGCGCAGATATCCGGAGGAAC
ACCGGTGGCGAAGGCGGCTTCCTGGACCGACACTGACGCTGAGGCGCGAAAGCTAGGGGA
GCAAACGGGATTAGATACCCCGGTAGTCCTAGCTGTAAACGATGAGTGCTGGGTGTAGGG
GGTATGAACCCCCCCTGTGCCGAAGCTAACGCATTAAGCACTCCGCCTGGGGAGTACGGT
CGCAAGGCTGAAACTCAAAGGAATTGACGGGGGCCCGCACAAGCGGTGGAGCATGTGGTT
CAATTCGACGCAACGCGCAGAACCTTACCGGGGTTCGAACTGCACGAGACAGCCCAAGAG
ATTGGGTCTTCCTTCGGGACTCGTGTAGAGGTGCTGCATGGCTGTCGTCAGCTCGTGTCG
TGAGATGTTGGGTTAAGTCCCGCAACGAGCGCAACCCTTGCCTCCTGTTGCCACCAGGTA
AAGCTGGGCACTCTGAAGGTACTGCCGGCGACAAGCCGGAGGAAGGTGGGGATGACGTCA
AGTCCTCATGGCCTTTATGCCCCGGGCTACACACGTGCTACAATGGCCGATACAAAGGGT
TGCAAAGCCGCGAGGTGGAGCTAATCCCAAAAAATCGGTCCCAGTTCGGATTGCAGTCTG
CAACTCGACTGCATGAAGTTGGAATCGCTAGTAATCGCGGATCAGAATGCCGCGGTGAAT
ACGTTCCCGGGCCTTGTACACACCGCCCGTCACATCACGAAAGCCGGTTGTACTAGAAGT
CGCTGCGCTAACCCGCAAGGGAGGCAGGCGCCGATGGTGTGGTCGATGATTGGGGTGAAG
TCGTAACAAGGTAGCTGTAGGAGAACCTGTGGCTGGATCACCTCCTT
>RBG_16_Alphaproteobacteria_42_14_RBG_16_scaffold_528_16S_1
ATGAGAGTTTGATCCTGGCTCAGAACGAACGCTGGCGGCATGCTTAACACATGCAAGTTG
AACGCAGGATAGGACTTCGGTTCTATCGCTGAGTAGCAAACGGGTGAGTAACGCGTGGGA
ATCTGCCTTCTTGTGGGGGATAACTGAGGGAAACTTCAGCTAATACCGCATAAGCTCTAC
GGAGGAAAAGCGAAAGCTGCAAAAAGAGGAGCCCGCGTCAGATTAGGTAGTTGGTGGGGT
AAAAGCCTACCAAGCCAATGATCTGTAGCTGGTCTGAGAGGATGATCAGCCACACTGGGA
CTGAGACACGGCCCAGACTCCTACGGGAGGCAGCAGTGGGGAATATTGGACAATGGGCGC
AAGCCTGATCCAGCGACGCCGCGTGAGTGATGAAGGCCTTAGGTGTGTAAACTCCTTTTA
TATGTCAAGAAAATGACGGTAGCATATGAATAAGCACCGGCTAACTCCGTGCCAGCAGCC
GCGGTAATACGGAGGGTGCAAGCGTTACTCGGAATCACTGGGCGTAAAGGACGCGTAGGC
GGTTTTTTAAGTGAGGCGTGAAAGCCCTGGGCTTAACCCAGGAGGTGCGTTTCATACTGA
AAGACTTGAGTGCGAGAGAGGAAAGTGGAATTCCTAGTGTAGAGGTGAAATTCGTAGATA
TTAGGAAGAACACCAGTGGCGAAGGCGGCTTACTGGCTCGTAACTGACGCTGAGGCACGA
AAGCGTGGGGAGCAAACAGGATTAGATACCCTGGTAGTCCACGCTGTAAACGATGTGTGC
TAGACGTTGGAGGGGAACCTTCAGTGTCGCAGCTAACGCGTTAAGCACACCGCCTGGGGA
GTACGGTCGCAAGATTAAAACTCAAAGGAATTGACGGGGGCCCGCACAAGCGGTGGATGA
TGTGGATTAATTCGATGCAACGCGAAAAACCTTACCAGCCCTTGACATGGGGATTCTGGG
TTTCAGAGATGAGACCCTTCAGTTCGGCTGGGTCCCACACAGGTGCTGCATGGCTGTCGT
CAGCTCGTGTCGTGAGATGTTGGGTTAAGTCCCGCAACGAGCGCAACCCCTATCTTCAGT
TACCATCAGTTCGGCTGGGGACTCTGGAGAGACTGCCGGTGATAAGCCGGAGGAAGGCGG
GGATGACGTCAAGTCCTCATGGCCCTTATGGGCTGGGCTACACACGTGCTACAATGGCGG
TGACAATGGGATGCAAAGGGGCGACCTGGAGCCAATCCCAAAAAACCGTCTCAGTTCGGA
TTGTTCTCTGCAACTCGAGAGCATGAAGTTGGAATCGCTAGTAATCGCAGATCAGCATGC
TGCGGTGAATACGTTCACGGGCCTTGTACACACCGCCCGTCACAGCATGGGAGTTGGTTT
TACCGTAAGGCGGTACCCTAACCCTTCGGGGAAGGAGCCGACCATGGTAGGGTCGATGAC
TGGGGCGAAGTCGTAACAAGGTAGCCGTAGGGGAACCTGCGGCTGGATCACCTCCTT
>RBG_16_Archaea_49_8_RBG_16_scaffold_19896_16S_1
CTCCGGTTGATCCTGCCGGACCCGACTGCTATCGAAGTGGGGCTAAGCCATGCTAGTTGA
ACGCCCCTCAACCATGTGAGGGACGTAGCACACGGCTCAGTAACACGTTGTCAACCTACC
CTGAAGATGCGGATAACCCCGGGAAACTGGGACTAAACCGCGATAGATCAAGATTCCTGG
AACGGGTCATGATCCAAAGGAAAGACGGGCATGTCTGTCTGTTTGCTTCAGGATGGGACT
GCGACCGATCAGGTTGTTGGTGGAGTAATAGCCCACCAAGCCAGTAACCGGTACGGGCTT
TGAGAGAAGGAGCCCGGAGATGGACACTGAGACAAGGGTCCAGGTCCTACGGGGCGCAGC
AGGCGCGAAAACTTCGCAATGCACGAAAGTGCGACGAGGCTACTTCGAGTGCCATCCGCT
GAGGATGGCTTTTGCCAAGTGTAAATAGCCTGGAGAATAAGGTGAGGGCAAGTCTGGTGT
CAGCCGCCGCGGTAATACCAGCTCCCCGAGTGGTCGGGACGATTATTGGGCCTAAAGCAT
CCGTAGCCTGCTTCGCAGGTCTCCTGTTAAATTCAACGGCTCAACCGTTGAGCTGCAGGA
GATACCGCGGGGCTAGGAGGCGGAAGAGGTAGACGGTACTCCATGGGTAGGGGTAAAATC
CACTGATCCATGGAAGACCACCAGTGGCGAAGGCGGTCTACCAGAACGCGCTCGACGGTG
AGGGATGAAAGCTGGGGGAGCGAACCGGATTAGATACCCGGGTAGTCCCAGCTGTAAACG
ATGCTAGCTAGGTGATAGAGTGGGGGGGGGGGGGGGGGGGGGGGGGGGGGGGGGGGGGGG
GGGGGGGGGGGGGGAGTACGGTCGCAAGGCTGAAACTTAAAGGAATTGGCGGGGGAGCAC
CACAAGGGGTGAAGCCTGCGGTTCAATTGGAGTCAACGCCAGAAATCTTACCCGGAGAGA
CAGCAGAATGAAGGTCAAGCTGAAGACTTTACCAGACAAGCTGAGAGGTGGTGCATGGCC
GTCGCCAGCTCGTGCCGTGAGATGTCCTGTTAAGTCAGGTAACGAGCGAGATCCCTGCCT
CTAGTTGCCACCATTACTCTCAGGAGTAGTGGGGCGAATTAGCGGGACCGCCGCAGTTAA
TGCGGAGGAAGGAAGGGGCCACGGCAGGTCAGTATGCCCCGAAACTCTGGGGCCACACGC
GGGCTGCAATGGTAGTGACAATTGGTTCCGAATCCGAAAGGAGGAGGTAATCCCTAAACG
CTACCACAGTTATGACTGAGGGCTGCAACTCGCCCTCACGAATATGGAATCCCTAGTAAC
TGCGTGTCATTATCGCGCGGTGAATACGTCCCTGCTCCTTGCACACACCGCCCGTCGTTT
CACCCGAGTTGGGTTTGGGCGAGGTGGCGCCTAGTTGACGTCATCGAACCTGAGCTCGGC
AAGGGGGGAGAAGTCGTAACAAGGTGGCCGTAGGGGAACCTGCGGCCGGATCACCTCC
>RBG_16_Chloroflexi_51_9_RBG_16_scaffold_4344_16S_1
TCGGAGAGTTTGATCCTGGCTCAGGATAAACGCTGGCGGCGTGCTTCATGCATGCAAGTC
GTACGATCCAACGCAAGTTGGGTAGTGGCAAACGGGTGAGTAACACGTAAGTAACCTGCC
CCTAAGTATGGGATAACGCTGAGAAATCGGTGCTAATACCACATGTGATGGTGGAGGTAA
TGCTTCATCATTAAAGCCGTAAGGCGCTTGGGGAGGGGCTTGCGCCTGATTAGCTAGTTG
GTAGGGTAACGGTCTACCAAGGCGAAGATCAGTAGCTGGTCTGAGAGGACGGTCAGCCAC
ACTGGGACTGAGACACGGCCCAGACTCCTACGGGAGGCAGCAGCAAGGAATTTTGTGCAA
TGGGCGAAAGCCTGACACAGCGACGCCGCGTGAGGGATGAAGGCTCTCGGGTTGTAAACC
TCTTTTCTCAGGGATGAATAATGACAGTACCTGAGGAATAAGTCACGGCTAACTACGTGC
CAGCAGCCGCGGTAATACGTAGGTGGCGAGCGTTATCCGGATTTACTGGGCGTAAAGTGA
GCGCAGACGGTCTTTCAAGTCAGATGTTAAATCTCTCGGCCTAACCGGGTGAACGCATTT
GATACTGTTAAACTAGAGGACAATAGGGGGAGGTAGAATTCCCGGTGTAGTGGTGGAATG
CGTAGATATCGGGAGGAATACCAGTGGCGAAGGCGGCCTCCTGGGTTGTTTCTGACGTTC
ATGCTCGAAGGTGTGGGGAGCAAACAGGATTAGATACCCTGGTAGTCCACACTGTAAACG
ATGGACACTAGGTATAGGGAGTATCGACCCTCTCTGTGCCAAAGCTAACGCGTTAAGTGT
TCCGTCTGGGGAGTACGGCCGCAAGGCTAAAACTCAAAGGAATTGACGGGGGCCCGCACA
AGC
>RBG_16_Chloroflexi_56_11_RBG_16_scaffold_7137_16S_1
TTGGAGAGTTTGATCCCGGCTCAGGATAAACGCTGGCGGTGTGCTTTATGCATGCAAGTC
GAACGGCCATTCGCAAGACAGTCAGTGGCAGACGGGTGAGTAACACGTAAGTAACCTGTC
CTAAAGTGGGGAACAACTCTGAGAAATCGGAGCTAATACCGCATGTGGTCCTCCTGCAAA
TGTGGGAGGACTAAAGCCGCAAGGCGCTTAAGGAGGGGCTTGCGCCCGATTAGCTAGTTG
GTGAGGTAACGGCCCACCAAGGCTCCGATCGGTAGCTGGTTTGAGAGGACGACCAGCCAC
ACTGGGACTGAGACACGGCCCAGACTCCTACGGGAGGCAGCAGCGAGGAATCTTGGGCAA
TGGGCGAAAGCCTGACCCAGCAACGCCGCGTGGGGGATGAAGGCCCTCGGGTCGTAAACC
CCTTTTGTCGGGGAAGATAGTGACGGTACCCGACGAATAAGTCTCGGCTAACTACGGTGC
CAGCAGCCGCGGTAATACGTAGGAGGCGAGCGTTGTCCGGATTTACTGGGCGTAAAGAGC
GCGTAGGCGGCTAGTTAAGTCTAATGTGAAATCTCCCGGCCCAACTGGGAGGGGACATCA
GATACTGGCTGGCTTGAGTGCGGCAGAGGGATGTGGAATTCCCGGTGTAGTGGTGAAATG
CGTAGATATCGGGA
>RBG_16_Chloroflexi_57_8_RBG_16_scaffold_65333_16S_1
CATGCGATACTGTTAAGCTAGAGGGCAACAGGGGGAGGTGGAATTCCCGGTGTAGTGGTG
AAATGCGTAGATATCGGGAGGAACACCAGTGGCGAAGGCGGCCTCCTGGGCTGTTACTGA
CGCTGAGGCGCGAAAGCGTGGGGAGCAAACAGGATTAGATACCCGGGTAGTCCACGCCGT
AAACGATGGATACTAGGTATGGGGGGTATCGACCCCCTCTGTGCCGAAGCTAACGCGTTA
AGTGTCCCGCCTGGGGAGTACGGCCGCAAGGCTAAAACTCAAAGGAATTGACGGGGGCCC
GCACAAGCAGCGGAGCGTGTGGTTTAATTCGACGCAACGCGAAGAACCTTACCAGGGCTT
GACATGCTAGAAGTAGGAACCCGAAAGGGGAACTAACCGTAAAGTCGGTAATCAGCACAG
GTGCTGCATGGCTGTCGTCAGCTCGTGCCGTGAGGTGTTGGGTTAAGTCCCGCAACGAGC
GCAACCCTCGTCGCTAGTTAAATTCTCTAGCGAGACTGCCGAGCTAAACTCGGAGGAAGG
CGGGGACGACGTCAAGTCATCATGGCCCTTATGCCCTGGGCTACACACACGCTACAATGG
ACGGTACAAAGGGTTGCCAAGCCGCGAGGCGGAGCTAATCCCACCAACGCTCCTCAGTTC
AGATTGCAGGCTGAAACTCGCCTGCATGAAGGCGGAGTTGCTAGTAACCGCAGGTCAGCA
CACTGCGGTGAATACGTTCCCGGGCCTTGTACACACCGCCCGTCACGTCATGGAAGCTGG
CAACACCTGAAGTCCATGGGCTAACCCGCAAGGGAGGCAGTGGCCGAGGGTGGGGCTGGT
AACTGGGACGAAGTCGTAACAAGGTAGCCGTAGCGGAAGCTGCGGCTGGATCACCTCCTT
>RBG_16_Chloroflexi_58_14_RBG_16_scaffold_11562_16S_1
CGGAGAGTTTGATCCTGGCTCAGGATAAACGCTGGCGGCGTGCCTAATACATGCAAGTCG
AACGAGGGCCTTGTAGCAATACGGGGCTCCTAGTGGCGAATGGGTGAGTAACGCGTTGGT
GACCTGCCCCGAAGAGGGGAATAACTCCGGGAAACTGGAGCTAATACCCCATGTGGTTAC
GGTAATTAGAAAGCTGTAACTAAAGGAGTAATCCGCTTCGGGAGGAGCCTGCGTCCCATC
AGCTAGTTGGTAGGGTAACGGCCTACCAAGGCAAAGACGGGTAGGGGACCTGAGAGGGTG
ACCCCCCACACTGGAACTGAAACACGGTCCAGACACCTACGGGTGGCAGCAGTAGGGAAT
ATTGCACAATGGACGAAAGTCTGATGCAGCAACGCCGCGTGTGCGATGAAGGCCTTCGGG
TTGTAAAGCACTTTTATGAGGGAAGAGCAAGGACTGTACCTCATGAATAAGGATCGGCTA
ACTACGTGCCAGCAGCCGCGGTAACACGTAGGATCCGAGCGTTATCCGGATTTACTGGGC
GTAAAGCGCGTGTAGGTGGTTTGCTAAGTTGGGTGTTAAATCTCTCGGCTCAACTGGGAG
GTGTCGCTCAAAACTAGCAGACTGGAGGATGGGAGAGGGAGGTGGAATTCCGGGTGTAGT
GGTGAAATGCGTAGATATCCGGAGGAACACCAGTGGCGAAGGCGGCCTCCTGGACCATTC
CTGACACTCCAACGCGAAAGCTAGGGGAGCAAACGGGATTAGAAACCCCGGTAGTCCTAG
CTGTAAACGATGTGAACTTGGTGTTGGCGGGGTAAAACCTGTCGGTGCCGAAGCAAACGC
GATAAGTTCACCGCCTGGGGACTACGGCCGCAAGGTTAAAACTCAAAGGAATTGACGGGG
GCCCGCACAAGCAGCGGAGCGTGTGGTTTAATTCGATGTTACGCGAAAAACCTTACCCGG
GTTTGACATACAGGTAGTAGGGATCCAAAAGGGGATCGACCCTTCGGGGAGCGTATACAG
GTGCTGCATGGCTGTCGTCAGCTCGTGTCGTGAGATGTCCGGTTAAGTCCGGTAACGAGC
GCAACCCCTGCCGTATGTTACATGTGTCATACGGGACCGCCGGTATCAAGCCGGAGGAAG
GTGGGGATGAAGTCAAGTCAGCATGGCCTTTATATCCGGGGCTACACACACGCTACAATG
GCCGGTACAATGGTTTGCAAGACCGCGAGGTGGAGCCAATCCTCAAAATCGGCCTCAGTT
CAGATTGCAGGCTGCAACCCGCCTGCATGAAGTCGGAGTTGCTAGTAAACGCGCGTCAGC
TATAGTGCGTTGAATACGTTCCCGGGCCTTGTACACACCGCCCGTCACGTCATGGGAGCT
GGCAACACCTGAAGCCGGTATCCTAACCCGTAAGGGAGGGAGCTGTCGAAGGTGGGACTG
GTGACTGGGACGAAGTCGTAACAAGGTAGGAGTACCGGAAGGTGCGCCTGGATCACCTCC
TT
>RBG_16_Chloroflexi_63_12_RBG_16_scaffold_50252_16S_1
ACGGAGAGTTTGATCCTGGCTCAGGATGAACGCTGGCGGCGTGCTTAAGACATGCAAGTC
GAACGAAGAGATTGTAGCAATACGGTCTCTGAGTGGCGAATGGGTGAGTAACACGTAGGC
GACCTGCCCCGAAGTGGGGAATAACAGTTCGAAAGAACTGCTAATACCGCGTGTGGTTCC
GGAGGTTAGAGGCTTCGGAACTAAGTTTCCTTCGGGAGACGCTTCGGGAGGGACCTGCGG
TCCATCAGCTAGTTGGTAGGGTAATGGCCTACCAAGGCGATGACGGATAGGGGGCCTGAG
AGGGTGATCCCCCACACTGGCACTGAAACACGGGCCAGACACCTACGGGTGGCAGCAGTA
GGGAATATTGCACAATGGGCGAAAGCCTGATGCAGCAACGCCGCGTGCGCGATGAAGGCC
TTCGGGTCGTAAAGCGCTTTTCGGGGGGATGAGAAAGGACAGTACCCCCGGAAGAAGTCA
CGGCTAACTACGTGCCAGCAGCCGCGGTAAAACGTAGGTGGCGAGCGTTATCCGGATTTA
CTGGGCGTAAAGCGCGTGCAGGCGGCGCGGAAAGTCGGGCATGAAAGCTCCTGGCTCAAC
TGGGAGAGGCTGTCCGAAACTTCCGTGCTCGAGGGCAGAAGAGGAAGGCGGAATTCCGGG
TGTAGTGGTGAAATGCGTAGATATCCGGAGGAACACCGGTGGCGAAGGCGGCCTTCTGGT
CTGCTCCTGACGCTCAGACGCGAAAGCCAGGGGAGCGAACGGGATTAGAAACCCCGGTAG
TCCTGGCTGTAAACGATGTCAACTAGGTGTCGGCGGTATTGACCCCGCCGGTGCCGAAGC
TAACGCGTTAAGTTGACCGCCTGGGGACTACGGCCGCAAGGCTAAAACTCAAAGGAATTG
ACGGGGGCCCGCACAAGCAGCGGAGCGTGTGGTTTAATTCGAGGCTACGCGAAGAACCTT
ACCAGGGTTTGACATGCACG
>RBG_16_Deltaproteobacteria_44_11_RBG_16_scaffold_2314_16S_1
CTGGAGAGTTTGATCCTGGCTCAGAACAAACGCTGGCGGCGTGCCTAACACATGCAAGTC
GTACGTGAAAATCCGCTTCGGTGGATGAGTAAAGTGGCGCACGGGTGAGTAACGCGTGGA
TAATCTGCCCTTTACTCGGGAATAACTCATCGAAAGGTGGGCTAATACCGGATAATGCTT
TGTTGCTTCGGTGATACAGCCAAAGGGGGCCTCTATTTATAAGCTCTCGCTTAAGGATGA
GTCCGCGTACCATTAGCTAGTTGGCAGGGTAACAGCCTACCAAGGCGACGATGGTTAGCT
GGTCTGAGAGGATGATCAGCCACACTGGAACTGAGATACGGTCCAGACTCCTACGGGAGG
CAGCAGTGAGGAATCTTGCGCAATGGGGGAAACCCTGACGCAGCAACGCCGCGTGAGTGA
GGAAGGTCTTCGGATCGTAAAGCTCTGTCGGGTGGAAAGAAAGGCTTGGAGGCTAATATC
TTCCATGCTTGACGGTACCACCAGAGGAAGCACCGGCTAACTCCGTGCCAGCAGCCGCGG
TAATACGGGGGGTGCAAGCGTTGTTCGGAATTATTGGGCGTAAAGAGCGTGTAGGCGGCT
TGATAAGTCAGATGTGAAAGCCCTGGGCTTAACCCAGGAAGTGCATTTGAAACTGTCTTG
CTGGAGTAAGGGAGAGGGCAGTGGAATTCCTGGTGTAG
>RBG_16_Gammaproteobacteria_37_9_RBG_16_scaffold_10155_16S_1
TTGAAGAGTTTGATCCTGGCTCAGATTGAACGCTGGCGGCATGCCTAACACATGGGGGGG
GGGGGGGGGGGGGGGGGGGGGGGGGGGGGGGGGGGGGGGGGGGGGGGGGGGGGGGGGGGG
GGGGGGGGGGGGGGGGGGGGGGGGGGGGGGGGGGGGGGGGGGGGGGGGGGGGGGGGGGGG
GGGGGGGGGGGGGGGGGGGGGGGGGGGGGGGGGGGGGCTTTAGGATGAGCCTACGTCGGA
TTAGCTAGTTGGTGGGGTAAAAGCCTACCAAGGCGACGATCCGTAGCTGGTCTGAGAGGA
CGATCAGCCACACTGGGACTGAGACACGGCCCAGACTCCTACGGGAGGCAGCAGTGGGGA
ATATTGGACAATGGGGGAAACCCTGATCCAGCAATGCCGCGTGTGCGATGAAGGCCTGAG
GGTTGTAAAGCACTTTCGATGGGAAAGAAAAGCACAGGGCTAATATCCTTGTGTATTGAC
GTTACCTAGAGAAGAAGCACCGGCTAACTCTGTGCCAGCAGCCGCGGTAATACAGAGGGT
GCGAGCGTTAATCGGAATTACTGGGCGTAAAGGGCGCCTAGGCGGTCTTGTAAGTTGGAT
GTGAAATCCCTGGGCTTAACCTAGGAATTGCATTCGATACTGAATGTCTTGAGTATGGTA
GAGGAAAGTGGAATTCTCGGTGTAGTGGTTAAATACGTAGATATCGAGAAGAACACCGGT
GGCGAAGGCGGGTCTCTGGGCAATTCCTGACGCTGAGGCGCGAAAGCGTGGGGAGCAAAC
GGGATTAGATACCCCGGTAGTCCACGCTGTAAACGATGACGACTAGGTGTGGGGGGGTTA
TTACTGGTCCGTGCCGCAGCTAACGCATTAAGTCGTCCGCCTGGGGAGTACGGCCGCAAG
GTTGAAACTCAAAGGAATTGACGGGGGCCCGCACAAGCGGTGGAGCATGTGGTTCAATTC
GATGCAACGCGAAGAACCTTACCTACCCTTGAAATCCCAAGAATTTTCTAGAGATAGAGA
AGTGCCTTCGGGAACTGTAAGACAGGTGCTGCATGGCTGTCGTCAGCTCGTGTCGTGAGA
TGTTGGGTTAAGTCCCGTAACGAGCGCAACCCTTATCTTTAGTTGCCATCAGGTTATGCT
GGGAACTCTAAAGAAACTGCCGGCGTTAAGCTGGAGGAAGGAGAGGACGATGTCAAGTCA
TCATGGCCCTTACGGGTAGGGCTACACACGTGCTACAATGGGGAGTACAAAGGGTTGCCA
AGTCGCAAGACGGAGCTAATCTCAAAAAACTTTTCGTAGCCCAGATTGAAGTCTGCAACT
CGACTTCATGAAGTTGGAATCGCTAGTAATCGCGAATCAGAACGTCGCGGTGAATACGTT
CTCGGGCCTTGTACACACCGCCCGTCAAACCATGGGAATGGATTGTACCAGAAGCGGGTA
GCTTAACCGAAAGGAAG
>RBG_16_Gammaproteobacteria_65_34_RBG_16_scaffold_18571_16S_1
TTGGAGAGTTTGATCCTGGCTCAGATTGAACGCTGGCGGCATGCCTAACACATGCAAGTC
GAACGCGAAAGGGGGCAACCCTGAGTAGAGTGGCGGACGGGTGCGTAACGCGTAGGAATA
TACCTGGTAGTGGGGGACAACCCGGCGAAAGCCGGGCTAATACCGCATACGACCTACGGG
TGAAAGTGGGGGACCGCAAGGCCTCGCGCTATTGGATGAGCCGATGTCCGATTAGCTAGT
TGGTGGGGTAAAGGCCCACCAAGGCAACGATCCGTAGCTGGTCTGAGAGGACGACCAGCC
ACACTGGGACTGAGACACGGCCCAGACTCCTACGGGAGGCAGCAGTGGGGAATATTGGAC
AATGGGGGCAACCCTGATCCAGCAATGCCGCGTGTGTGAAGAAGGCCTTCGGGTTGTAAA
GCACTTTCGGTGGGGACGAACATGGTCGGGCGAATATCCCGGCCCTTGACGGTACCCAAA
GAAGAAGCACCGGCTAACTCTGTGCCAGCAGCCGCGGTAATACAGAGGGTGCAAGCG
>RBG_16_Gemmatimonadetes_66_8_RBG_16_scaffold_68519_16S_1
TTGGAGAGTTTGATCCTGGCTCAGGACGAACGCTGGCGGCGTGCTTAACACATGCAAGTC
GAACGGGCCTGGGGGGCAACTCTCAGGCCAGTGGCGGACGGGTGCGTAACACGTAAGCAA
CGTGTCCAACGGCGGGGAATAGCCGGCCCAACGGCCGGGTAATACCGCATACAGTCGCTC
GGGACATCCGCCCTGGCGGGAAAGCGGCCGCAAGGTCGCGCTGATGGAGCGGCTTGCGGC
CTATCAGCTAGTTGGTGAGGTCACGGCTCACCAAGGCGACGACGGGTAGCTGGTCTGAGA
GGATGGCCAGCCACATTGGGACTGCGACACGGCCCAGACTCCTACGGGAGGCAGCAGTGG
GGAATATTGCGCAATGGACGAAAGTCTGACGCAGCGACGCCGCGTGTGGGATGAAGCTCT
TCGGGGTGTAAACGGGGTGTAAACCACTGTTGCCCGGGAAGAACCTCCTGATTCGTCAGG
ACTGACGGTACCGGGTGAGGAAGCACCGGCTAACTCTGTGCCAGCAGCCGCGGTAATACA
GAGGGTGCGAGCGTTGTCCGGAATCACTGGGCGTAAAGGGCGCGTAGGCGGCTTGGTAAG
CCGCGTGTGAAAGCCCGGGGCTCAACTCCAGGGCTGCGTGTGAGACTGAATGGCTTGAGG
ATTGCAGAGGAGACTGGAATTCCCGGTGTAGCGGTGAAATGTGTAGAGATCGGGAGGAAC
ACCGGTGGCGAAGGCGGGTCTCTGGGCAATTCCTGACGCTGAGGCGCGAAAGCGTGGGGA
GCAAACGGGATTAGATACCCCGGTAGTCCACGCTGTAAACGATGACGACTAGGTGTGGGG
GGGTTCAGTCCCCTCCGTGCCGCAGCTAACGCATTAAGTCGTCCGCCTGGGGAGTACGGC
CGCAAGGTTGAAACTCAAAGGAATTGACGGGGGCCCGCACAAGCGGTGGAGCATGTGGTT
CAATTCGATGCAGAGCGAAGAACCTTACCTGGGCTTGACATGCAGGTGTAAGCCGGTGGA
AACACTGGCCCCTCTTCGGAGCACCAGCACAGGTGCTGCATGGCTGTCGTCAGCTCGTGT
CGTGAGATGTTGGGTTAAGTCCCGCAACGAGCGCAACCCTCGCT
>RBG_16_Ignavibacteria_34_14_RBG_16_scaffold_22804_16S_1
ACGGAGAGTTTGATCCTGGCTCAGGACGAACGCTGGCGGCGTGCTTAACACATGCAAGTC
GTACGAGAAAGAGGTAGCAATACCTTGAGTAAAGTGGCGCAAGGGTGAGTAACACGTAAG
TAACCTGCCTTTAGGTCTGGGATAACTCCGAGAAATCGAACCTAATACCCGATGATCCAG
CGCATCCACATGGAGATGTGGTTAAAATCTATATGGTGCCTAAGGATGAGCTTGCGTCTG
ATTAGCTAGTTGGTAAGGTAACGGCTTACCAAGGCTGCGATCAGTAGCTGGTCTGAGAGG
ATGATCAGCCACACTGGAACTGAGACACGGTCCAGACTCCTACGGGAGGCAGCAGTGAGG
AATATTGCGCAATGCCCGAAAGGGTGACGCAGCGACGCCGCGTGGAGGATGAATGTCGTA
AGGTTGTAAACTCCTGTTAGAGGGGAAGAACGATTCCGATCAAATCGGAACGTGACGGTA
CCCCTCGAATAAGCACCGGCTAACTACGTGCCAGCAGCCGCGGTAATACGTAGGGTGCTA
GCGTTGTCCGGAATCACTGGGTGTAAAGGGAGCGTAGGCGGATTTGTAAGTCAGAGGTGA
AATCCTGCGGCTCAACCGTAGAACTGCCTTTGATACTGCAAACCTTGAGTTCAGAAGAGA
GTGACGGAATTCCAGGTGTAGTGGTGAAATACGTAGATATCTGGAAGAACACCAGTGGCG
AAGGCGGTCTCTTGGTCCGATACTGACACTCAGGCGCGAAAGCGTGGGTAGCGAACAGGA
TTAGATACCCTGGTAGTCCACGCTGTAAACGATGAATACTAGGTGTTGGGTATTATATAC
TCAGTGCCGCAGCAAACGCGTTAAGTATTCCACCTGGGGAGTACGATCGCAAGGTTGAAA
CTCAAA
>RBG_16_Ignavibacteria_36_9_RBG_16_scaffold_26767_16S_1
ACGGAGAGTTTGATCCTGGCTCAGGACGAACGCTGGCGGCGTGCTTAACACATGCAAGTC
TACGAGAAGAGAGTAGCAATACTCTTTGTAAAGTGGCGCACGGGTGAGTAACACGTAAGT
AATCTACCTTTAGGTCTGGAATAACTTCGAGAAATCGAGGCTAATACCGGATGATGCAGC
GGCACCGCATGGTGATGTTGTTAAAGATCTTGTATCGCCTATAGATGAGCTTGCGTCTGA
TTAGTTAGTTGGTGAGGTAACGGCCCACCAAGGCTACGATCAGTAGCTGGTCTGAGAGGA
TGATCAGCCACACTGGAACTGAGACACGGTCCAGACTCCTACGGGAGGCAGCAGTGAGGA
ATATTGGGCAATGCCCGAAAGGGTGACCCAGCAACGCCGCGTGGAGGATGAATGCCGTAA
GGTTGTAAACTCCTGTTAGAGGGGAAGAAAAATCTCGATCGAATCGAGAACTGACTGTAC
CCTCAGAGAAAGCCCCGGCTAACTACGTGCCAGCAGCCGCGGTAATACGTAGGGGGC
>RBG_16_OP11_52_11_RBG_16_scaffold_4133_16S_1
TTTGAGAGTTTGATCCTGGCTCAGGATGAACGCTGGCGGCGTGCCTTAAGCATGCAAGTC
GAACGGGACTTATCCCGCAAGGGGTGAGTTCAGTGGCGGACGGGTGAGTAGAAGCAAGGA
ACGTACCCTTTACTGTGACATAGCTCGTCGAAAGACGGGGTAATATCGCATGATCCCGCA
AGGGTAAAGCCCCGATTTGCGCGGTTTGAGAGCGGCCTTGTGACTATCAGCTTGTTGGCA
GGGTAAAGGCCTACCAAGGCTATGACGGTTAGGGGGCGTGAGAGCGCGACCCCCCACAAT
GGCACTGAGAAACGGGCCATACATCTACGGATGGCAGCAACTGGGAATCGTTGGCAATGG
GGGAAACCCTGACCACGCGACGCCGCGTGAGGGATGAAGTATTTCGGGTCGTAAACCTCT
TTTATCCCGACGTCATGTCGGGGAGAATAAGCACCTACAAACTACGTGCCAGCAGTCGCG
GTAATACGTAGGGTGCAAGCGTTATCCGGATTCACTGGGCGGGGGGGGGGGGGGGGGGGG
GGGGCCGCATCGTGCTTGAAAGCCCGAGGCTCAACCTCGGCGTTGGGCACGAGATGGGTA
GACTTGAGGGAGGCAGAGGAACGGGGAACTCATGGTGAAGCAGTGAAATGCGTTGATATC
ATGAGGAACACCAAAGGCGAAGGCACCGTTCTGGGCCTCTTCTGACACTGAGACACGAAA
GCTAGGGGAGCGAAGCAGATTAGAGACCTGCGTAGTCCTAGCCCTAAACGCATGCCTGCT
AGTTGCCCCGAGCAATCGGGGTGACGTAAGCTAACGCGTTAAGCAGGCCGCCTGGGGAGT
ACGATCGCAAGATTAAAACTCAAAGGAATTGACGGGGACCCGCACAACCGGTGGAGCGTG
TGGTTCAATTCGATACAAAACGTAAGACCTCACCAAGTCTTGACATCCCACCGTTTTAAC
CCGACGGAAACGGATGGGGATCCGCAAGGATGGTAGCACAGCTGCTGCATGGCTGTCGTC
AGCTCGTGCCGTGAGGTATTCCCTTAAGTGGGAGAACGAGCGCAACCCGTATCCAATGTT
ACACGTTTCATTGGAGACCGCCCGTGTCCAACACGGGAGGAAGGGGCGGACGACGTCAAA
TCAGCACGGCGCTTATGACCTGGGCTACACACACCCTACAATGGCGAATAACAACGGGAT
GCTAAACTGTAAAGTCAAGCAAATCCCTCTAAATTTCGCCTCAGTTCAGATTGAGGGCTG
AAACCTGCCCTCATGAAGTCGGAATCGGTAGTAATCGCAGATCAGCAGGCCGCGGTGGGG
GGGGGGGGGGTCAAGCCAACAAAGTTGAGGGCGGCCGAAGAGCCCCTCTCAAAGCGCTGA
AGCGCTTAGTGAGAAATTCGAAGCATGAATATCGAAATCCGAAACAATATCGAAAATCAA
AAACAAAATAAATTCAAAACGCATCAGTTTTGATATTTGAATTTTGAACTAGAATTTGTT
TCAAATTTCGGATTTATTATTTCGGATTTCTCAAAAAGCTTTCAGCTTTTTGAGAGGGGA
GCTAAGCCGAACTCAGCGATGGGGACTAAGTCGTAACAAGGTATCCCTAGCCGAAGCTGG
GGATGGATCACCTCCTT
>RBG_16_Planctomycetes_64_12_RBG_16_scaffold_28742_16S_1
TTGAAGGGTTTGATCCTGGCTCAGAATGAACGTTGGCGGCGTGGATTAGGCATGCAAGTC
GAGCGAACTTGGCTTTGTGGAGGTTTCGGCCAAAGCGGGCCAAGGGCAGCGGCGAAAGGG
AGAGTAACGCGTGGATTACTTACCCCCGGGACCGGGATAGCTGTGGGAAACTACAGGTAA
TACCGGATAACGTCTCCGGACCAAAGGTGAAAGTCCGCCTGGGGAGGGGTCCGCGTCCTA
TTAGCTAGTTGGCGAGGTAACGGCTCACCAAGGCGAAGATGGGTACGGGATGTGAGAGCA
TGCCCCCACTCACTGGGACTGAGACACTGCCCAGACACCTACGGGTGGCTGCAGTCGAGA
ATCTTCGGCAATGGGGGAAACCCTGACCGAGCGACGCCGCGTGCGAGATGAAGGCCTTCG
GGTTGTAAATCGCTGTCAGAGGGGAGGAAATGCCGGTGGGTTCTCCCATCGGTTTGACCT
ATCCTCAGAGGAAGGACGGGCTAAGTTCGTGCCAGCAGCCGCGGTAAGACGAACCGTCCA
AACGTTATTCGGAATCACTGGGCTTAAAGGGTGCGTAGGCGGCCCGGCAAGTTGGGTGTG
AAATCCCTCGGCTCAACCGAGGAATTGCGCTCAAAACTGCCGGGCTTGAGGGAGACAGAG
GTGAGCGGAACTTAGGGTGGAGCGGTGAAATGCGTTGATATCCTAAGGAACACCAGTGGC
GAAAGCGGCTCACTGGGTCTCTTCTGACGCTGAGGCACGAAAGCTAGGGGAGCGAACGGG
ATTAGATACCCCGGTAGTCCTAGCCGTAAACGATGAGCACTGGATTGGAGGGTCCTCCAT
AGCCTTCCAGCCGTAGCGAAAGTGTTAAGTGCTCCGCCTGGGGAGTATGGTCGCAAGGCT
GAAACTCAAAGGAATTGACGGGGGCTCACACAAGCGGTGGAGGATGTGGCTTAATTCGAG
GCTACGCGAAGAACCTTATCCTGGACTTGACATCGGCGGATTAACCCTGTGAAAGCAGGG
CCACGCCCTTTGGGTGGAACGTGCACAGGTGCTGCATGGCTGTCGTCAGCTCGTGTCGTG
AGATGTCGGGTTAAGTCCCTTAACGAGCGAAACCCTTGTCACTAGTTGCCAGCGGGTCAT
GCCGGGGACTCTAGTGAGACTGCCGGTGTTAAACCGGAGGAAGGTGGGGACGACGTCAAG
TCCTCATGGCCCTTATGCCTAGGGCTGCACACGTCCTACAATGGCGTGCACAAAGGGAAG
CAAACCCGCGAGGGCCAGCAAATCCCAAAAAACACGCCCCAGTTCGGATTGCAGGCTGCA
ACCCGCCTGCATGAAGCCGGAATCGCTAGTAATCGCGGGTCAGCATACCGCGGTGAATGT
GTTCC
>RBG_16_Spirochaete_49_21_RBG_16_scaffold_9320_16S_1
ATGGAGAGTTCGATTCTGGCTCAGAACGAACGCTGGCGGCGCGTCTTAAACATGCAAGTC
GTACGAGAATCCCGGTGCTTGCATTGGGAGGAGAGTGGCGAACGGGTGAGTAACACGTGG
ATAATCTGCCTCCAGGATTGGGATAACCGCTCGAAAGGGCGGCTAATACCGAATGAGATG
GCAGCCACACAAGTGGCAGCCATTAAAGGTGGGGACCGCAAGGCCTACTGCCTGGAGATG
AGTCCGCGGCCCATTAGCTCGTTGGTAGGGTAACGGCCTACCAAGGCGACGATGGGTAGC
CGGCCTGAGAGGGTGTACGGCCACATTGGGACTGAGACACGGCCCAGACTCCTACGGGAG
GCAGCAGTTAAGAATTTTGCACAATGGGCGAAAGCCTGATGCAGCGACGCCGCGTGGACG
ATGAAGGTCTTCGGGTTGTAAAGTCCAGTAAGCAGGGAAGAATAAGTTCCGGATAATACC
CGGTGTGATGACGGTACCTGCCTAAAGCCCCGGCTAACTACGTGCCAGCAGCCGCGGTAA
TACGTATGGGGCTAGCGTTGTTCGGAATTATTGGGCGTAAAGGGTGTCTAGGCGGGGGAT
TAAGTAAGGTGTGAAAGCCATGGGCTCAACCCATGAATTGCATCTTAAACTGGTTCTCTT
GAGTTAGGGAGAGGAGAGCGGAATTCCTGGTGTAGCGGTGAAATGCGTAGATATCAGGAA
GAACACCAGTGGCGAAGGCGGCTCTCTGGCCTAGAACTGACGCTGAAGCGCGAAAGCGTG
GGGAGCGAACGGGATTAGATACCCCGGTAGTCCACGCTGTAAACGTTGTATACTAGGTGT
TAGTGATTTGATCATTAGTGCCGAAGCAAACGCATTAAGCACCCCGCCTGGGGAGTACGC
CCGCAAGGGTGAAACTCAAAGAAATTGACGGGGGCCCGCACAAGCGGTGGAGCATGTGGT
TTAATTCGATGATACGCGAAAAACCTTACCTGGGCTTGAACTGTGCCTGATCGGTGTAGA
GATACACCTTCCTTCGGGCAGGTGCACAGGTGCTGCACGGCTGTCGTCAGCTCGTGTCGT
GAGATGTTGGGTTAAGTCCCGCAACGAGCGCAACCCTCGTCCTTAGTTGCCAGCAGGTTA
AGCTGGGCACTCTAGGGAGACTGCCGGTGATAAACCGGAGGAAGGTGGGGACGACGTCAA
GTCATCACGGCCCTTATGTCCAGGGCTACACACGTGCTACAATGGCCGGTACAGAGGGCA
GCAAAACCGCGAGGTCGAGCGAATCCCAAAAAGCCTGCCCCAGTTGGAATTGCAGTCTGC
AACTCGACTGCATGAACTTGGAATCGCTAGTAATCGCAGATCAGAACGCTGCGGTGAATA
CGTTCCCGGGCCTTGTACACACCGCCCGTCACACCACCCGAGTTAGCAGCACCCGAAGTG
GCTGATCCAACCCGCAAGGGAAGAAGGTTACTAAGGTGAAGCTGGTGAGGGGGGTGAAGT
CGTAACAAGGTAGCCGTATCGGAAGGTGCGGCTGGATCACCTCCTT
>RBG_16_WS3_71_46_RBG_16_scaffold_2321_16S_1
CCGCAAGGTTGAAACTCAAAGGAATTGACGGGGGCCCGCACAAGCGGTGGAGCATGTGGT
TTAATTCGAAGCAACGCGAAGAACCTTACCCGGGTTTGACATACATTGGACGGGTGTGGA
AACACACCTTCCCTTCGGGGCCGATGCACAGGTGCTGCATGGCTGTCGTCAGCTCGTGTC
GTGAGATGTTGGGTTAAGTCCCGCAACGAGCGCAACCCTTGCCCTTAGTTGCTAACGAGT
AATGTCGAGCTCTCTAAGGGGACTGCCGGTGATAAACCGGAGGAAGGTGGGGACGACGTC
AAGTCATCATGGCCCTTACGTCCGGGGCTACACACGTGCTACAATGGCCAGTACAAAGGG
TTGCGAAACCGCGAGGTGGAGGCAATCCCAAAAAACCGGTCTCAGTTCGGATTGCAGTCT
GCAACTCGACTGCATGAAGTTGGAATCGCTAGTAATCGCTGATCAGCAGGCAGCGGTGAA
TACGTTCCCGGGCCTTGTACACACCGCCCGTCACACCACGAAAGTTTGTAGGACCCAAAG
TCGCTACGCCAACCGTAAGGAGGCAGGCGCCTAAGGTCAGGCCAGCGATTGGGGCTAAGT
CGTAACAAGGTAGCCGTACCGGAAGGTGCGGCTGGATCACCTCCTT
>RBG_19FT_COMBO_Actinomycetales_70_19_rbg_19ft_combo_scaffold_327_16S_1
ACGGAGAGTTTGATCCTGGCTCAGGACGAACGCTGGCGGCGTGCTTAACACATGCAAGTC
GAGCGGGAACCCAGGGAGGGGTAACCCTCCTTGGGGGAGAGCGGCGAACGGGTGAGTAAC
ACGTGGGCAACCTGCCCCAGACACTGGGATAACTCCGGGAAACCGGGGCTAATACCGGAT
ACTCCGACCGGACCGCATGATCCGGTCGGGAAAGCTCCGACGGTCTGGGATGGGCCCGCG
GCCTATCAGCTTGTTGGTGGGGTAACGGCTCACCAAGGCGACGACGGGTAGCTGGTCTGA
GAGGACGATCAGCCACACTGGGACTGAGACACGGCCCAGACTCCTGCGGGAGGCAGCAGC
AGGGAATTTTGCGCTAATGCGCGAAAGCGTGACGCAGCGACGCCGCGTGGGGGATGAAGG
CCTTCGGGTTGTAAACCCCTTTCGGGAGGGACGAAGCGAAAGTGACGGTACCTTCAGAAG
AAGCCCCGGCCAACTACGTGCCAGCAGCCGCGGTAATACGTAGGGGGCGAACGTTGTCCG
GATTTATTGGGCGTAAAGCGCGCGTAGGCGGCCGATCGCGTCGGATGTGAAATCCCGGGG
CTCAACCCCGGGACTGCGTCCGATACTGCACGACTGGAGGCAGGTAGGGGAGATCGGAAT
TCCTGGTGTAGCGGTGAAATGCGCAGATATCAGGAGGAACACCGGTGGCGAAGGCGGATC
TCTGGGCCTTACCTGACGCTCAGGCGCGAAAGCTAGGGGAGCGAACAGGATTAGATACCC
TGGTAGTCCTAGCCGTAAACGTTGGGTGCTAGGTGTGGGGGGACATCGACCCCGTCCGTG
CCGAAGCTAACGCATTAAGCACCCCGCCTGGGGAGTACGGCCGCAAGGCTAAAACTCAAA
GGAATTGACGGGGGCCCGCACAAGCGGCGGAGCATGTGGCTTAATTCGAAGCGACGCGAA
GAACCTTACCTGGGCTTGACATGCAGGGTGAAACCGTGGAAACACGGTGCTCTTCGGAGC
CCGCACAGGTGTTGCATGGCTGTCGTCAGCTCGTGCCGTGAGGTGTTGCCTTAAGTGGCG
CAACGAGCGCAACCCCTGTCCTTAGTTGCCAGCGGGTGGTGCCGGGAACTCTAGGGAGAC
TGCCGGTGACAAACGGGAGGAAGGTGGGGATGACGTCAAGTCATCATGGCCCTTATGTCC
AGGGCTACACACGTGCTACAATGGCCTCTACAGAGGGTTGCGATCCCGCAAGGGGGAGCG
AATCCCAAAAAGTCGCGCTCAGTTCGGATCGGGGTCTGCAACTCGACCCCGTGAAGTCGG
AGTCGCTAGTAATCGCAGATCAGCAATGCTGCGGTGAATACGTTCCCGGGCCTTGTACAC
ACCGCCCGTCACACCACGAAAGTGGGCAACACCCGAAGCCGGTGGCCCAACCCTTTGGGG
AGGGAGCCGTCGAAGGTGGGGCTCGCGATTGGGGTGAAGTCGTAACAAGGTAGCCGTACC
GGAAGGTGCGGCTGGATCACCTCCTT
>RBG_19FT_COMBO_Archaea_DUSEL1_34_9_rbg_19ft_combo_scaffold_37954_16S_1
ATCTAGTTGATCCTGCTAGCGGCTGCGGCTCTCTGGTTTGCACTTAGACATGCAAGTCTT
TCGCGAGAAGGCGAACTGCTCAGTAACACGTAGCTAACCTGCCCTTAAGTCAAGGATAAC
CTCGGGAAACTGAGGATAATACTTGATACCGGTGAAACCCTGGAATGAATTCACCATTAA
ACTCGAGCTTAAGGATGGGGCTGCGGCGGATTAGGTAGTTGGCGGGGTAATAGCCCACCA
AGCCTGTGATCCGTAAGGGCTCTTAGCGGAGAGGCCCTGAGAGGGAATCTGAGATACTAT
TCCCAGCCCTACGGGGTGCAGCAGGTAGGAATCTTTTGCAATGCGCGCAAGCGTGACAAA
GCGAGCCAGAGTGCTTTTCATTTGAAAAGCTTTTGCTAAATGTAAAAAGTTTGGCGAATA
AGGACTGGGTAAGACGAGTGCCAGCCGCCGCGGTAATCCTCGCGGTCCAAGTCGCAGCCA
ACATTATTAGGTCTAAAACATCCGTAGCTTGCCTAATAAGTTCCTTGTGAAATCTTATAT
CTTAAGTATAAGGCGTGCGGGGAATACTGTTTAGCTAGAGACTGGAAGACGTAAGAAGTA
CGTTCGAAGTAGCGGTTAAATGTGTTAATCTCGAGCGGACTCACAACAGCGAAGGCACTT
TACGAGAACAGTTCTGACAGTAAGGGATGAAGGCTAGGGGCGCAAAACGGATTAGATACC
CGTGTAGTCCTAGCAGTAAACACTGCACACTAAACATCAGTACCTCTTCGGGAGGTATTG
GTGCTGAAGCTAAGGCGAAGAGTGTACTACCTGGGAAGTATAGTCGCAAGACCGAAACTT
AAAGGAATTGGCGGGGAGACACTACAACGAGTGACGCGTGCGGTTCAATTAGATTCTACA
CCGTGAACCTCACCAGGAGCGACAGCAGAATGAAGGTCAGTCTGAAGGGCTTACCTGACA
CGCTGAGAGGAGTTGCATGGCCGACGTCAGCCTGTGCTGTGAAGTGACCTGTTAAATCAG
GCAACAGGCAAGACCCATGTGCATATTTACTATTTGTACAATATGCAGATTGCCTTGGTA
ATAGGGATGAAAGTGTGGGCTACGTTAGGTGAGTACAGCCTAAATACCCTGGGCGACACG
CGCGCGTCAATGGCAGACACAGTGAGATGCGACACCGAAAGGTGAAGCCAATCCCATAAA
ATCTGTCTTAGTCTAGATTGAGGTTTGTAATTCAGCCTCATGATACTGGAATCCGTAGTA
ATCGTTTGTTAGCAGCGAACGGTGAATATGTCCCTGTCTCTTGCACACACTGCCCGTCAA
ACCAACCGAGTTATGTTATGATGAAACGTTTCGATGGAGAATCTTAGTATGACAAGGTAG
GTTAAGTCGT
>RBG_19FT_COMBO_DPX2_56_10_rbg_19ft_combo_scaffold_13147_16S_1
TTGGAGAGTTTGATCCTGGCTCAGAACGAACGCTAGCGGCGCGCTTAACACATGCAAGTC
GAACGCGAAAAGGGGGCAACCCCTTAGTAGAGTGGCGCACGGGTGAGTAACACGTGGGTA
ATCTCCCTTCGAGACTGGAATAACCCGCCGAAAGGCGGGCTAATACCGGATAAGACCACG
GGGCATATGTCCTGAGGTTGAAGGCGGGCAGCAATGTCTGTCACTCGTTGATGAGCCCGC
GTCCCATCAGCTAGTTGGTGAGGTAAGAGCTCACCAAGGCAAAGACGGGTAGCTGGTCTG
AGAGGACGATCAGCCACACTGGCACTGAAACACGGGCCAGACTCCTACGGGAGGCAGCAG
TGGGGAATTTTGCGCAATGGGCGAAAGCCTGACGCAGCGACGCCGCGTGAGGGAAGAAGG
TCTTCGGATCGTAAACCTCTGTCGGAGGGGAAGAAACTCCAGGATGCTAATACCATCCTG
GATTGACGGTACCCTCTGAGGAAGCATCGGCTAACTACGTGCCAGCAGCCGCGGTAATAC
GTAGGATGCAAGCGTTGTTCGGAATTATTGGGTGTAAAGGGCGCGTAGGCGGCTTGGCCA
GTCACGGGTGAAAGCCCCCGGCTTAACCGGGGAATTGCCCGTGATACTACCAAGCTCGAG
TACGGGAGAGGGAAGTGGAATTCCTGGTGTAGCGGTGAAATGCGTAGATATCAGGAGGAA
CACCGGTGGCGAAGGCGGCTTCCTGGACCGATACTGACGCTGAGGCGCGAAAGCGTGGGT
AGCAAACAGGATTAGATACCCTGGTAGTCCACGCCCTAAACGATGGGCACTAGGTGTGAG
GACCTTTTAAGGTCTTCGTGCCGAAGCTAACGCATTAAGTGCCCCACCTGGGGAGTACGG
CCGCAAGGTTGAAACTCAAAGGAATTGACGGGGGCCCGCACAA
>RBG_19FT_COMBO_DPX2_58_16_rbg_19ft_combo_scaffold_10336_16S_1
TTGGAGAGTTTGATCCTGGCTCACAGAACGAACGCTAGCGGCGCGCTTAACACATGCAAG
TCGAACGCGAAAAGGGGGCAACCCCCCAGTAGAGTGGCGCACGGGTGAGTAACACGTGGG
TAATCTCCCTTCGAGACTGGAATAACCCGCCGAAAGGCGGGCTAATACCGGATAAGACCA
CGGGACACAAGTCCTGAGGTTGAAGGCGGGTAGCAATATACCTGTCACTCGTAGATGAGC
CCGCGTCCCATCAGCTAGTTGGTGAGGTAAAAGCTCACCAAGGCTAAGACGGGTAGCTGG
TCTGAGAGGACGATCAGCCACACTGGCACTGAAACACGGGCCAGACTCCTACGGGAGGCA
GCAGTGGGGAATTTTGCGCAATGGGCGAAAGCCTGACGCAGCGACGCCGCGTGAGGGAAG
AAGGTTTTCGGATCGTAAACCTCTGTCGGGAGGGAAGAAACCTTCAACGGTTAATACCCG
TTGGAATTGACGGTACCTCCTAAGGAAGCATCGGCTAACTACGTGCCAGCAGCCGCGGTA
ATACGTAGGATGCAAGCGTTGCTCGGAATTATTGGGTGTAAAGGGCGCGTAGGCGGCCTG
ACAAGTCATTGGTGAAAGCCCTCGGCTCAACTGAGGAATTGCCAGTGATACTGCCGGGCT
AGAGTACGGGAGAGGGAAGCGGAATTCCTGGTGTAGCGGTGAAATGCGTAGATATCAGGA
GGAACACCGGTGGCGAAGGCGGCTTCCTGGACCGATACTGACGCTGAGGCGCGAAAGCGT
GGGTAGCAAACAGGATTAGATACCCTGGTAGTCCACGCCCTAAACGATGGGTACTAGGTG
TGAGGACTTTTTAAGTCTTCGTGCCGCAGCTAACGCAATAAGTACCCCACCTGGGAAGTA
CGGCCGCAAGGTTGAAACTCAAAGGAATTGACGGGGGCCCGCACAAGCGGTGGAGCATGT
GGTTTAATTCGACGCAACGCGAAGAACCTTACCTAGGCTTGACATCCGGAGAATCCCCTG
GAAACAGGGGAGTGCCCGCAAGGGAGCTCCGAGACAGGTGCTGCATGGCTGTCGTCAGCT
CGTGCCGTGAGGTGTTGGGTTAAGTCCCGCAACGAGCGCAACCCTTACACTTAGTTGCCA
TCGGGTCATGCCGGGCACTCTAAGTGAACTGCCGGCGTTAAGCCGGAGGAAGGTGGGGAT
GACGTCAAGTCATCATGGCCTTTATGCCTAGGGCTACACACGTGCTACAATGGCAGGTAC
AGAGGGCAGCAAAACCGCGAGGTCGAGCGAATCCCAAAAAGCCTGCCCCAGTTGGAATTG
CAGTCTGCAACTCGACTGCATGAACTTGGAATCGCTAGTAATCGCAGATCAGAACGCTGC
GGTGAATACGTTCCCGGGCCTTGTACACACCGCCCGTCACACCACGAAAGTCTGTCATAC
CAGAAGTCGGTGAGCTAACCCGCAAGGGGGGCAGCCGCCCACGGTATGGCGGGTGATTGG
GGTGAAGTCGTAACAAGGTAGCCGTAGGGGAACCTGCGGCTGGATCACCTCCTT
>RBG_16_Elusimicrobia_66_12_RBG_16_scaffold_7395_16S_1
ATGGAGAGTTTGATCCTGGCTCAGAATTAACGCTGGCAGAGTGCATAACACATGCAAGTC
GAGCGGAACTGTTTGAGATTACATCAAGGGCGGTTTAGCGGCAGACGAGTGAGTAACACG
TAAGCAATCTACCCTCGAATGGCGGATAACCAATCGAAAGACTGGCTAATACGCCGTACT
CTTTCCGGAAGGCATCTTTCGGAGAGGAGGGACCCGCAAGGGTCGTTCAAGGAGGAGCTT
GCGGCCCATCAGCTAGTTGGCGGTGTAACGGACCACCAAGGCTACGACGGGTACCCGGCC
TGAAAGGGCGAACGGGCACGATGGCACTGAGACACGGGCCATACTCCTACGGGAGGCAGC
AGTGGGGAATTTTGGACAATGGGCGAAAGCCTGATCCAGCAACTCTGCGTGAGGGACGAA
GGGCTTCGGCCCGTAAACCTCTTTTACATGGGACGAAATCCCGCAAGGGTCTGACGGTAC
CATGCGAATAAGCCACGGCTAACTATGTGCCAGCAGCCGCGGTAAGACATAGGTGGCGAG
CGTTATTCGGAATTACTAGGCGTAAAGCGAGTGTAGGCGGACGCTTAAGTCCGGCGTTAA
ATCTCCAGGCTTAACTTGGAGCTGTCGTCGGATACTGAGCGCCTCGAGAGAGGTAGGGGG
CAGTGGAATTCCCGGTGTAGCGGTGAAATGCGTAGATATCGGGAGGAACACCTATGGCGA
AAGCAGCTGCCTGGGCCTTTACTGACGCTAAGACTCGAAAGCTGGGGGAGCAAACAGGAT
TAGATACCCTGGTAGTCCCAGCTGTAAACGATGGTCACTAGATGTGGGAGGTATCGACCC
CTTCCGTGTCGTCGCTAACGCTTTAAGTGACCCGCCTGGGGAGTACGGCCGCAAGGTTAA
AACTCAAAGGAATTGACGGGGGCCCGCACAAGCGGTGG
>RBG_19FT_COMBO_Syntrophobacterales_59_10_rbg_19ft_combo_scaffold_18650_16S_1
TTGAGAGTTTGATCCTGGCTCAGAACAAACGCTGGCGGCGTGCCTAACACATGCAAGTCG
TACGAGAAAGGGTCCTTCGGGACCTGAGTAAAGTGGCGCACGGGTGAGTAACGCGTGGAT
AATCTGCCCTTCAGTTGGGAATAACTCATCGAAAGGTGGGCTAATACCGAATAATGCTGT
GAGACTTTGGTCGATCAGCCAAAGAGAGCCTCTGCTTGCAAGCCCTCGCTGAAGGATGAG
TCCGCGTACCATTAGCTAGTTGGTAGGGTAATGGCCTACCAAGGCGACGATGGTTAGCTG
GTCTGAGAGGATGATCAGCCACACTGGAACTGAGACACGGTCCAGACTCCTACGGGAGGC
AGCAGTGAGGAATCTTGCGCAATGGGGGAAACCCTGACGCAGCAACGCCGCGTGAGTGAG
GAAGGTCTTCGGATCGTAAAGCTCTGTCAGTTGGGAAGAAACGCAGGGGAGCGAATACCT
CTCCTGCTTGACGGTACCAACAGAGGAAGCACCGGCTAACTCCGTGCCAGCAGCCGCGGT
AATACGGAGGGTGCAAGCGTTGTTCGGAATTATTGGGCGTAAAGAGCGTGTAGGCGGCCG
GATATGTCAGATGTGAAAGCCCTGAGCTCAACTCAGGAAGTGCATTTGAAACTGTCCGGC
TCGAGTAGGGGAGAGGGAAGTGGAATTCCTGGTGTAGAGGTGAAATTCGTAGATATCAGG
AGGAACACCGGTGGCGAAGGCGACTTCCTGGCCCTATACTGACGCTGAGACGCGAGAGCG
TGGGTAGCAAACAGGATTAGATACCCTGGTAGTCCACGCCGTAAACGATGTTCACTAGGT
GTTGGGGGTATTGACCCCCTCAGTGCCGGAGCTAACGCATTAAGTGAACCGCCTGGGGAG
TACGGTCGCAAGACTAAAACTCAAAGGAATTGACGGGGGCCCGCACAAGCGGTGGAGCAT
GTGGTTTAATTCGATGCAACGCGAAGAACCTTACCTGGGCTTGACATCCCGGGAATCTCC
TGGAAACAGGAGAGTGCCCTTCGGGGAGCCCGGAGACAGGTGCTGCATGGCTGTCGTCAG
CTCGTGTCGTGAGATGTTGGGTTAAGTCCCGCAACGAGCGCAACCCTTGTCTTTAATTGC
CATCATTCAGTTGGGCACTTTAAAGAGACTGCCGGTGTTAAACCGGAGGAAGGTGGGGAT
GACGTCAAGTCCTCATGGCCTTTATGCCCAGGGCTACACACGTGCTACAATGGGTGGTAC
AAAGAGCAGCGAGCTCGCGAGAGTAAGCGAATCTCAAAAAGCCATCCTCAGTTCGGATTG
>RBG_19FT_COMBO_Nitrospirae_58_9_rbg_19ft_combo_scaffold_16420_16S_1
ATGAGAGTTTGATCCTGGCTCAGAATGAACGCTGGCGGCGCGCCTAATACATGCAAGTCG
AGCGAGAAGACGTAGCAATACGTTTGTAAAGCGGCGAACGGGTGAGGAATACATGGGTAA
CCTACCCTAGAGTGGGGAATAACTAGCCGAAAGGTTAGCTAATACCGCGTACGCTCCTTG
GACTTCGGTTCAGGGAGGAAAGCGATACCGAGGGTATCGCGCTCTTGGATGGGCTCATGT
CCTATCAGCTTGTTGGTGAGGTAACGGCTCACCAAGGCTTCGACGGGTAGCTGGTCTGAG
AGGACGATCAGCCACACTGGCACTGCGACACGGGCCAGACTCCTACGGGAGGCAGCAGTA
AGGAATATTGCGCAATGGGCGAAAGCCTGACGCAGCGACGCCGCGTGGGGGATGAAGGTC
TTCGGATTGTAAACCCCTTTCGGGAGGGAAGATGGAATGGGGTAACCCATTCGGACGGTA
CCTCCAGAAGCAGCCACGGCTAACTTCGTGCCAGCAGCCGCGGTAATACGAAGGTGGCAA
GCGTTATTCGGATTTACTGGGCGTACAGGGAGCGTAGGCGGTTTGGTAAGCCCTCTGTGA
AATCTCCAGGCTTAACCTGGAAAAGTCGGAGGGGACTGCTGGGCTAGAGGACGGGAGAGG
AGCGCGGAATTCCCGGTGTAGCGGTGAAATGCGTAGAGATCGGGAGGAAGGCCGGTGGCG
AAGGCGGCGCTCTGGAACGTTTCTGACGCTGAGGCTCGAAAGCGTGGGGAGCAAACAGGA
TTAGATACCCTGGTAGTCCACGCCTTAAACTATGAATACTAAGTGTCGGCGGTTTACCGC
CGGTGCCGCAGCTAACGCATTAAGTATTCCGCCTGGGAAGTACGGCCGCAAGGTTGAAAC
TCAAAGGAATTGACGGGGGCCCGCACAAGCGGTGGAGCATGTGGTTTAATTCGACGCAAC
GCGAAGAACCTTACCCAGGCTGGACATGCAGGTAGTAGAAGGGTGAAAGCCCAACGAGGT
AGCAATACCATCCTGCTCAGGTGCTGCATGGCTGTCGTCAGCTCGTGCCGTGAGGTGTTG
GGTTAAGTCCCGCAACGAGCGCAACCCCTGTCTTCAGTTACTAACGGGTCAAGCCGAGAA
CTCTGGAGAGACTGCCCAGGAGAACGGGGAGGAAGGTGGGGATGACGTCAAGTCAGCATG
GCCTTTATGCCTGGGGCTACACACGTGCTACAATGGCCGGTACAAAGGGCTGCAAACCCG
TAAGGGGGAGCGAATCTCAAAAAACCGGCCTCAGTTCAGATCGAGGTCTGCAACTCGACC
TCGTGAAGGCGGAATCGCTAGTAATCCCGGATCAGCACGCCGGGGTGAATACGTTCCCGG
GCCTTGTACACACCGCCCGTCACACCACGAAAGTTTGTTGTACCTGAAGTCGTTGGCGCC
AACCGCAAGGGGGCAGACGCCCACGGTATGACCGATGATTGGGGTGAAGTCGAAACAAGG
TAGCCGTAGGGGAACCTGCGGCTGGATCACCTCCTT
>RIFCSPHIGHO2_01_Gammaproteobacteria_60_12_rifcsphigho2_01_sub10_scaffold_11167_16S_1
TTGGAGAGTTTGATCCTGGCTCAGATTGAACGCTGGCGGCATGCCTAACACATGCAAGTC
GCACGCGAAAGGGGGCAACCCTGAGTAGAGTGGCGGACGGGTGAGTAACGCGTAGGAATC
TACCTGGTAGTGGGGGACAACCCGGTGAAAACCGGGCTAATACCGCATACGATCCACGGA
TGAAAGCAGGGGACCGCAAGGCCTTGCGCTATCAGATGAGCCTGCGTCGGATTAGCTAGT
TGGTGAGGTAACGGCTCACCAAGGCAACAATCCGTAGCTGGTTTGAGAGAACGACCAGCC
ACACCGGAACTGAGACACGGTCCGGACTCCTACGGGAGGCAGCAGTGGGGAATATTGGAC
AATGGGGGCAACCCTGATCCAGCAATGCCGCGTGTGTGAAGAAGGCCTTCGGGTTGTAAA
GCACTTTCGGTGGGGACAAACAAGGCGGAGCTAACATCTCCGTCCCTGATGGTACCCAAA
GAAGAAGCACCGGCTAACTCTGTGCCAGCAGCCGCGGTAATACAGAGGGTGCAAGCGTTA
ATCGGAATTACTGGGCGTAAAGCGTGCGTAGGTGGTTTGTTAAGTCAGGTGTGAAATCCT
CGGGCTCAACCCGGGAACTGCGCTTGATACTGACAGACTCGAGTGTGGTAGAGGATAGTG
GAATTCCCGGTGTAGCGGTGAAATGCGTAGATATCGGGAGGAACATCAGTGGCGAAGGCG
GCTATCTGGACCAACACTGACACTGAGGCACGAAAGCGTGGGTAGCAAACAGGATTAGAT
ACCCTGGTAGTCCACGCCCTAAACGATGGGTACTAGACGTCGGGAAGCTTGTCTTCTTGG
TGTCGCAGCTAACGCAATAAGTACCCCGCCTGGGGAGTACGGTCGCAAGATTAAAACTCA
AAGGAATTGACGGGGGCCCGCACAAGCGGTGGAGCATGTGGTTTAATTCGATGCAACGCG
AAAAACCTTACCTGCCCTTGACATCTAGAGAATCCTGCAGAGATGCGGGAGTGCCGCAAG
GAACTCTAAGACAGGTGCTGCATGGCTGTCGTCAGCTCGTGTCGTGAGATGTTGGGTTAA
GTCCCGTAACGAGCGCAACCCTCGTCTCTAGTTGCCATCATTCAGTTGGGCACTCTAGAG
AGACTGCCGGTGACAAACCGGAGGAAGGTGGGGATGACGTCAAGTCCTCATGGCCTTTAT
GGGCAGGGCTACACACGTGCTACAATGGCCGGTACAGAGGGTCGCCAACCCGCGAGGGGG
AGCTAATCTCAGAAAGCCGGTCGTAGTCCGGATTGGAGTCTGCAACTCGACTCCATGAAG
TCGGAATCGCTAGTAATCGCGGATCAGCACGCCGCGGTGAATACGTTCCCGGGCCTTGTA
CACACCGCCCGTCACACCATGGGAGTTGGCTGTACCAGAAGCAGGTAGTCTAACCGTAAG
GAGGGCGCCTACCACGGTGTGGTCAATGACTGGGGTGAAGTCGTAACAAGGTAGCCGTAG
GGGAACCTGCGGCTGGATCACCTCCTT
>RIFCSPHIGHO2_02_CP_40_30_rifcsphigho2_02_sub10_scaffold_13576_16S_1
TTGTGAGTTTGATCCTAGCTCAGGATGAACGCTGGCGGCGTGGAGAAGGCATGCAAGTCG
CACGGGTGCGTGCTTTGCACGCAGTTTGAAAGTCCACAAAGTCCATAAAGTCCATAAAGT
AAATTGAATTTGCTTTACAAACTTTATAGACTTTTAACTTTTGACTTGCGCGCAGAGCGC
GCATTAGTGGCAAACGAGATAGTAATACATAGATTATCTACCCTTGTCACGGGGATAGCC
CGGCGAAAGCCGGATTAATAACCGATGGCCTCGTTATCGCAAGATAATGAGTAAAGGCGC
AAGCCGGACAAGGAGGAGTCTGTGCAATATCAGCTAGTTGGTAAGGTAATGGCTTACCAA
GGCTATGACGTTTAGGGGGGGTGAGAGCCCGATCCCCATCGATGGCACTGCGACACGGGC
CATACACCTACGGGTGGCAGCAGTCGAGAGTCTTCCACAATGGGCGAAAGCCTGATGGAG
CGACGCCGCGTGAATGATGAAGGGCTTCGGCCTGTAAAATTCTTTTCTCCGTGAGAAATC
CGAGTCAAATCGGTATGATGTTAGCGGAGGAATAAGGGGTTGCTAAACTCGTGCCAGCAG
CAGCGGTAATACGAGTGCCCCGAGCGTTATCCGGAATCACTGGGCGTAAAGGGTGTGTAG
GAGGCCGCGTTAGTCTTGTCTTAAAGGTTTCGGCTTAACCGAAAACATGGACAGGAAACG
GCGCGACTAGAGAGTGCGAGAGGTATATGGAACTCATGGTGTAGGGGTGAAATCCGTTGA
TATCATGGGGAACACCAAAGGCGAAGGCAATATACTGGCGCATTTCTGACTCTGAAACAC
GAAAGCGTGGGGATCAAAAAGGATTAGATACCCTTGTAGTCCACGCCCTAAACGATGTTC
TCTGGCTTTTTGAAGTATCGACCCTTCGAGAGGCGAAGCTAACGCGTTAAGAGAACCGCC
TGGGAAGTACGGCCGCAAGGCTAAAACTCAAAGGAATAGACGGGGACTTGCACAAGCAGT
GGAACATGTGGTTTAATTCGACGATAAACGAAGAACCTCACCAGGACTGGAAATCCAAAC
GAAGTCCCGCGGAAACGCGGGATGTCTCACAAGGACGGTTGGACAGGTGATGCATGGCTG
TCGTCAGTTCGTGATTTGAATTGTTCCCTTAAGTGGGGCAACGAACGCAACCCTTATTGC
CTGTTATATTTGTCAGGCGAGACTGCCGCTTTGCGGAGGAAGGAGAGGATGACGCCAAGT
CAGCATGTCCCTTTGATGTCCTGGGCTACACACATGTTACAATGGCCGGTACAATGGGCC
GCGAAGCCGAAAGGCGGAGCCAATCCCATCAAAGCCGGTCTAAGTTCGGATTGAGGTCTG
CAACTCGACCTCATGAAGCTGGAATTGCTAGTAATCGCAGGTCAGCTATACCGCGGTGAA
TACGTTCTCAAGTCTTGTACTCACCGCCCCATGCGATTGAGTACGCTAGTTGGTGAAAAT
CCAATCAAGACAATTCATAGTGTCTTGAAGCGAAATACCAGTCTTTTTTCCGCGAGGAAA
TCAGATGAAGGGGTAAAGTAGCATTTCTTAGCTTGAATATCGGTTAAAGGCGCAACGTGA
AGGCCATCCTGCGAGTACATGGAGAAGCCTACTATGTAGCAAAAACATATTGCGTACCGT
GATATCGAGATGAGAAAAAAAAGCATATTTGGTTACCGTGGGAGATCTTGCATTTTCCTC
GTGGGGCATTACCCCTTGAGGTATGGCATATAGTAATGTATACTAGAAGACATGCAAGAA
GTCAGCAGCGTTCGTAGTACCGATAGTAAAGATGCTCGGTTTAATCCCGAGTTAGCACTT
CCTATCGGGAAGGAACAAATTCAAAGGAAAAAGTTAGATCCTCAATATGTCGCAGGATTT
ATTGATGGAGAAGGATCTTTTTCAATTAGTATTGGAAAACACAAGACATTGCGTCGAGGG
TTCGAAGTTCGTCCGGAATTTGAAATAGAATTACGGAAGGATGATCAAGAAATTTTAGAA
CGCATACTTGTGACTATCGGAATTGGAAGAATTTATGATTGCTCATATGAGCGATATGGA
TGGTATCCACATGCGAAGTATAAAATTACCAGCATTTGGAACTTGAAAGAATATCTATTC
CCATTTCTTGATAAGAATCCATTACAAGCGAAAAAGAAAAAATCCTATTTACTTTTCAAA
CAAATAGTTCTTATGGTTTGCAAGAAAAAACATTTGTCTGATGAGGGGTTTAACAAAATT
GTCTCCTTGCGCGATGACTTACGCGCATTAGGAAAAAAGGCAAGGACCTTTGGAAACCGC
TAGAGTGCGGGAAAACCGCTTGCTCAGTGGTGTAGAGGATTATGATGGCAACATCATAAC
ACATCAAATACCGCCCGTCAAGCCAAGGGAGCCAAGAGTACCCGAAGGTCCGCTTCGGCG
GAACTACGGTAAGTTTGGTGACAGGGGCTAAGTCGTAACAAGGCACGGGTAGCGGAAGCT
GCTCGTGGA
>RIFCSPHIGHO2_02_CP_43_13_rifcsphigho2_02_sub10_scaffold_61_16S_1
ATTGAGAGTTTGATCCTGGCTCAGGATGAACGCTGGCGGCGTGGATAAGGCATGCAAGTC
AAACGGAATATATTAATTTAATATGTTTAGTGGCAGACGGGGTAGTAACACGTAGGAACT
CACCCAAGAGACGGGCATAACTAGCCGAAAGGTTAGATAATTCCCGATAGTTCCCGAAAG
GGTAAATCACTTAGATTGGCTCTGGGAAAGGCCTGCGGGCTATCAGCTTGTTGGCGAGGT
AACGGCTCACCAAGGCTATGACGGCTAGGGGGTGTGAGAGCATGACCCCCACCAATGGAA
CTGCGACACGGTCCATACACCTACGGGTGGCTGCAGTCGAGAATGGGGGGGGGGGGGGGG
GGGGGGGGGGGGGGGGGGGGGCGTGCAGGAGGAATCTCTTCTGAGCGTAAAGTGCTTTTA
TGGGGGAGAAACGCAAGTGATAGTACCCCATGAATAAGGGCTTGCTAACCTCGTGCCAGC
AGCCGCGGTAAGACGAGGAGCCCAAGCGTTATCCGGATTTACTGGGCGTAAAGGGTGTGT
AGGTGGTTTGGTTAGTCCCGCTTTAAATCTCCGTGCTCAACATGGAGGCTGGGCGGGAAA
CGGCCAAACTCGGAGGATGCCAGAGGTAAGCGGAACTCAAGGTGTAGGGGTGAAATCCGT
TGATATCTTGGGGAACACCAAAGGCGAAGGCAGCTTACTGGGGCATTCCTGACACTGAAA
CACGAAAGCGTGGGGATCAAAAAGGATTAAGAAAGGCCACAATTCAAGGGGCCGACGTAG
AAGTCGGCTGTGGTGCTAGTCCCCTCCGATGTAAGATCGGAGGTTAAAAAACTTGTCCCG
ATGCATTATTAAAATAATAATAGTGAAATCGCGGATCCTGTGCATCGCGAGAGCGATGTC
GGGAGCTATATCGGGGAAACTCTGTTTTAAAAAATAGACAATCCCGAGGGAAGTCCACTG
TCCGACACTTAGTTTCGGACATGACCCCGTAGAGACTATACGCCGAGCCCCCGATGTAAA
ATCGGGGTGATGATATAGTCCGAACTCTGCAGCGATGCAGAGAAGCAGATAGAAATATTC
TGCTCACTCAAGAATGAAAATCGGTGCTAATTTTTGGAAAATGAAAGGGAGCAACAATGT
TGCTCCCGGTGGGATGGGCGGGGAGTGCGGCTTGAGCTATAAAAGAACGTAAAGCGCGGT
TCCGAATAGCGCAACTCCTGTAATAGCAAATCCTATCCAAATGCGTTTGGTAGCTGCGAA
CGCCCCAATCGCTATTACAAGTATGCCAAGCATTCCGAGCATTAATCCTAGCAAAGGCAT
TGGAAACCCCCTTTCTATAGGATATATAGTAGCATGATGATAAGAAACTTGTCAAGCACA
AACTGACTCCAAAAATTAGCACCGATTAATAAAATCTTGAGCACTTGGTAACCCGGTTAC
CAAGTGAAGTAACAAAATGTAGATACCCTTGTAGTCCACGCCCTAAACGATGATGACTGG
CTATTCGAAGTATCGACCCTTCGAGTGGCGAAGCTAACGCGTTAAGTCATCCGCCTGGGA
AGTACGATCGCAAGATTAAAACTCAAAGGAATAGACGGGGACTCGCACAAGCGGTGGAGC
ATGTGGTTCAATTCGACGGTAAACGAAAAACCTCACCAGGGCTTGAAATGGATTTGACGG
CGTCCGAAAGGATTGCCTTCTCACAAGGACGGAGTCACAGGTGCTGCATGGCTGTCGTCA
GTTCGTGGCGTGAGCTGTTCCCTTAAGTGGGGTAACGAACGCAACCCCTATCGTGTGTTA
CAAGTGTCACAGCAGACTGCCCCGCTCAGCGGGGAGGAAGGCGGGGATGACGCCAAGTCA
GCATGGCCCTCTGATGCCCTGGGCTACACACGTGCTACAATGGCGCGGACAATGGGTTGC
AATGCCGTAAGGCGGAGCCAATCCCACCAAAGACCGGCCCAGTTCAGATTGAGGTCTGCA
ACTCGACCTCATGAAGTCGGAATCGCTAGTAATCGCAGGTCAGCTATACTGCGGTGAATA
CGTTCTCGAGTCTTGTACTCACCGCCCGTCAACTCAAGGGAGCCGGGAATAGATGAAGCT
TCGCTTCGGCGGAGTAAGTCTAGGCTCGGTGACAGGGAGTAAGTCGTAACAAGGCACGGC
TAGCGGAAGCTGGTCGTGGA
>RIFCSPHIGHO2_02_FULL_CPR_63_14_rifcsphigho2_02_scaffold_26358_16S_1
CGGAGAGTTTGATCCTGGCTCAGAGCGAACGCTGGCGGCGTGGTTAAGGCATGCAAGTCG
AGCGATCCCGCAGCAATGCGGGATAGCGGCAAACGGGTGAGTAACGCGTAGGTAACCTAC
CCTGAAGTGTGGGACAACCCCGCGAAAGCGGGGCTAATACCACATGCGCTCGCAGGCTGC
ATGGTCTGCGAGGAAAGATGGCCTCGACCGAAAGGTTGCTATCACTTTAGGAGGGACCTG
CGTCCCATCAGCTAGTTGGTAGGGTAACGGCCTACCAAGGCATTTGACGGGTAGCTAGCC
TTAGAGGGCGGTTAGCCACACTGGGACTGAGACACTGCCCAGACTCCTACGGGAGGCTGC
AGTCGAGGATCTTTGGCAATGGGCGAAAGCCTGACCATGCGACGCCGCGTGCGGGATGAA
GGCCTTCGGGTCGTAAACCGCTGTTACGAGGAACGAACGCTTCGTCTGCGAACAGCAAGC
GGGAGCTGACGGTACCTCGAGAGAAAGCCACGGCTAACTCCGTGCCAGCAGCCGCGGTAA
TACGGAGGTGGCAAGCGTTACTCGGATTTACTGGGTGTAAAGGGCACGTAGGCGGTTCCG
TAAGCTCCGCCTCAAATGCTTTGGCTCAACCAGAGCACGCGGCGGGGGACTGCCAGACTT
GAGGGCGGGAGAGGCGAGCGGAATTCCCGGTGTAAGGGTGAAATCTGTAGATATCGGGAG
GAACACCAGTGGCGAAAGCGGCTCGCTGGTTCACCCCTGACGCTGAGGTGCGAAAGCTAG
GGGAGCAAACAGGATTAGATACCCTGGTAGTCCTAGCCGTAAACGATGGACACTAGGTGT
CGGCTCCGTCCGGGGTCGGTGCCGCAGCTAACGCGCTAAGTGTCCCACCTGAGGAGTACG
GCCGCAAGGTTGAAACTCAAAGGAATTGACGGGGGCCAGCACAAGCGGTGGAACATGTGG
TTCAA
>RIFCSPHIGHO2_02_FULL_CPR_51_15_rifcsphigho2_02_scaffold_15497_16S_1
CGAAGAGTTTGATCCTGGCTCAGAGTGAACGCTAGCGGTGCGCCTAACACATGCAAGTCG
AGTGGGTTTAGACCCACGGCAAACGGCTGCGTAACACGTTGGAACCTTCCCCGGACTCAG
GGATAACCCCGCGAAAGCGGGGCTAATACCGGATGGTCCCGCAAGGGTAAAGATTTATCG
GTCCGGGAGGGGCCTGCGGCCTATCAGCTTGTTGGCGAGGTAACGGCTCACCAAGGCAAT
GACGGGTAGCTGGTCTGAGAGGACGATCCGGGAGGGGCCTGCGGCCTATCAGCTTGTTGG
CGAGGTAACGGCTCACCAAGGCAATGACGGGTAGCTGGTCTGAGAGGACGACCAGCCAGA
ATGGAACTGCGACACGGTCCATACTCCTACGGGAGGCAGCAGTGAGGAATCTTCCGCAAT
GGACGAAAGTCTGACGGAGCGACGCCGCGTGGTGGATGAAAGCCTTAACTGGTTGTAAAC
ACCTGTTCTGAGGGACGAAATTTTTGACGGTACCTCAGGAGAAAGTATCGGCTAACCCTG
TGCCAGCAGCCGCGGTAAGACAGGGGATACAAGCGTTAATCGGAATTACTGGGCGTAAAG
CGTCTGTAGGTTTTCCGAAAAGTCTGAGGTAAAAACTCAGGGCTTAACCCTGAGAGCGTC
TCGGAAACTCTCGGAATCGAGCAGTGGAGAGGCATCTGGAATGCCATGTGTAGGAGTAAA
ATCCGTAGATATATGGTAGAACGCCAAAAGCGAAGGCAGGATGCTAGCCACTTGCTGACA
CTGAGAGACGAAAGCATGGGGAGCGAAGGGGATTAGATACCCCCGTAGTCCATGCCCTAA
ACGATGCGTGTCGATGTGGGAGGTTTTCAATTGCCTTCCGTGTCCAAGCTAACGCGGTAA
GCACGCCGCCTGGGAAGTACGGTCGCAAGACTAAAACTCAAAGGAATAGACGGGGACCCA
CACAAGCGGTGGAGCATGGGGTTTAATTCGATAGTAAGCGAAGAACCTCACCTAGGCTTG
ACATCTCGGGAACCCTCCGGAAACGGGGGGGTGCCGCAAGGAACCCGAAGACAGGCGCTG
CACGGTTGTCGTCAGCTCGTGCCTTGAGGTGTACTGTTAAGTCAGCGAACGAGCGCAACC
CTCATCCTATGTTGTCTTTTCATGGGAGACTGCCGCCTCCAAGGCGGAGGAAGGTGGGGA
TGACGTCAAATCAGCGTGGCCCTTATGCCTAGGGCGACACCCGTGCTACAATGGCCGGTA
CAGTGAGCCGCGAATCCGCGAGGAGGAGCCAATCTCTAAAAGCCGGTCTCAGTTCGGATT
GCAGTCTGCAACTCGACTGCATGAAGTTGGAATCGCTAGTAACCGTGAATCAGCCATGTC
ACGGTGAATATGTTCCTGGGTCTTGTACTCACCGCCCGTCAAGTCATGAAAGGTAGAAGC
ACCTGAAGCACCGTTACCCTTTTGGGGCGGTACCACGGTGAAGCTACTGATTGGGACTAA
GTCGTAACAAGGTATCCGTAGGAGAACCTGCGGATGGAACATCTCCTT
>RIFCSPHIGHO2_02_FULL_Elusimicrobia_61_10_rifcsphigho2_02_scaffold_14260_16S_1
TTGGAGAGTTTGATCCTGGCTCAGAGTTAACGCTGGCGGCGTGCCTAACACATGCAAGTC
GAGCGAAGAGTACCAGAATATCGGGCTCTTAGCGGCAGACGGGTGAGTAACACGTAAACA
ATCTGCCCTCGAATGGGAGACAACCTAGCGAAAGTTTGGCTAATACCCCATACAATCCTC
TCGGAGCATTCCGAGGGGATGAAAGGCCCGCAAGGGTCGTTCGAGGAGGAGTTTGCGGCC
TATCAGCTAGTTGGCGGTGTAACGGACCACCAAGGCTATGACGGGTAGCCGATCTAAAAG
GATGACCGGCCACAAGGGCACTGAGACACGGGCCCTACTCCTACGGGAGGCAGCAGTGGG
GAATTTTGGACAATGGACGAAAGTCTGATCCAGCGACGCCGCGTGAAGGACGAAGGTTTT
CGGATCGTAAACTTCTTTTGCAGGGGACGAATATGCGCAAGCGTTTGACGGTACTCTGCG
AATAAGCCACGGCTAACTACGTGCCAGCAGCCGCGGTAATACGTAGGTGGCGAGCGTTAC
TCGGAATTACTAGGCGTAAAGCGCGTGTAGGCGGGAGCTTAAGTTCGCTGTTAAATCTCA
TAGCTCAACTATGAAATGCCGGCGAATACTGGGCTTCTTGAATTCGGTAGAGGTAACTGG
AATTCCAGGTGTAGCGGTGAAATGCGTAGATATCTGGAAGAACGCCAAAGGCGAAGGCAG
GTTTCTGGGCCGCAATTGACGCTGAGACGCGAAAGCTAGGGGAGCAAACAGGATTAGATA
CCCTGGTAGTCCTAGCTGTAAACGATGTAGACCAGGTGTGGGAGGTATCGACCCCTTCCG
TGCCGACGCTAACGCATTAAGTCTACCGCCTGGGGAGTACGGCCGCAAGGTTAAAACTCA
AAGGAATTGACGGGGGCCCGCACAAGCGGTGGAGCATGTGGTTTAATTCGACTCTACGCG
AAGAACCTTACCTGGGCTCGAACGACTAGTAGTAGTCCGAATGAAAGTTTGGGCGACCCG
CAAGGGAGCCAGCCGAGGTGCTGCATGGCTGTCGTCAGCTCGTGTCGTGAGATGTTGGGT
TAAGTCCCGCAACGAGCGCAACCCCTGTCCTGTGTTGCTACCCCGCAAGGGGAGGACTCT
CAGGAGACTGCCGTGGATAACACGGAGGAAGGTGGGGACGACGTCAAGTCATCATGGCCT
TTATGTCCAGGGCTACACACGTGATACAATGGTGCAGACAGAAGGTTGCAATACCGTAAG
GTGGAGCCAATCCCTAAACTGCGCCCTAGTTCAGATCGTGGGCTGCAATTCGCCCACGTG
AAGCTGGAATCGCTAGTAATCGCAGATCAGCAGGCTGCGGTGAATACGTTCCCGGGCCTT
GTACACACCGCCCGTCACACCACGAAAGCCAGATGCAACAGAAGTGCCCCGGATACTCGA
GGTCCCAAGTTGTGCCTGGTGATTGGGGTGAAGTCGAAACAAGGTAGCCGTACGAGAACG
TGCGGCTGGATCACCTCCTT
>RIFCSPHIGHO2_02_FULL_Gammaproteobacteria_60_43_rifcsphigho2_02_scaffold_456906_16S_1
CCACCAATGGTACTGCGACACGGACCATACACCTACGGGTGGCAGCAGCCGAGAATATTC
GACAATGGGGGAAACCCTGATCGAGCGACGCCGCGTGCAGGATGAAGTTCTTCGGGACGT
AAACTGCTTTTGTAGGGGAAGAATTCCGGTAATACCGGAATGACTGTACTCTACGAATAA
GGACCTGCAAATCTCGTGCCAGCAGCCGCGGTAATACGAGAGGTCCAAGCGTTGTCCGGA
TTAACTGGGCGTAAAGGGTGTGTAGGAGGTCGTGTTAGTCCTGCTTTAAATCTCTGGGCC
CAACCCAGAGGCCGGGCGGGATACGGCACGGCTGGAGGGTGCGAGAGGCGAGTGGAACTC
ACGGTGTAGGGGTGAAATCCGTTGATATCGTGGGGAACACCAAAAGCGAAGGCAACTCGC
TGGCGCATACCTGACTCTGAAACACGAAAGCGTGGGCATAAAAAAGGATTAGATACCCTT
GTATTCCACGCCCTAAACGATGATGACTAGCTATCGGAAGTATCGACCCTTTCGGTGGCG
AAGCTAACGCGTTAAGTCATCCGCCTGGGAAGTACGGCCGCAAGGCTAAAACTCAAAGGA
ATAGACGGGGATTCGCACAAGCGGTGGAGCATGTGGTTTAATTCGATGGTAAACGAAGAA
CCTCACCAGGGCTTGAAACCACGACGACGGTCTGGAGAAACCTAGACTTTCTCACAAGGA
CGGCGTGGCAGGTGCTGCATGGTTGTCGTCAGTTCGTGTTGTGAATTGTTCCCTTCAGTG
GGGCAACGGACGCAACCCCTATTGCCTGTTATATGTGTCAGGCGAGACTGCCCAGCTCAG
CTGGGAGGAAGGAGGGGATGACGCCAAATCAGCATGGCCCTTTGATGCCCTGGGCTACAC
ACGTGCTACAATGGAACGTACAATGGGTCGCGAAGCCGCGAGGTGGAGCAAATCCCTAAA
AACGTTCCTCAGTTCGGATTGGAGTCTGCAACTCGACTCCATGAAGTTGGAATCGCTAGT
AATCGCAGGTCAGCTATACTGCGGTGAATACG
>RIFCSPHIGHO2_02_FULL_OD1_35_13_rifcsphigho2_02_scaffold_7174_16S_1
GACGGGGACTTGCACAAGCAGTGGATTATGTGGTTTAATTCGATGGTAAACGAAGAACCT
TACCAGGGTTAGAAATCCTAGTGAAAGCCCGCAGAAACGCGGGGCCTCGCAAGACTCTAG
GGCAGGTGATGCATGGCCGTCGTCAGTTCGTGGTTTGAATTGTTCCCTTAAGTGGGGTAA
CGAACGCAACCCTCGTTGTGTGTTACAAGTGTCACACGATACTGCCCAGCCCCAATTTTT
TAAGACAATATTCTGTTTAGCGTAATTTTACGTTGAGCATGTATTGCAAAGAAAATTTTG
TCTTTCAGACAAATATTTTTTAGAACTTATTTTGAAAAATTGGGGCTGGGAGGAAGGAGA
GGATGACGCCAGGTCAGCATGTCCCTTGATACCTTGGGCTACACACATAATACAATGACC
GTTACAACGCGCAGCGACGAGGCGACTCTGAGCTAATCGTTCAAAAGCGGCCTCAGTTCG
GATTGAAGTCTGCAACTCGACTCCATGAAGCTGGAATTGCTAGTAATCACAGGTCAGCTA
AACTGTGGTGAATACGTTCTCAAGTCTTGTACTCACCGCCCGTCAAGTCAAGGGAGCCGG
GAGTACCCGAAATCTCCACATAAGTGGGGCTTAAGGTAAGCTCGGTGACAGGGACTAAGT
CGTAACAAGGCACGGGTAGCGGAAGCTGCTCGTGGAATAAT
>RIFCSPHIGHO2_02_FULL_OD1_39_16_rifcsphigho2_02_scaffold_24435_16S_1
ATTTAGAGTTTGATCCTAGCTCAGGATGAACGCTGGCGGCGTGGATGAGGCATGCAAGTC
AAACGGACATTACAATTGCTCAAGATTGCGATTACATCAAGATCAAAAGCGCCGTAATGT
TAGTGGCAGACGAGGTAGTAACACGTAGGGACACACCGGAAAGTTTGGTATAGCTTCGCG
AAAGCGGAGGTAATCCCAAATGTGGTAGAAATACCAAAGGAGCAATCCGCTTTCTGAGTG
ACCTGCGAAGTATCAGCTAGTTGGTAGGGTAATGGCCTACCAAGGCTTAGACGCGTAGGG
GACCTGAGAGGGTGACCCCCACCGATGGAACTGAGACACGGTCCATACACCTACGGGTGG
CCGCAGTCGAGAATCTTCCGCAATGGGCGAAAGCCTGACGGAGCGACGCCGCGTGATTGA
TGAAGTCCCTAGGGACGTAAACATCTTTTGTGGAGGAGAAAGTTCCGACGTTTACGTCGG
AATTGACGTTACCTCATGAATAAGGGGTTGCAAAACTCGTGCCAGCAGCAGCGGTAATAC
GAGTGCCCCGAGCGTTATCCGGAATCATTGGGCGTAAAGGATGTGTAGGCAGTCTGGTTA
GTCTTCCGTCAAAATCTCGGGCTCAACCCAAGACCTGCGGAGGAAACGGCTAGACTTGAG
GATGCGAGAGGTGAATGGAAC
>RIFCSPHIGHO2_02_FULL_OD1_40_20_rifcsphigho2_02_scaffold_2846_16S_1
TTTGAGGATTTGATCCTGGTCCAGGATGAACGCTGGCGGCGTGGATAAGGCATGCAAGTC
ATACGGACAGAGTTTAAGATTATATCAAGGACTCTGTTAGTGGCGAACGAGTTAGTAACG
CCTTGGTACGTACCCCGAAGACGGAAATAACTCGCCGAAAGGCGGGCTAATATCCGATAG
CATCGTGCTTCACTATTGTTCAGCACTTTTAGCGATTAGCGACTAGTATTTAGCGACTAG
TGAAATAAAATTTTTCTAGTGGCTAGTCACTAGTGGCTAATGACTCGAGTGGCGAGCGGT
AGCGAGGCACGATTAAATCTCGCAAGAGGCTTTGGGAGCGACCTAGGTCCGATCAGCTAG
TTGGTAGGGTAATGGCCTACCAAGGCTATGACCGGTAGGGGAGCTGAGAGGCTGTTCCCC
AACGACGGAACTGAGACACGGTCCGTACTCCTACGGGAGGCAGCAGTCGAGAATATTCGA
CAATGGGCGAAAGCCTGATCGAGCGACACCGCGTGGAGGAAGAAGGGCTTCGGCCTGTAA
ACTGCTTTTTTGTTTCAAAAAGTTATTGATTAGAACAAGAATAAGGGGCTGCAAACCTCG
TGCCAGCAGCAGCGGTAATACGAGGGCCCCGAGCGTTATCCGGATTTATTGGGCGTAAAG
AGTGCGTAGGAGGTCTAGTGCGTTTCTTGTTAAATCCCACGGCCTAACGGCGGTTTCGCA
AAGGATACTGTTGGACTGGAGGAGATAAGAGGCTGACGGAACACATGGTGTAGGGGTGAA
ATCCGTTGATATCATGTGGAACACCAAAGGCGAAGGCAGTCAGCTGGGATCTTCCTGACA
CTGAGATGCGAAAGCGTGGGGAGCAAAAAGGATTAGATACCCTTGTAGTCCACGCCCTAA
ACGATGCCTGTTAGCTGTTTCGAGTATCGACCCTCGGAGTGGCGTAGCTAACGCGTTAAA
CAGGCCGCCTGGGAAGTACGGCCGCAAGGCTAAAACTCAAAGGAATAGACGGGGACTCGC
ACAAGCGGTGGAACATGGGGTTTAATTCGATGGTAAACGAGGAACCTTACCAGGGCTTGA
AATGACAACGAAAGGTTGCCGAAAGGCAATCCCTCTCTCAAGGACGTTTGGACAGGTGCT
GCATGGTTTTCGTCAGCTCGTGGCTTGAGTTGTTCCCTTCAGTGGGGTAACGAGCGCAAC
CCTTGCCTCAAGTTATTTTGTCTTGAGGGACTGCCGAGTTTTTCTCGGAGGAAGGTGAGG
ATGACGTCAAATCCGCATGGCCCTTTGATGCCCTGGGCTACACTCGTGTTACAATGGCCG
ATACAATGGGTTGCCAAGCCGCAAGGCGGAGCTAATCCTATCAAAACCGGCCCCAGTTCA
GATTGAGGGCTGAAACTCGCCCTCATGAAGTTGGAATCGCTAGTAATCGCGGATCAGCTA
TGCCGCGGTGAATACGTTCTCGAGTCCTGTACTCACCGCCCGTCACTGCAGGGGAGCCGG
GAATAGCCGAAGTCCAGTTATGCTGGGTCAAGCTAGGTTCGGTGACATGGCAGAAGTCGT
AACAAGGCACGCGTAGCGGAAGCTGTGCGTGGATTATTT
>RIFCSPHIGHO2_02_FULL_OD1_42_16_rifcsphigho2_02_scaffold_25608_16S_1
TGGGAAGTACGGCCGCAAGGCTAAAACTCAAAGGAATAGACGGGGACTCGCACAAGCGGT
GGAACATGAGGTTTAATTCGATGGTAAACGAGGAACCTTACCAGGGCTTGAAATCCAGAC
GACGATTTGCCGAAAGGCGAATCTTTCTCTCAAGGAACGGCTGGACAGGTGCTGCATGGT
TGTCGTCAGCTCGTGTTTTGAAATGTTCCCTTAAGTGGGGTAACGAGCGCAACCCTTACC
TGATGTTATATGTGTCATCGGGAACTGCCCTCTTTTTGGGGGAGGAGGAGGGGATGACGT
CAAATCAGCGTGGCCCTCTGATGCCCTGGGCTACACACGTGCTACAATGGTCAGAACAAA
GGGTTGCCAAGGCGCAAGCCGGAGCTAATCCCACCAAAAATGGCCCCAGTTCAGATTGAG
GGCTGAAACTCGCCCTCATGAAGTCGGAATCGCTAGTAATCGCGCATCAGCTATGGCGCG
GTGAATACGTTCTCGGATCTTGTACTCACCGCCCGTCACTGCAAGGAAGCCGGGAATACC
TGATGCCTCAGCTTGCTGGGGTTAAGGTAAATTCGGTGACACGGAAGAAGTCGTAACAAG
GCACGCGTAGCGGAAGCTGTGCGTGGATCAA
>RIFCSPHIGHO2_02_FULL_OD1_43_15_rifcsphigho2_02_scaffold_12860_16S_1
TTTGAGGATTTGATCCTGGTCCAGGATGAACGCTGGCGGCGTGGATAAGGCATGCAAGTC
GAACGAAACTATTTTTGAAATAGCTTGAGATTATATCAAGGGCTGTGGATTGAATAGTTT
AGTGGCAAACGAGTTAGTAATACCTTGGTAACTTACCTGGAAGTAGGGCATAGCTAGTCG
AAAGATTAGATAATTCCCTATATGGATGCGGGGACGAAAGTCATTCGCATTGAAAGACGC
AAGTCGCTTCTAGATAGGCCTTGGCCCGATCAGCTAGTTGGTGAGGTAATGGCTCACCAA
GGCTATGACCGGTAGGGGAGGTGAGAGCCTGTTCCCCAACGACGGAACTGAGACACGGTC
CGTACACCTACGGGTGGCAGCAGTCGAGAATATTTGACAATGGGCGAAAGCCTGATCAAG
CGACGCCGCGTGCAGGAAGACAGTCTTCGGATTGTAAACTGCTTTTCATGGAGATAAAGG
TCACCGCAAGGTGGCTTGATAGTACCTATGGAATAAGAGGCTGCAAACTTCGTGCCAGCA
GCCGCGGTAATACGAAGGCCTCAAGCGTTATCCGGATTTATTGGGCGTAAAGGGTGTGTA
GGGGGTTTTGTGCGTCTTTCCGTAAAATCTTGCCGCTCAACGGCAAGCTCGCGGGGGAAA
CTGCAAGACTAGAGGGTGCAAGAGGTCTGTAGAACGCACGGTGTAGGGGTGAAATCCGTT
GATATCGTGCGGAATACCAAAGGCGAAGGCAGCAGACTGGCGCATTACTGACCCTGAAAC
ACGAAAGCGTGGGGAGCAAAAAGGATTAGATACCCTTGTAGTCCACGCCCTAAACGATGT
TTGTTAGCCGTTTCGAGTATCGACCCTCGGAGTGGCGCAGCTAACGCGTTAAGCGAACCG
CCTGGGAAGTACGGCCGCAAGGCTAAAACTCAAAGGAATAGACGGGGACTCGCACAAGCG
GAGGAGCATGAGGTTTAATTCGATGGTAAGCGAGGAACCTTACCAGGGTTTGAAATCCAA
ACGAAGACTTTCTGAAAGGAGAGTCGTCTCACAAGGACGTTTGGACAGGTGCTGCATGGT
TGCCGTCAGCTCGTGTCTTGAGATGTTCCCTTCAGTGGGGAAACGAGCGCAACCCCCGTC
GCGTGTTACAAGTGTCACGCGAGACTGCCGGATTTTTGCCGGAGGAAGGCGGGGACGACG
TCAAATCCGCATGGCCCTCTGATACCCTGGGCGACACTCATGCTACAATGGTCAATACAA
AGGGTTGCCAAACCGTAAGGTGGAGCTAATCCCATAAAGTTGACCTCAGTTCGGATTGAG
GGCTGAAACTCGCCCTCATGAAGCCGGATTCGCTAGTAATCGTAGATCATAACGCTACGG
TGAATACGTTCTCGAGTCCTGTACTCACCGCCCGTCACGCCAAGGAAGCCGGAAGGAGGT
GAAGCCGCGTTTAGGCGCGGTTAGCCTTAGTTCGGTGACATGGGCGAAGTCGTAACAAGG
CACGTGTAGCGGAAGCTGTGCGTGGAACAA
>RIFCSPHIGHO2_02_FULL_OD1_44_25_rifcsphigho2_02_scaffold_5175_16S_1
TTGAGAGTTTGATCCTAGCTCAGGGTGAACGCTGGCGGCATGTCTTAGGCATGCAAGTCG
AACGGTCGTGCCGCAAGGCACGGTAGTGGCAAACGGGAGCATAACACACTGGTAATCTAC
CCTTAAGTCGGGCATAACCTGCCGAAAGGCGGACTAATTCCCGATGGTCTCCGATGACTC
ATGTTGTCGGAGTAAAGGTCGTGAGATCACTTAAGGAGGAGCCTATGTCCCATCAGCTAG
TTGGTAGGGTAATGGCTTACCAAGGCAACGACGGGTAGCGGGTGTGAGAGCATGACCCGC
CTCACTGGGACTGAGACACTGCCCAGACTCCTACGGGAGGCTGCAGTCAAGAATATTCCG
CAATGGCCGAAAGGCTGACGGAGCAATGCCGCGTGCCGGAAGACGCCCCTTGGGGTGTAA
ACGGCTTTTGCTGGGGAACAATTCCGCTTTCGGGCGGAACGAGCGTACCCAGAGAATAAG
AGGCTGCTAACTCTGTGCCAGCAGCAGCGGTAATACAGAGGCCTCAAGCGTTACCCGGAT
TTACTGGGCGTAAAGCGTCCGCAGGCGGTCTCTTACGTTTCCGTTTAAATTCCGATGCCT
AACATCGGAGCTGGCGGGAATACGGAGAGTCTTGAGGCCGTGAGAGGCGAGCGGAACGAC
TGGTGTAGGGGTAAAATCCGTTAATATCAGTCGGAACACCAAATGCGAAGGCAGCTTGCT
AGAACAGTTCTGACGCTCATGGACGAAAGCGTGGGGAGCGAATGGGATTAGATACCCCAG
TAGTCCACGCCGTAAACGATGGATGCTAGGGATTGGAAGTATCGACCCTTCCAGTCTCGC
TTACAAACTAGCTAACGCGTTAAGCATCCCGCCTGGGGAGTACGGCCGCAAGGCTAAAAC
TCAAAGGAATTGACGGGAACCCGCACAAGCGGTGGAGCATGTGGTTCAATTCGACGATAA
GCGAGGAACCTTACCAGGGCTTGACATCTATCTGCACGTCAGGGTAATGCCTGACTCCTT
CGAGGGTGATAGACAGGTGCTGCATGGTTGTCGTCAGATCGTGCCGTGAGGTGTACCCTT
AATTGGGGAAACGATCGCAACCCCTGCCCTATGTTACATTGTCATAGGGGACTGCCCAGC
CCTTTGGGCGTTGCGCTTAAACGCGTGAATGAACAGAGGGCTGGGAGGAAGGCGGGGACG
ACGTCAAATCAGCATGGCCTTTATGCCCTGGGCTACACACGTGCTACAATGGCTGGTACA
ATGGGATGCAAGGCCGTAAGGCGGAGCCAACCCCTAAAACCAGTCGTAGTTCGGATTGAG
GGCTGCAACTCGCCCTCATGAAGCCGGAATCGCTAGTAACCGCGTATCAGCCACGGCGCG
GTGAATACGTTATCGAGTCTTGTACACACCGCCCGTCACACCAGGAAAGCTGGCAGTACT
CGAACTTCGATGTATGTCGTTGGAAGGTAAGGTCAGTGATCAGGGTGAAGTCGTAACAAG
GCACCCGTAGCGGAAGCTGTGGGTGAATCACCTCCTT
>RIFCSPHIGHO2_02_FULL_OD1_47_14_rifcsphigho2_02_scaffold_8179_16S_1
CCTGAGGAATAAGAGGTTGCTAACTCTGTGCCAGCAGCAGCGGTAATACAGAGACCTCAA
GCGTTATCCGGAATTATTGGGCGTAAAGCGTCCGCAGGTGGTTTGGTAAGTCAGAAGTCA
AAACTTCGCGCTCAACGCGAAGGTTGCTTTTGAAACTGCCATTCTAGAGTATGGGAGAGG
TAAGCAGAATTCTCGGTGTAGTCGTAATAAGCGTTGATATCGAGAAGAATACCAAATGCG
AAGGCAGCTTACTGGAACATTACTGACACTCATGGACGAAAGCGTGGGGAGCAAACAGGA
TTAGATACCCTGGTAGTCCACGCCCTAAACGATGTGCACTAGGTATTGGCAGTATCGACC
CTGTCAGTGCCGTTTAAAAAAGCTAACGCGTTAAGTGCACCGCCTGGGGAGTACGACCGC
AAGGTTAAAACTCAAAGGAATAGACGGGGACCCGCACAAGCGGTGGATCATGCGGTTTAA
TTCGACAGTACGCGGCGAACCTTACCTAGGCTTGACATATAGCTGCATATCTTTGGAAAC
AGAGATAGCCTTCGAGGGTGCTATACAGGTGCTGCAGGGGGGGGGGGGGGGGGGGGGGGG
GGGGGGGGGGAGGTGCTGCATGGTTGCCGTCAGCTCGTGCCGTGAGGTGTACCATTAAGT
TGGGAAACGAGCGCAACCCTCGCTTTGTGTTAAATGTACACAAGAGACTGCCCGGGCAAG
CGGGAGGAAGGTGGGGACGACGTCAAATCAGCATGGCTCTTACGCCTTGGGCTACACGCA
TGATACAATGGTCGGTACAAAGGGTTGCGAAACCCGCGAGGTGGAGCTAATCCCAAAAAA
CCGATCTCAGTTCGGATTGTAGGCTGAAACTCGCCTGCATGAAGTTGGATTTACTAGTAA
ACGCGCATCAGATACGGCGCGTTGAATACGTTCTCGGGTCTTGTACTCACCGCCCGTCAC
GTCATGGAAGCCGGTAACACTTGAAGCCCCCGCTTTGCGGGGTCTATGGTGAGATCGGTG
ACTGGGACGAAGTCGTAACAAGGCATCCGTAGCGGAAGCTGTGGATGGATCACCTCCTT
>RIFCSPHIGHO2_02_FULL_OD1_47_25_rifcsphigho2_02_scaffold_105786_16S_1
ATGAGAGTTTGATCCTGGCTCAGGACGAACGCTGGCGGCGTGGATAAGGCATGCAAGTCG
AACGGATTTATTTTTGTTAGCAATAACTAAAATGAATTAGTGGCAGACGAGGTAGTAACA
CGTAGGTACGTACCCCAAAGTCGGGCATAACTCATCGAAAGGTGGGCTAATTCCCGATAT
TGTCTCGAGAGTAATCGAGGGACGAAAGGAGCAATCCGCTTTGGGAACGGCCTGCGGGCT
ATCAGCTTGTTGGTAGGGTAACGGCCTACCAAGGCGATGACGGCTAGGGGGCGTGAGAGC
GTGATCCCCACCGACGGAACTGAGACACGGTCCGTACACCTACGGGTGGCAGCAGTCGAG
AATCTTCGACAATGGGCGAAAGCCTGATCGAGCGACGCCGCGTGCAGGATGAAATCCTTC
GGGATGTAAACTGCTTTTGGCAGGGAAAAACACAATGATGGTACCTGCAGAATAAGGGCC
TGCAAATCTCGTGCCAGCAGCCGCGGTAATACGAGAGGCCCAAGCGTTGTCCGGAGTTAC
TGGGCGTAAAGGGTGCGTAGGGGGTTGTGTTAGCCTCACCTTAAATCTTCATGCCTAACA
TGAAGGCTGGGCGGGGAACGGCCAAACTTGAGGATGCCAGAGGCAAGCGGAACTCACGGT
GTAGGGGTGAAATCCGTTGATATCTAGGGGAACACCAAAGGCGAAGGCAATTTGCTGGGG
CATTCCTGACCCTGAAACACGAAAGCGTGGGGATCAAAAAGGATTAGATACCCTTGTAGT
CCACGCCCTAAACGATGATGACTGGCTATTCGAAGTATCGACCCTTCGAGTGGCGAAGCT
AACGCGTTAAGTCATCCGCCTGGGAAGTACGAACGCAAGTTTAAAACTCAAAGGAATAGA
CGGGGACTCGCACAAGCGGTGGAGCATGTGGTTCAATTCGACGGTAAACGAAGAACCTCA
CCAGGGCTTGAAATTCCGACGAACGGCGTCCGAAAGGATTGCCTTCTCACAAGGACGGAG
TCACAGGTGCTGCATGGCTGTCGTCAGTTCGTGGCGTGAGCTGTTCCCTTAAGTGGGGTA
ACGAACGCAACCCCTATTGGCTGTTATACGTGTCAGCTGAGACCGCTCCCCGCCTACGTT
TATAAATTTTTGTAGATGTAGGCGGGGAGAGGAAGTGGGGATGACGCCAAATCAGCATGG
CCCTCTGATGCCCTGGGCTACACACGTGCTACAATGGCCGTTACAATGGGCCGCGAAGCC
GCAAGGCGGAGCCAATCCCATCAAAGACCGGCCCAGTTCGGATTGAGGTCTGAAACTCGA
CCTCATGAAGTTGGAATCGCTAGTAATCGCAGGTCAGCTATACTGCGGTGAATACGTTCT
CGAGTCTTGTACTCACCGCCCGTCAAGTCAGGGGAGCCGGGAGTGGCCAAAGTCGCCAGC
TCGACTGGGACTACGCCAAGCTCGGTGACAAAGACTAAGTCGTAACAAGGCACGCGTAGC
GGAAGCTGTGCGTGGATTTTCTCCT
>RIFCSPHIGHO2_02_FULL_OD1_47_44_rifcsphigho2_02_scaffold_1116_16S_1
ACTGAGAGTTTGATCCTGGCTCAGGATTAACGCTGGCGGCATGTCTAAGGCATGCAAGTC
GAACGAATTGTTTTTCTTCGGAAGTTCAGTTAGTGGCAAACGGGAGCGTAACACATTGGT
AACTCACCCCGAGCTCGTGAACAACTTATGGAAACGTAAGCTAATACACGATATTATCCC
TACAGATATGTAGGGATGAAAGTTACGGCGGCACGGGAGAGGCCTATGCACTATCAGCTA
GTTGGAGAGGTAACGGCTCACCAAGGCTATGACGGTTACCGGGCGCGAGAGCGTGGCCCG
GCTCACTGGGACTGAGACACTGCCCAGACACCTACGGGTGGCTGCAGTCAAGAATCTTCC
TCAATGGACGAAAGTCTGAAGGAGCAATGCCGCGTGCAGGATGAAGGCCCTCGGGTCGTA
AACTGCTTTTATTTGGGACGAACAAATGACGGTACCAAATGAATAAGGGGTTGCTAACTC
TGTGCCAGCAGCAGCGGTAATACAGAGACCCCGAGCGTTATCCGGATTTATTGGGCGTAA
AGCGTCTGTAGGCTGTTTTGTGTGTCGTGCGTCAAATCTTCGGGCTCAACCCGGAGGCTG
CGTGCGAAACTGCAAGACTTGAGAGTGGGAGAGGTATATGGAATTACTGGTGTAGCGGTA
AAATGCGTTAATATCAGTAAGAACACCAAAGGCGAAGGCAATATACTGAAACATTTCTGA
CGCTCATATACAAAAGCGTAGGTACCGAATGGGATTAGATACCCCAGTAGTCCACGCCGT
AAACGATGAATGCTAGGTATTGGGAGTATCGACCCTCTCAGTGCCGACGAAACAAGTTAA
CACATTAAGCATTCCGCCTGGGGAGTACGGTCGCAAGACTAAAACTCAAAGGAATAGACG
GGGACCCGCACAAGCGGTGGAGCGTGCGGTTTAATTCGATGGTAAGCGAGGAACCTTACC
TGGGCTTGAAAAACAGCTGCAAGCCACCCGAAAGGGAGGCCGCTTTCGAAGGTGCTGTTT
AGGTGCTGCATGGTTGTCGTCAGCTCGTGGTGTGAACTGTTCCCTTAAGTGGGGTAACGA
GCGCAACCCTTATCATGTGTTATATATGTCACATGAGACTGCCCGGGCAACCGGGAGGAA
GGTGAGGATGACGTCAAATCAGCATGGCCCTTACGTCCAGGGCGACACGCGCGCTACAAT
GGTAGGAACAATGGGTTGCCAAGTCGTAAGACGGAGCTAATCCCGCAAAACCTACCTCAA
TACAGATTGAGGTCTGCAACTCGACCTCATGAAGACGGAATCGCTAGTAACGGCCAATCA
TCAGGTGGCCGTGAATACGTTCTCGGGTCTTGTACTCACCGCCCGTCACGTCAAGAGAGT
CGGTAACACCCGAACGCCGCCGTAGGGCGTCGGAAGGTGGGATCGATAATAGGGACGAAG
TCGTAACAAGGCACCCGTAGCGGAAGCTGTGGGTGGATCACCTCCTT
>RIFCSPHIGHO2_02_FULL_OD1_48_12_rifcsphigho2_02_scaffold_543_16S_1
ATAAGAGTTTGATCCTGGCTCAGGACGAACGCTGGCGGCGTGGATAAGGCATGCAAGTCG
AACGGTCCCGCTTTCATATAGCAATATATGGTTGCGGGATAGTGGCGAACGGGGTAGTAA
CACGTGGGTACTTCCCCTGAAGACGGGAATAATTCATCGAAAGGTGGACTAATACCCGAT
GGTCCCGAAAGGGTAAACGGAGTAATCCGCTTCAGGAAAGGCCTGCGGGCTATCAGCTAG
TTGGTAGGGTAAAAGCCTACCAAGGCTATGACGGCTAGGGGGCGTGAGAGCGTGATCCCC
ACCAATGGAACTGCGACACGGTCCATACACCTACGGGTGGCAGCAGCAGAGAATATTCGA
CAATGGGCGAAAGCCTGATCGAGCGACGCCGCGTGCAGGACGAAGCTCTTCGGAGCGTAA
ACCGCTTTTCTAGGGGAGAAAGCCGGGTTATACCGAAGTGATAGTACCCCATGAATAAGG
GCTTGCTAACCTCGTGCCAGCAGCCGCGGTAATACGAGGAGCCCGAGCGTTATCCGGATT
TACTGGGCGTAAAGGGTGTGTAGGTGGTTTGGTTAGTCCCGCTTTAAATCTCCGGGCCCA
ACCCGGAGGCTGGGTGGGAAACGGCAAAACTTGAGGGTGCGAGAGGTAAGCAGAACTCAT
GGTGTAGGGGTGAAATCCGTTGATATCATGGGGAACACCAAAGGCGAAGGCAGCTTACTG
GGGCATTTCTGACCCTGAAACACGAAAGCGTGGGGATCAAAAAGGATTAGATACCCTTGT
AGTCCACGCCCTAAACGATGATGACTAGCTATCCGAAGTATCGACCCTTTGGGTGGCGAA
GCTAACGCGTTAAGTCATCCGCCTGGGAAGTACGATCGCAAGATTAAAACTCAAAGGAAT
AGACGGGGACTCGCACAAGCGGTGGAGCATGTGGTTTAATTCGATGGTAAACGAAAAACC
TCACCAGGGCTGGAAATCCCGACGACGATCCGATGAAAGTTGGATTTTCTCACAAGGACG
GCGAGACAGGTGCTGCATGGTTGTCGTCAGTTCGTGGCGTGAGTCGTTCCCTTCAGTGGG
GCAACGGACGCAACCCTCGTCGCCTGTTATACGTGTCAGGCGAGACGGTCCCATTTATGG
GAAGGAAGGCGAGGATGACGCCAAATCAGCATGGCCCTCTGATGCCCTGGGCCACACACA
TGCTACAATGGAGCGTACAACGGGCCGCAATACCGTAAGGTGGAGCTAATCCCTAAAAGC
ACTCCCAAGTTCGGATTGAGGGCTGCAACTCGCCCTCATGAAGCTGGAATCGCTAGTAAT
CGCAGGTCAGCTATACTGCGGTGAATACGTTCTCAAGTCTTGTACTCACCGCCCGTCAAC
TCAGGGAAGCTGGGAGTAGCTGAAATCCCGCGTATGCGGGCCTAAGCTAAGCCTGGTGAC
AAGGAGTAAGTCGTAACAAGGCACGGGTAGCGGAAGCTGCTCGTGGAATTTCTCCTT
>RIFCSPHIGHO2_02_FULL_OD1_48_16_rifcsphigho2_02_scaffold_12665_16S_1
AGAGAGTTTGATCCTGGCTCAGGATGAACGCTGGCGGCGTGGATAAGGCATGCAAGTCGT
GCGGGCTTCGACGCAAGTCGAGGTCAGCGGCAAACGAGTTCATAACACGTAGGTACCTCC
CCTTCAGACAGGAATAACCAGCCGAAAGGTTGGCTAATGCCTGATGGCCCCGCAAGGGTA
AAGCAGCAATGCGCTGAGGGAAGGGCCTGCGGCCTATCAGCTAGTTGGTGAGGTAATGGC
TCACCAAGGCTATGACGGGTAGGGGGCGTGAGAGCGCGTTCCCCAACGATGGGACTGAGA
CACGGCCCATACTCCTACGGGAGGCCGCAGTCGAGAATATTCCACAATGGGCGAAAGCCT
GATGGAGCGACGCCGCGTGCGGGATGAAGGCCTTCGGGTCGTAAACCGCTTTTGCAGGGG
ATGAAGTCCGCAAGGATTGACAGTACCCTGCGAATAAGGGGGGACAAACTCTGTGCCAGC
AGTAGCGGTGAAACAGAGCCCCCGAGCGTTATCCGGATTTACTGGGCGTAAAGCGTCCGT
AGCCGGTCTGGAAAGTCTCGGGTTAAATACCAAGGACTCAATCTTTGGGGTGCCCGAGAA
ACTGACAGACTAGAGGGTGTTAGAGGCTGATGGAACTCTTGGTGGAGGGGTGAAATCCGT
TGATATCAAGAGGAACACCAAAGGCGAAAGCATTCAGCTAGAGCAACCCTGACGGTGAGG
GACGAAAGCGTGGGTAGGGAAAAGGATTAGATACCCTTGTACTCCACGCCCTAAACGTTG
GATGCTAGCTATGTGAAGTGTCGACCCTTCACGTGGCGTAGGTAACCCGTTAAGCATCCC
GCCTGGGAAGTACGGTCGCAAGACTAAAACTCAAAGGAATAGGCGGGGACCCACACAAGC
GGTGGAACATGTGGCTCAATTCGTCAACAACCGAGGAACCTTACCAGGGTTTGAAACTCA
GTCGAAGAGCACCAGAAACGGTGCTCGTCTCACAAGGACGGCTGAGCAGGTGCTGCA
>RIFCSPHIGHO2_02_FULL_OD1_50_18_rifcsphigho2_02_scaffold_48480_16S_1
TTAAGAGTTTGATCCTAGCTCAGGATGAACGCTGGCGGCGTGGATAAGGCATGCAAGTCG
AGGGGGCACTCCACACAGAATGCGATCAATACATGATCGTCGATTGTGTGGAGTGTCACC
GGCAAACGAGGTAGTAACACGTAGGAACGAACCGAGAAGTCAGGAATAACCCATCGAAAG
ATGGACTAATACTTGATAGTCCCGAAAGGGTAAAGATTTATCGCTTTTTGGTCGGCCTGC
GGAATATCAGCTAGTTGGCGGTGTAATAGACCACCAAGGCTATGACGTTTAGGGGAGGTG
AGAGCCTGACCCCCACCGATGGGACTGCGACACGGCCCATACACCTACGGGTGGCTGCAG
TCGAGAATCTTCCACAATGGACGAAAGTCTGATGGAGCGACGCCGCGTGACTGATGAAGC
ATTTCGGTGTGTAAAGGTCTTTTATGAGGGATGACATAAGCGACAGTACCTCATGAATAA
GGGGCTGCTAATCACGTGCCAGCAGCAGCGGTAATACGTGAGCCCCGAGCGTTATCCGGA
ATTACTGGGCGTAAAGTGTGCGTAGGCGGTTGTGTTAGTCTTCTGTTAAATCCATCGGCT
CAACCGGAGAACTGCAGGGGAAACGGCAATGCTCGAGTATGTAAGAGGTAAGCAGAACTC
ATGGTGTAGGGGTGAAATCCGTTGATATCATGGGGAACACCAAATGCGAAGGCAGCAAAC
TGGTACATTACTGACGCTGAGGCACGAAAGCGTGGGTAGCGAATGGGATTAGATACCCCA
GTAGTCCACGCCCTAAACGATGATCTCTCGTTTTTCGGAGTATCGACCCTCTAAGAGGCT
AAGCTAACGCGTTAAGAGAACCGCCTGGGTAGTACGATCGCAAGATTAAAACTCAAAGGA
ATAGACGGGGACTTGCACAAGCGGTGGATTATGTGGTTTAATTCGATGGTACACGAAAAA
CCTTACCAGGGTTAGATATTCTATGGAAAGACTAAGGAAACTTAGTAACTCCGCAAGGAC
CGTAGAACAGGTGATGCATGGCCGTCGTCAGTTCGTGGTTTGAATTGTTCCCTTAAGTGG
GGTAACGAACGCAACCCTCATTGACTGTTACAAGTGTCAGTCGAGACCGCCCAGCCCTTT
GAGCACAATCCAATCATGAAAGAATTGATTGAGATTGCGAATAAGGGGCTGGGAGGAAGG
TGGGGATGACGCCAGGTCAGCATGTCCCTTGATGCCCTGGGCTACACACATAATACAATG
GAGGTTACAACGGGCAGCGACCCAGCAATGGTGAGCTAATCCTTAAAAAGCCTTCTCAGT
CCGGA
>RIFCSPHIGHO2_02_FULL_OD1_50_9b_rifcsphigho2_02_scaffold_17619_16S_1
ACTGAGAGTTTGATCCTGGCTCAGGATGAACGCTGGCGGCGTGGCTAAGGCATGCAAGTC
GAGCGGATTTTGTTTTGTAGCAATACAAAACACGATCAGCGGCAGACGGGTGCGTAACAC
ATTGGTAATCTTCCCTCGAGTCGTGCATAGCTTTCCGAAAGGAAAGGTAATTCACGATGG
ACATGTGGGGTCATATGACATTCACATGTAAAGCAGCAATGCGCTCGAGGAGGAGCCTAT
GGCCTATCAGCTCGTTGGTGAGGTAATAGCTCACCAAGGCTATGACGGGTAGGGGGCGTT
AGAGCGTGGCCCCCAGCGATGGGACTGAGATACGGCCCATACTCCTACGGGAGGCTGCAG
TCGAGAATCTTCCACAATGGGCGAAAGCCTGATGGAGCGACGCCGCGTGAAGGATGAAGG
CCCTCGGGTCGTAAACTTCTTTTGCTAGGGACGAATTTTGACAGTATCATGCGAATAAGA
GGTTGCTAACTCTGTGCCAGCAGCAGCGGTAATACAGAGACCTCAAGCGTTATCCGGATT
TATTGGGCGTAAAGCGTCTGTAGGCGGCATGCCAAGTTACTTGTTAAATCTTTGGGCTTA
ACCCAAAGGCTGCGAGTAAGACTGGCAAGCTAGAGAATGGGAGAGGCACGTGGAATTTGT
GGTGTAGTCGTAATAAGCGTTGATATCACAAGGAACACCAAAGGCGAAGGCAGCGTGCTG
GAACAGTTCTGACGCTCAGGGACGAAAGCGTGGGGAGTGAAAGGGATTAGATACCCCTGT
AATCCACGCCCTAAACGATGATTACTAGATATTGGAAGTATCGACCCTTCCAGTGTCGTC
TAAAAAAGCTAACGCGTTAAGTAATCCACCTGAGGAGTACGGTCGCAAGACTAAAACTCA
AAGGAATAGACGGGGACCCGCACAAGCGGTGGAGCATGTGGTTTAATTCGACGGTAAGCG
AGGAACCTTACCCAGGCTTGAACTTCAACTACAAATCCTATGAAAGTAGGACTTCTTCGA
GAGTGTTGGAGAGGTGCTGCATGGTTGCCGTCAGCTCGTGTTGTGAAATGTACCCTTAAG
TGGCGAAACGAGCGCAACCCTCGTATTGTGTTAAATGTACACAATAGACTGCCCGCGTAA
GCGGGAGGAAGGCGGGGATGACGTCAAATCAGCATGGCCTTTACGTCTGGGGCTACACAC
GTGCTACAATGGGGTAAAACAATGGGTCGCCAAACCGCAAGGTGGAGCTAATCCCAACAA
AACATCCCTCAGTTCAGATCGTGGGCTGCAATTCGCCCACGTGAAGCCGGAATCACTAGT
AAACGCAAATCAGCCTCGTTGCGTTGAATACGTTCTCGGGTCTTGTACTCACCGCCCGTC
AAGTCAAGGGAGTTGGTAATACCCAAAGGCCCCGCAAGGGGACTAAGGTAGGACCAGCAA
CAAGGACTAAGTCGTAACAAGGCATCCGTAGCGGAAGCTGTGGATGGATCACCTCCTT
>RIFCSPHIGHO2_02_FULL_OD1_52_17_rifcsphigho2_02_scaffold_54896_16S_1
TTCAGAGTTTGATCCTAGCTCAGGGTGAACGCTGGCGGTGTGGATAAGGCATGCAAGTCA
AGGGGTACTGAGAGCAATCGAAGTACACCGGCAGACGAGGTAGTAACACGCAGGTACGCA
CCGAAAAGTCGGGCATAGCTCGTCGAAAGACGGGGTAATTTCCGATAGTCCCGTCACACG
AAAAAGCATCGCGAAGCATGCGATTTGTTGAGATTGTTTTTTTTAAATCTCACGATTGCT
TGTATACAAATTGTAGAACCACATCATGTGGCTTCGCATAAATCGTTATACTTTTTCGTG
TGACGGGTAAAGGAGCAATCCGCTTTTTGAGTGGCCTGTGGAGCATCAGCTAGTTGGTAG
GGTAAAGGCCTACCAAGGCTATGACGCATAGGGGAGCTGAGAGGCTGACCCCCACCGATG
GGACTGAGACACGGCCCATACACCTACGGGTGGCTGCAGTCGAGAATCTTCCGCAATGGG
CGAAAGCCTGACGGAGCGACGCCGCGTGATTGATGAAGTCCTTCGGGACGTAAAGATCTT
TTATGCGTGAGGAAATTATTGATGTTAGCGCATGAATAAGGGGCTCCTAACTCTGTGCCA
GCAGGAGCGGTAATACAGAGGCCCCAAGCATTATCCGGAATCACTGGGCGTAAAGGGTGT
GTAGGCGGTCGTATTAGTCTTTCGTGAAAGCTCGTGGGCTTAACCCATGGACCGCGGGAG
AAACGGCAAGACTTAGAGGATGCGAGAGGTAAAGGGAACTCATGGTGTAGGGGTGAAATC
CGTTGATATCATGGGGAACACCAAATGCGAAGGCACTTTACTGGCGCGCTCCTGACGCTG
AAACACGAAAGCGTGGGAATCGAACGGGATTAGATACCCCGGTAGTCCACGCCCTAAACG
ATCCTAACTGGCTTTACGGAGTATCGACCCTCTGTGAGGCGAAGCTAACGCGTTAAGTTA
GGCGCCTGGGTAGTACGATCGCAAGATTAAAACTCAAAGGAATAGACGGGGACTTGCACA
AGCGGTGGA
>RIFCSPHIGHO2_02_FULL_OD1_52_23_rifcsphigho2_02_scaffold_9848_16S_1
ATTGAGGATTTGATCCTGGTCCAGGATGAACGCTGGCGGCGTGGATAAGGCATGCAAGTC
GAACGGGATTAGTTTGCGATTACATCAAGAGCTAGTCTAGTGGCGAACGAGTTAGTAATA
CCCTGGCACTTCCCCTTGAGTCGGGCATAACGAGCCGAAAGGTTCGCTAATTCCCGATAG
TTCTCGCAAGAGTAAAGGCGCAAGCTACTTTTGAATTTTATAGTATGATAAGCGTATGTG
GTGTGTATATGTGATTCAGCATACTGAAACCAGACAGCATTATATCGGTTCTACCTCTGA
TTTGACGAAGAGAGTCGATCAGCATAATCAGGGTATGACAAAGGCCACACAGAGAAAAGA
TGGTCGTTGGATACTGATCTATGCCGAAGCGTACAGAAGCAAGCAAGATGCGCAGAGGAG
AGAACAAATGCTGAAACACCATGGTAACGCGAAACAGAAATTATTTCTCCGTATACGAAA
TAGTTTTCTTGAAGTTCAAAAGTAGAGCAAGCCGCTTGAGGAAAGGCCTAGGTCCTATCA
GCTAGTTGGCGGGGTAATGGCCCACCAAGGCTATGACGGGTAGGGGGCGTGAGAGCGCGA
CCCCCAACGACGAGACTGAGACACGGCTCGTACACCTACGGGTGGCAGCAGTCAAGAACA
TTCGACAATGGGCGAAAGCCTGATCGAGCGACGCCGCGTGCAGGAAGAAGGGCTTCGGTC
CGTAAACTGCTTTTACAGGGGAGGAACGCAAGTGACTGTACCCTGTGAATAAGGAGTTGC
TAACCTCGTGCCAGCAGCCGCGGTAATACGAGGACTCCAAGCGTTATCCGGATTTATTGG
GCGTAAAGGGTCTCCAGGTGGTTTGGTTAGTCTGATGTTAAATTCCGCTGCCTAACGGCG
GAGCTGCATTGGAAACGGCCAGACTAGAGGGATGGAGAGGGAGTTGGAACTCACGGTGTA
GGGGTGAAATCCGTTGATATCGTGGGGAACACCAAAGGCGAAGGCAGACTCCTGGCCATC
TCCTGACACTCATGAGACGAAAGCGTGGGGAGCAAAAAGGATTAGATACCCTTGTAGTCC
ACGCCCTAAACGATGCGCGCTCGCTGTTCGGAGTATCGACCCTCCGAGCGGCTTAGCTTA
CGCGTGAAGCGCGCCGCCTGGGAAGTACGAGCGCAAGCTTAAAACTCAAAGGAATAGACG
GGGATTCGCACAAGCGGTGGAT
>RIFCSPHIGHO2_02_FULL_OD1_60_44_rifcsphigho2_02_scaffold_10820_16S_1
ACTGAGAGTTTGATCCTGGCTCAGGACGAACGTTGGCGGCGTGTCTAAGGCATGCAAGTC
GTGCGGATCGCCAATCGTAGCAATACGGTCGGCGGTCAGCGGCAAACGGGTGCGTAACAC
ATTGGCAATCTGCCTCGAAGTCGGGCACAACTCGCCGAAAGGTGAGCTAATTCCACGATG
GAGATGAGGGGACGCAAGTCATTCTTATCTAAAGTCGCAAGACGCTTCGAGAGGAGCCTA
TGGCCTATCAGCTAGTTGGCGGGGTAATGGCCCACCAAGGCAATGACGGGTATGGGGTGT
GAGAGCACGACCCCACTCACTGGGACTGAGACACTGCCCAGACACCTACGGGTGGCTGCA
GTCGAGAATATTCCCCAATGGCCGAAAGGCTGAGGGAGCGACGCCGCGTGCGGGACGAAG
GGCTTCGGCTCGTAAACCGCTTTTCTCAGGGACGAACACTGACGGTACCTGAGGAATAAG
AGGTTGCTAACTCTGTGCCAGCAGCAGCGGTAATACAGAGACCTCGAACGTTGTCCGGAT
TCATTGGGCGTAAAGGGTCCGTAGGCGGCTTCACACGTCGATGGTCAAATCTCGGGGCTT
AACCCCGAACCTGCCGTCGATACGATGAGGCTCGAGCATGGGAGAGGCGAGCGGAATTGC
CGGTGTAGTAGTAAAATGCGTTTATATCGGCAAGAACACCAAAGGCGAAGGCAGCTTGCT
GGAACGGTCCTGACACTCAGGGACGAAAGCGTGGGGAGCGAAGCGGATTAGATACCCGCG
TAGTCCACGCCCTAAACGATGAGCGCTAGGTATTCGGAGTATCGACCCTCCGAGTGCCGC
CGAAACAAGCTAACGCGTTAAGCACCCCGCCTGGGAAGTACGGCCGCAAGGCTAAAACTC
AAAGGAATAGACGGGGACCCGCACAAGCGGTGGAGCATGTGGTTCAATTCGACGGTAAGC
GAGGAACCTTACCCAGGCTTGAAATCTAGCTGCAAGCCGCCGGAAACGGTGGCCGCCTTC
GAGGGTGCTGTCTAGGTGCTGCATGGTTGCCGTCAGCTCGTGTCGTGAGATGTACCGTTA
AGTCGGATAACGAGCGCAACCCCTGTTCCGTGTTGCATATCACGGAAGACCGCCTCGGAT
AACGGGGAGGAAGGTGGGGATGACGTCAAATCAGCATGGCTCTTACGTCCAGGGCTACAC
ACGTGCTACAATGGCATCGACAATGGGTCGCCAAGCCGCAAGGCGGAGCTAATCCCACCA
AACGATGCCCCAGTTCGGATTGAGGGCTGCAATTCGCCCTCATGAAGCCGGATTCGCTAG
TAAATGCGTATCAGCAATGGCGCATTGAATACGTTCTCGGGTCTTGTACTCACCGCCCGT
CACGTCAAGAGAGTCGGAAATACCCGAAGGCCCCGATGAGGGGACGAAGGTAGAGCCGAT
GATAGGGACGAAGTCGTAACAAGGCATCCGTAGCGGAAGCTGTGGATGGATCACCTCCTT
>RIFCSPHIGHO2_02_FULL_OP11_40_13_rifcsphigho2_02_scaffold_22516_16S_1
CACAACCGGTGGAGCATGTGGTTTAATTCGAGACGAAGCGAAAGACCTCACCACGGTTTG
ACATGTTACCGTTTATCCCGATAGAAACATTGGGGGATCCGCAAGGATGGTAACAAAGCT
GCTGCATGGCTGTCGTCAGCTCGTACCGTGAGGTGTTCCCTTAAGTGGGCTAACGAGCGC
AACCCTTGTCGTTTGTTAAATTTTCAAACGAGACTGCTTCGGATTTTTCCGAGGAGGAAG
GTAAGGACGACGTCAAGTCAGCACGGCGCTTATGCCGTGGGCCACACACATCCTACAATG
GCGAATAACAACGAGCTGCAAAACGGTGACGTTAAGCAAATCTCTGAAATTTCGCCTCAG
TTGGGATTGAAGTCTGCAATTCGACTTCATGAACACGGAATCGGTAGTAATCGCGAATCA
GCAGGTCGCGGTGAATACGTTCTCGGGTCTTGCACACACCGCCCGTCAAGCCAACAAAGT
CGAGGGTGCCCAATAGTCCGCTCAGCTGGATGAAGCCGAACCCGGCGATGGGGACTAAGT
CGTAACAAGGTATCCCTACTGGAAGGTGGGGATGGATCACCTCCTT
>RIFCSPHIGHO2_02_FULL_OP3_46_11_rifcsphigho2_02_scaffold_1630_16S_1
TCGGAGAGTTTGATCCTGGCTCAGAACGAACGCTGGCGGCGTGGATTAGGCATGCAAGTC
GAACGGAATTTCTAGCTTTTTCGGAAATTCAGTGGCGGAAGGGTGAGTAACACGTGGGTT
ACCTACCCTAGGGTTCGGGATAACTTGCCGAAAGGCGGGCTAATACCGAATGAGACCACG
ATTTCTTCGGAAATTGAGGTCAAAGATGGGTCGCAAGAGGCCTGTCACCCTTGGATGGGC
CCGCGGCCTATCAGCTAGTTGGTGAGGTAATGGCTCACCAAGGCTAAGACGGGTAGCTGG
TCTGAGAGGATGGTCAGCCACACTGGGACTGAGACACTGCCCAGACATCTACGGATGGCT
GCAGTCGAGAATCTTTCGCAATGGGGGAAACCCTGACGAAGCGACGCCGCGTGCAGGATG
AAGGCCTTCGGGTCGTAAACTGCTGTCGCTTGGGACGAATGGTGTAGGGGCGAACAATTA
GCGACCTTGACGGTACCAGCAAAGGAAGCCACGGCTAACTCTGTGCCAGCAGCCGCGGTA
ATACAGAGGTGGCTAGCGTTGTTCGGATTCATTGGGTGTAAAGGGTGCGTAGGCGGTTTG
GAAAGTCAGATGTGAAAGCCCACAGCTCAACTGTAGAACTGCATCTGAAACTTCCAGACT
CGAGTGCGAGAGAGGTGAAGGGAATTCCCGGTGTAAGGGTGAAATCTGCAGAGATCGGGA
GGAACACCAGTAGCGAAGGCGCTTCACTGGCTCGCAACTGACGCTGAGTGCACGAAGGCG
TGGGGAGCAAACGGGATTAGATACCCCGGTAGTCCACGCAGTAAACGATGTTCACTAGGT
GTCGGCTCCTTCATTGGGGTCGGTGCCGCCGCTAACGCATTAAGTGAACCACCTGGGGAG
TACAGTCGCAAGGCTGAAACTCAAAGGAATTGACGGGGACCCGCACAAACGGTGGAGCAT
GTGGTTTAATAC
>RIFCSPHIGHO2_02_FULL_OP3_68_15_rifcsphigho2_02_scaffold_2025_16S_1
CGGAGAGTTTGATCCTGGCTCAGAGCGAACGCTGGCGGCGTGGTTGAGGCATGCAAGTCG
AACGATTGTGTCGGCCTGAAGGGTTTGAAGCCGCAAGGCGGATGGCCTGGATGATTGACG
CGAGAGTGGCAAACGGGTGCGTAACACGTGGGTAATCTACCCTGAGGCGGGGGATAACGT
TCCGAAAGGGACGCTAATACCGCATAAGCTCACAGGACCGGAAGGTCCAGGGAGCAAAGC
TGGGGATCCGCAAGGACCTGGCACCTTGGGAGGAGCCCGCGTCCTATCAGCTAGTTGGCG
GGGTAACGGCCCACCAAGGCGTTTGACGGGTAGCTGGCCTGAGAGGGTGGTCAGCCACAC
TGGGACTGAGACACTGCCCAGACTCCTACGGGAGGCTGCAGTCGAGGATCTTCTCCAATG
GGCGAAAGCCTGAGAATGCGACGCCGCGTGCAGGATGAAGGCCTTCGGGTCGTAAACTGC
TGTCAGGTGGGAAGAATACCTGGTCCCCGAATACGGGACTCGGTTGACGGTACCATCAGA
GGAAGCCACGGCCAACTCCGTGCCAGCAGCCGCGGTAAGACGGAGGTGGCAAGCGTTGCT
CGGAATCATTGGGTGTAAAGGGTTGGTAGGCGGCCCCGCAAGTCTCGTTTGAAATCCCGG
AGCTTAACTCCGGAACTGGGCGGGATACTACGGGGCT
>RIFCSPHIGHO2_02_FULL_PER_49_16_rifcsphigho2_02_scaffold_1373_16S_1
TTGAAGAGCTTGATCCTGGCTCAGAGCGAACGCTAGCGGTGCGCCTAAGGCATGCAAGTC
GAGCGCTGCGTTGCACACAGAACACAATTGGCTCTGTATTGGCTATTAGCAATTGGCTAC
GAGCGATATTCGTTCGAGCTCACTGCTAAAAGCTACAAGCTGACTGTGCTCTGCGTGCAG
CGCAGAGCGGCAAACGGCTGCGTAACACGTGGGAACCTACCCCGTACTCAGGGATAACCC
GAGGAAACTCGGGCTAATACCGGATAGTCTCGTAAGAGCAAAGCTTTTGCGGTACGGGAG
GGGCCTGCGGCCTATCAGCTTGTTGGTAAGGTAACGGCTTACCAAGGCAATGACGGGTAG
CTGGTCTGAGAGGACGACCAGCCAGAATGGGACTGCGACACGGCCCATACTCCTACGGGA
GGCAGCAGCTAGGAATCTTCCGCAATGGGGGCAACCCTGACGGAGCGACACCGCGTGGGG
GATGAAGCGTGTTTCACGCGTAAACTCCTGTTCTGAGGGACGAAATTTTTGACGGTACCT
CAGCAGAAAGCACCGGCTAACCCCGTGCCAGCAGCCGCGGTAAGACGGGGGGTGCAAGCG
TTGCTCGGAATTACTGGGCGTAAAGCGTCTGCAGGCGTCCTGCACAGGTCTATTGTGAAA
TCTCACAGCTCAACTGTGAATCTGGAATAGAAACCAGCAGGATTGAGTCATCCAGAGGCA
CCTGGAATGCCATGTGTAGGGGTTAAATCCGTTGATCCATGGTAGAACGCCAAAAGCGAA
GGCAGGGTGCTGGGGGTGTACTGACGCTCAGAGACGAAAGCGTGGGGAGCAAAGGGGATT
AGATACCCCCGTAGTCCACGCCCTAAACGATGTGTGCTCGGTGTGGGGACTTCAATCAGT
CTCTGTACCCTAAGCTAACGCGGTAAGCACACCGCCTGAGGAGTACGGCCGCAAGGCTAA
AACTCAAAGGAATAGACGGGGACCCACACAAGCGGTGGAACATGGGGTTTAATTCGATGG
TAAACGAAGCACCTCACCCAGGCTTGACATCTTTGGAATCCCCTGGAAACAGGGGAGTGC
CGCAAGGAACCAAAAGACAGGCGCTGCACGGTCGTCGTCAGCTCGTGCCTTGAGGTGTAC
TGTTAAGTCAGCAAACGAGCGCAACCCTCATCTTGTGTTGTTTTTTCACAAGAGACTGCC
GGCTCCAAGGCGGAGGAAGGTGGGGATGACGTCAGATCAGCGTGGCCCTTACGCCTGGGG
CGACACCCGTGCTACAATGGTCGGTACAATGGGCAGCGAAGCCGCGAGGCGTAGCGAATC
CCACAAAACCGGTCTCAGTTCGGATTGAAGTCTGCAACTCGACTTCATGAAGTTGGAATC
GCTAGTAACCGTGAATCAGCTACGTCACGGTGAATATGTTCCTGGGTCTTGTACTCACCG
CCCGTCAAGTCATGAAAGGCAGGAGCACCTGAAGCACCCTTACCCCGCACCCTTGATGGA
CTCGAAACAGTTCATCATCTTTCGTAACCGAGATGTAAGACATGATCTTACATCAAGGGT
GCGGGGGGGGTACCACGGTGATATTGCTGACTGGGAGTAAGTCGTAACAAGGTATCCGTA
GGAGAACCTGCGGATGGAACGTTTCCT
>RIFCSPHIGHO2_02_FULL_PER_53_20_rifcsphigho2_02_scaffold_25732_16S_1
TTGAAGAGTTTGATCCTAGCTCAGAGTGAACGCTAGCGGTGCGCCTAAAACATGCAAGTC
GAGTGGGTTCAGACCCACGGCGAACGGCTGCGTAACACGTGGGTACCTACCCCGAACTCA
GGGATATCCCGCCGAAAGCGGGACTAATACCGGATGGTCCCCGCACCTTTTTGTCCTTTG
TTACAATGAATTCATGCACTTCGTCTATCTTCTATACAGCGAATCTTCCGATCGATTCTA
TGTCGGCTCAACGAGTGATCTTGGGCAGAGATTACAATCTCATAACGACAAGAGGAACAA
GTCCACAGTTTATGGTGCGCCATGGAAATTGGTGTACTACGAAGCATATGGGAATCGATT
GGCAGCCCTCGATCGTGAACGTAAATTAAAGAATCACGGAAAAGGTATTGCTGAATTGAA
GAAGCGAATTGCAATCAGAGAGCAAAAAGGTGCGGGGTAAAGATTTTTCGGTTCGGGAGG
GGCCTGCGGCCTATCAGCTAGTTGGTAAGGTAACGGCTTACCAAGGCGATGACGGGTAGC
TGGTCTGAGAGGACGACCAGCCAGAATGGAACTGCGACACGGTCCATACTCCTACGGGAG
GCAGCAGTGAGGAATCTTCCGCAATGGGCGAAAGCCTGACGGAGCGACACCGCGTGAAGG
ATGACGTCGTTTTTCGATGTAAACTTCTGTTCTGAGGGACGAAATTTTTGACGGTACCTC
AGGAGAAAGCACCGGCTAATTCTGTGCCAGCAGCCGCGGTAAGACAGAAGATGCAAGCGT
TACTCGGAATTACTGGGCGTAAAGGGTCCGCAGGTGACTGACCACGTCTGGGGTTAAACC
ACGTCGCTCAACGGCGTGTCTGTCCTGGAAACGAACAGGATAGAGCCATTCAGGGGTATC
TGGAATGCTGTGTGTAGGGGTAAAATCCGTTGATCCACAGTGGAAGGCCAAAAGCGAAAG
CAGGATACTGGGAATGTGCTGACACTCAGGGACGAAAGCGTGGGGAGCAAACGGGATTAG
ATACCCCGGTAGTCCACGCCCTAAACGATGCGTGCCCGGTGTGGGGACTTCAATCTGTCC
CCGTGCCCTAAGCAAACGCGGTAAGCACGCCGCCTGGGAAGTACGGTCGCAAGACTAAAA
CTCAAAGGAATAGACGGGGACCCACACAAGCGGTGGAGCATGGGGCTCAATTCGATAGTA
AGCGAAGAACCTCACCCAGGCTTGACATCTCGGGAAGGTCTAAGAAATTAGACTGTGCCG
CAAGGAACCCGAAGACAGGCGATGCACGGTCGTCGTCAGCTCGTGCCTTGAGGTGTACTG
TTAAGTCAGCGAACGAGCGCAACCCTCATCCTATGTTGTCTTTTCATGGGAGACTGCCGC
CTCCAAGGCGGAGGAAGGTGGGGATGACGTCAGATCAGCGTGTCCTTTATGCCTGGGGCA
ACACCCATGCTACAATGGCCGATACAGAGGGCAGCGAAGCCGCGAGGCGGAGCCAATCCC
AAAAAGCCGGTCTCAGTTCGGATTGAAGTCTGCAACCCGACTTCATGAAGCCGGAATCGC
TAGTAACCGTGAGTCAGCCATATCACGGTGAATATGTTCCTGGGTCTTGTACTCACCGCC
CGTCAAGTCATGAAAGCTCGGAGCACCCGAAGGGCCGTTACGCGCAAGCGGCGGTACCAC
GGTGAAACTACTGACTGGGAGTAAGTCGTAACAAGGTATCCGTAGGAGAACCTGCGGATG
GAACATTTCCTT
>RIFCSPHIGHO2_02_FULL_PER_55_24_rifcsphigho2_02_scaffold_2199_16S_1
TTGAAGAGTTTGATCCTGGCTCAGAGTGAACGCTGGCGGTGTGCCTAAAACATGCAAGTC
GAGCGATCAGCGGTAGCAATATTGCTGGGAGCGGCGAACGGCTGCGTAACACGTGGGAAC
CTACCCCGGACTCAGGGATAACCCCGCGAAAGCGGGGCTAATACCGGATGGCTCCAGCAT
CCTTGGCAACAAGGGGCGCTGGATAAAGATTTTTCGGTCCGGGAGGGGCCTGCGGCCTAT
CAGCTTGTTGGTAAGGTAACGGCTTACCAAGGCTATGACGGGTAGCTGGTTTGAGAGAAC
GACCAGCCAGAATGGAACTGAGACACGGTCCATACTCCTACGGGAGGCAGCAGTTAGGAA
TCTTCCGCAATGGGCGAAAGCCTGACGGAGCGACACCGCGTGGAGGATGAAACCCTTCTT
GGGCGTAAACTCCTGTTCTGAGGGAACAAATTTTTGAGTGTACCTCAGGAGAAAGCACCG
GCTAATCCTGTGCCAGCAGCCGCGGTAAGACAGGAGGTGCAAGCGTTACTCGGAATGACT
GGGCGTAAAGCGTCTGTAGGCGCCCCATTAGGTCTGGCATGAAATCGCAGAGCTTAACTC
TGCGTCCGTGTTTGAAACCGGCGGGGTTGAGGTACTCAGAGGCATCTGGAACGCCGTGTG
TAGGAGTAAAATCCGTTGATCCACGGTAGAACGCCAAAAGCGAAGGCAGGATGCTGGGTA
TGTACTGACACTCAGGGACGAAAGCGTGGGGAGCAAACCGGATTAGATACCCGGGTAGTC
CACGCCCTAAACGATGCGTGCTCGGTGTTGGGGATTCAATCTTCCCCAGTGCCCTAAGCT
TACGCGGTAAGCACGCCGCCTGGGAAGTACGGCCGCAAGGCTAAAACTCAAAGGAATAGA
CGGGGACCCACACAAGCGGTGGAGCATGGGGTTTAATTCGATGATAAGCGAAGCACCTCA
CCCAGGCTTGACATCTCGGGAACTCTGCAGAAATGCGGAGGTGCCGCAAGGAACTCGGAC
ACAGGCGCTGCACGGTCGTCGTCAGCTCGTGCCTTGAGGTGTACTGTTAAGTCAGTCAAC
GAGCGCAACCCTCATCTTGTGTTGTTCTTTCACAAGAGACTGCCGCCTCCAAGGCGGAGG
AAGGTGGGGATGACGTCAGATCAGCGTGTCCCTTATGCCTGGGGCGACACCCGTGCTACA
ATGGCCGGCACAAAGGGCAGCTAACCCGCGAGGGCAAGCCAATCCCAAAAAACCGGTCTC
AGTTCGGATTGTAGTCTGCAACTCGACT
>RIFCSPHIGHO2_02_FULL_Sulfuricurvum_43_9_rifcsphigho2_02_scaffold_11760_16S_1
ATGGAGAGTTTGATCCTGGCTCAGAGTGAACGCTGGCGGCGTGCCTAACACATGCAAGTC
GAACGATGATAGGAAGCTTGCTTCCTTGATTAGTGGCGCACGGGTGAGTATACCATAGAT
AATGTACCTCTTAGTTCGGGATAGCCACTGGAAACGGTGATTAATACCGGATACTCCTTC
TCATTATAAGATGAGTCGGGAAAGTTTTTTCGCTAAGAGATCAGTCTATGTCCTATCAGC
TAGTTGGTGAGGTAATGGCTCACCAAGGCTATGACGGGTATCTGGTTTGAGAGGATGATC
AGACACACTGGAACTGAGACACGGTCCAGACTCCTACGGGAGGCAGCAGTGAGGAATATT
GCACAATGGAGGAAACTCTGATGCAGCAACGCCGCGTGGAGGATGACGCATTTCGGTGTG
TAAACTCCTTTTAAGAGGGAAGATAATGACGGTACCTCTTGAATAAGCACCGGCTAACTC
CGTGCCAGCAGCCGCGGTAATACGGAGGGTGCAAGCGTTACTCGGAATCACTGGGCGTAA
AGGGTGCGTAGGCTGGCTTCTAAGTCAGATGTGAAATCCAATGGCTTAACCATTGAACTG
CATTTGAAACTGGGAGCCTAGAGTTCAGAAGGGGCAGATGGAATTAGTGGTGTAGGGGTA
AAATCCGTAGATATCACTAGGAATATCAAAAGCGAAGGCGATCTGCTGGGATGATACTGA
CGCTGAGGCACGAAAGCGTGGGGAGCAAACAGGATTAGATACCCTGGTAGTCCACGCCCT
AAACGATGAATGCTAGTCGTCGGGGAGCTCGTCTCTTCGGTGATGCACTTAACAGATTAA
GCATTCCGCCTGGGGAGTACGGTCGCAAGATTAAAACTCAAAGGAATAGACGGGGACCCG
CACAAGTGGTGGAGCATGTGGTTTAATTCGAAAATACACGAAGAACCTTACCTGGCCTTG
ACATGGTAGGAACCCTTAAGAGATTAGGGGGTGCTAGCTTGCTAGAACCTACACACAGGT
GCTGCACGGCTGTCGTCAGCTCGTGTCGTGAGATGTTGGGTTAAGTCCCGCAACGAGCGC
AACCCTCGTCCTTAGTTGCCAGCAGTTCGGCTGGGCACTCTAGGGAGACTGCCTTCGCAA
GGAGGAGGAAGGTGAGGACGACGTCAAGTCATCATGGCCCTTACGGCCAGGGCTACACAC
GTGCTACAATGGGGCGTACAGAGTGTTGCAATACCGCGAGGTGGAGCCAATCACTTAAAG
CGTCTCTCAGTTCGGATTGTTCTCTGCAACTCGAGAGCATGAAGCTGGAATCACTAGTAA
TCGTAGATCAGCATTGCTACGGTGAATACGTTCCCGGGTCTTGTACTCACCGCCCGTCAC
ACCATGGGAGTTGATTTCACCCGAAATCGGGATGCCAAACTGGCTACCGCTTACGGTGGA
ATTAGCGACTGGGGTGAAGTCGAAACAAGGTAACCGTAGGAGAACCTGCGGTTGGATCAC
CTCCTT
>RIFCSPHIGHO2_02_OD1_46_12_rifcsphigho2_02_sub10_scaffold_1584_16S_1
ATGAGAGTTTGATCCTGGCTCAGGATGAACGCTGGCGGCGTGGATAAGGCATGCAAGTCG
AACGAGGTTGGTGAGAGATTACATCAATTGCCGGCCTAGTGGCAAACGAGTTAGTAACAC
GTGGGTATCTACCTTCAACACGGGTATAACCCGCCGAAAGGCGGACTAATTCCCGATGGT
CTAAATGTTGACGTGATGGATTTGATGGCGAGAATTTATTTTCGTTGTCTGTCCGGATTG
TTGGTGTTTAGTAAAGGCCGAAAGGCGGTTGAAGAGGAGCCCGCGGCCTATCAGCTAGTT
GGTAGGGTAATGGCCTACCAAGGCAACGACGGGTAGGGGGGGTGAGAGCCCGTTCCCCAA
CGACGGCACTGAGACACGGGCCGTACTCCTACGGGAGGCAGCAGTCGAGAATATTCGACA
ATGGGCGAAAGCCTGATCGAGCGACGCCGCGTGAAGGAAGAAGCCCTTCGGGGTGTAAAC
TTCTTTTGCGGGGGATGAAACCGTGCAGCAATGCGCGATTGACCGTACCCCGCGAATAAG
GGGCTGCAAACTTCGTGCCAGCAGCCGCGGTAATACGAAGGCCCCAAGCGTTATCCGGAT
TTATTGGGCGTAAAGCGTCCGCAGGTGGTTTTAATAGTCAGGTGTTAAATCCTCAAGCTT
AACTTGAGGCCTGCACCCGAAACGTTAAAACTAGAGGGCAGGAGAGGCTGATGGAACATA
CGGTGTAGGGGTGAAATCCGTTGATATCGTATGGAACACCAAAGGCGAAGGCATTCAGCT
GGCCTGTCTCTGACACTCAGGGACGAAAGCGTGGGTAGCGAATGGGATTAGATACCCCAG
TAGTCCACGCCGTAAACGATGCCGACTAGCCGTTTGAAGTATCGACCCTTCAAGTGGCGA
AGCTAACGCGTTAAGTCGGCCGCCTGGGAAGTACGAGCGCAAGCTTAAAACTCAAAGGAA
TAGACGGGGACTCGCACAAGCGGTGGAGCATGTGGTTTAATTCGACGATAACCGAAGAAC
CTTACCAGGGCTTGAAACTCCGATGAAATCCCGATGAAAGTCGGGCCCTCGCAAGACATC
GGAGCAGGTACTGCATGGCTGTCGTCAGCTCGTGCCTTGAGGTGTTCCGTTAAGTCGGGA
AACGAGCGCAACCCCTATTGTCTGTTACAAGTGTCAGACGAAACTGCCTCTTTCAAAGGG
GAGGAAGGTGGGGATGACGTCAAGTCAGCATGGTCCTTTGATGCCCTGGGCTACACACGT
GCTACAATGGGGAGTACAATGGGTTGCCAAGCCGTAAGGCGGAGCTAATCCCATCAAAAC
TCCTCCCAGTTCAGATTGAGGTCTGAAATTCGACCTCATGAAGGCGGAATCGCTAGTAAT
CGCGGATCAGCTATGCCGCGGTGAATACGTTCTCGAGTCTTGTACTCACCGCCCGTCACG
TCAAGGGAGCCGGGAGTACCCAAAGTTCCATCTAGGTGGGATCAAGGTAAGCTCGGTGAC
AGGGACGAAGTCGTAACAAGGCACCGGTAGCGGAAGCTGTCGGTGGATCACCTCCTT
>RIFCSPHIGHO2_02_FULL_Planctomycete_50_42_rifcsphigho2_02_scaffold_5093_16S_1
GCACAAGCGGTGGAGCATGTGGCTTAATTCGATACAACGCGAAGAACCTTACCGGGGTTT
GACATGGTAGAAGTAGAAGCCTGAAAGGGTGACGAATGGTATCCAGTCCATAGCTATCAC
AGGTGTTGCATGGCTGTCGTCAGCTCGTGTCGTGAGACGTTGGGTTAAGTCCCCTAACGA
GCGAAACCCTTGTCTTTAGTTGCCATCAGGTCAAGCTGGGCACTCTAAAGAGACTGCCGT
CGTCAAGACGGAGGAAGGTGGGGATGACGTCAAGTCATCATGGCCCTTATATCCCGGGCT
GCACACGTGCTACAATGGTCGGTACAAAGGGATGCTAAGTCGCAAGATGGAGCGAAACCT
TAAAAGCCGATCCCAGTTCAGATCGGAGGCTGAAATTCGCCTCCGTGAAGTAGGAATCGC
TAGTAATCGCGGATCAGCTACGCCGCGGTGAATATGTTCCCGAGCCTTGTACACACCGCC
CGTCAAGCCACCCAAGCAAGATGCACCCAAAATTACTGGCCGAACCCGCAAGGGGCGGAA
GTGCCTAAGGTGTGTTTTGTGAGGAGGACTAAGTCGTAACAAGGTAGCCGTAGGAGAACC
TGCGGCTGGATCACCTCCTT
>RIFCSPHIGHO2_02_FULL_Planctomycete_50_42_rifcsphigho2_02_scaffold_76480_16S_1
ATGGAGGGTTTGATCTTGGCTCAGAACGAACGCTGGCGGCGTGGATTAGGCATGCAAGTC
GAGCGAGGACCGAGGCCGAAAGGCCTTGGAGCCGAGCGGCGAAAGGGTGAGTAATACATA
GATAACCTACCTTTGGGAGGGGGATAACGGCGTCCGCAAGGACTTTAGCGAAAGTGCCGC
TAATACCCCATAAAGCTGCAGGTTGCATAACTATGCAGCCAAAAGGTAGCGCGAAGGCGC
TTCTGCCCAGAGAGGGGTCAATGTCCTATCAGCTAGTTGGTAGGGTAATGGCCTACCAAG
GCTAAGACGGGTAGCCGGCCTGAGAGGGTGGTCGGCCACACTGGGACTGAGACACTGCCC
AGACTCCTACGGGAGGCTGCAGTCGAGAATCTTTCGCAATGCCCGAAAGGGTGACGAAGC
GACGCCGCGGGTGGGAAGAAGGCCTTCGGGTTGTAAACCTGTCGGGAGTTAAGAAATGTA
AGGGTGTTAATAGCATCCTTACTTGACTAAGGCTCCGGAGGAAGCCACGGCTAACTCTGT
GCCAGCAGCCGCGGTAATACAGAGGTGGCAAGCGTTGTTCGGAATCACTGGGCGTAAAGG
GCACGTAGGCGGTCTAGCAAGTCGGGTGTGAAAGCCCCTGGCTCAAACAGGGAACTGCGC
TCGAAACTACAAGGCTAGAGTGCGGAAGGGGAGAGTGGAACTTCTGGTGGAGCGGTGAAA
TGCGTAGATATCAGAAGGAACGCCGGTGGCGAAAGCGACTCTCTGGTCTATCCCTGACGC
TGAGGTGCGAAAGCTAGGGGAGCAAACGGGATTAGATACCCCGGTAGTCCTAGCCGTAAA
CGATGAACACTAAGTAGAGGGGCCGCGAGGTTTCTCTGCCGCAGCTAACGCATTAAGTGT
TCCGCCTGGGGAGTACGGTCGCAAGACTAAAACTCAAAAGAATTGACGGGGGCTCGCACA
AGCGGTGGAGCATGTGGCTTAATTCGATACAACGCGAAGAACCTTACCGGGGCTTGACAT
GGTAGAAGTAGAATCCTGAAAGGGTGACGATCGGTATCCAGTCCGAAGCTATCACAGGTG
TTGCATGGCTGTCGTCAGCTCGTGTCGTGAGACGTTGGGTTAAGTCCTCTAACGAGCGAA
ACCCTTGTCTCTAGTTGCCAACGGGAGAGCCGGGAACTCTAGAGAGACTGCCGTCGTTAA
GACGGAGGAAGGTGGGGACGACGTCAAGTCATCATGGCCCTTATGTCCCGGGCTGCACAC
GTGCTACAATGGTCGGTACAAAGGGATGCTAAGTCGCGAGATGGTGCGAAACCTATAAAG
CCGGTCCCAGTTCAGATCGAAGGCTGAAACTCGCCTTCGTGAAGGAGGAATCGCTAGTAA
TCGCGGATCAGCTACGCCGCGGTGAATATGTTCCCGAGCCTTGTACACACCGCCCGTCAA
GCCACCCAAGCAGGGTGTACTCGAAGTCACTGGTCCAATCCGCAAGGAAGGGAGGTGCCG
AAAGTACGTCCTGTGAGGAGGACTAAGTCGTAACAAGGTAGCCGTAGGAGAACCTGCGGC
TGGATCACCTCCTT
>RIFCSPLOWO2_02_CSX_56_12_rifcsplowo2_02_sub10_scaffold_732_16S_1
CTGGAGAGTTTGATCCTGGCTCAGAACGAACGCTGGCGGCGTGCCTAACACATGCAAGTC
GAACGAGAAAGTCCCGCAAGGGATGAGTAAAGTGGCGCACGGGTGAGTAACACGTAGGTA
ACCTACCTCTAAGACCGGGATAACCTGTCGAAAGACGGGCTAATACCAGATAAGACCACA
GTTCCTTCGGGAACAGGGATCAAAGGTGGCCTCTGCTTGCAAGCTATCACTTAGAGATGG
GCCTGCGCACCATTAGCTAGTTGGTAGGGTAACGGCCTACCAAGGCAAAGATGGTTAGCT
GGTCTGAGAGGATGATCAGCCACACTGGAACTGAGACACGGTCCAGACTCCTACGGGAGG
CAGCAGTGGGGAATCTTGCGCAATGGGCGAAAGCTTGACGCAGCAACGCCGCGTGGGTGA
TGAAGGCCTTCGGGTCGTAAAGCCCTGTCGGAAGGAACGAATTCTTCTGGGACGAACAAT
CCCGGGAAGTGACGGTACCTTCAAAGGAAGCACCGGCTAACTCCGTGCCAGCAGCCGCGG
TAATACGGAGGGTGCAAGCGTTGTTCGGAATTATTGGGCGTAAAGGGCGTGTAGGCGGTC
TGTTAAGTCATGTGTGAAAGCCCTCGGCTTAACCGAGGAAGTGCGCATGAAACTGACAAG
CTAGAGTACTGAAGAGGGGGGTGGAATTCCCGGTGTAGCGGTGAAATGCGTAGATATCGG
GAGGAACACCGGTGGCGAAGGCGGCCCCCTGGTCGGATACTGACCACCGGTGGCGAAGGC
GGCCCCCTGGTCGGATACTGACGCTGAGACGCGAAAGCGTGGGGAGCAAACAGGATTAGA
TACCCTGGTAGTCCACGCTGTAAACGATGGGCACTAGGTGTCCGGGGTATTGACCCCCTG
GGTGCCGTCGCTAACGCATTAAGTGCCCCGCCTGGGGAGTACGGTCGCAAGATTAAAACT
CAAAGGAATTGACGGGGGCCCGCACAAGCGGTGGAGCATGTGGTTCAATTCGACGCAACG
CGAAGAACCTTACCTGGGCTAGACAACGGTGGACCGCCCTAGAGATAGGGCTTTCCTTTC
GGGGACTGCCGGTTCAGGTGCTGCATGGCTGTCGTCAGCTCGTGCCGTGAGGTGTTGGGT
TAAGTCCCGCAACGAGCGCAACCCTCGCTCTTAGTTGCCATCATTAAGTTGGGCACTCTA
GGGGGACTGCCGGCGTTAAGCCGGAGGAAGGTGGGGACGACGTCAAGTCATCATGGCCCT
TATGCCCAGGGCCACACACGTGCTACAATGGACGGTACAAAGGGTTGCAAACCCGCGAGG
GGGAGCCAATCCCAAAAAGCCGCTCTCAGTTCGGATTGGAGTCTGCAACTCGACTCCATG
AAGCTGGAATCGCTAGTAATCGCGGATCAGCACGCCGCGGTGAATACGTTCCCGGGCCTT
GTACACACCGCCCGTCACACCATGGAAGCTAGCTGTACCGGAAGTCGGTGCGCTAACCCG
CAAGGGGGGCAGCCGCCTATGGTATGACTGGTGACTGGGGTGAAGTCGTAACAAGGTAGC
CGTAGGGGAACCTGCGGCTGGATCACCTCCTT
>RIFCSPLOWO2_02_FULL_Alphaproteobacteria_40_19_rifcsplowo2_02_scaffold_6804_16S_1
TTGAGAGTTTGATCCTGGCTCAGAACGAACGCTGGCGGTATGCTTAACACATGCAAGTCG
AACGGGTGTAGCAATACATCAGTGGCAAACGGGTGAGGAATATAGAGGAATTTTCCCAGA
AGTGAGGAATAACTCTGAGAAATCAGAGCTAATACCACATAATATCCTGCGGGAGAAAGC
AGCAATGCGCTTTTGGATGAGCCTCTATCGGATTAGCTAGTTGGTAGGGTAATGGCCTAC
CAAGGCAATGATCCGTAGCTGGTCTGAGAGGATGATCAGCCACACTGGAACTGAGACACG
GTCCAGACTCCTACGGGAGGCAGCAGTGGGGAATATTGGACAATGGGCGCAAGCCTGATC
CAGCAATACCGCGTGAGTGATGAAGGTCTTCGGATTGTAAAGCTCTTTTAGTGGGGAAGA
TAATGACGGTACCCACAGAAAAAGCACCGGCAAACTTCGTGCCAGCAGCCGCGGTAATAC
GAAGGGCGCTAGCGTTGTTCGGAATCACTGGGCGTAAAGCGTACGTAGGCGGCTTAGTAA
GTCGATTGTGAAAGCCCCGGGCTTAACCCGGGAATTGCAACCGAAACTGCTTTGCTTGAA
TTTGGTCGGGGATGATGGAATTCCTAGTGTAGGAGTGAAATCCGTAGAGATTAGGAAGAA
CACCGGTGGCGAAGGCGGTCATCTAGGCCAATATTGACGCTAAGGTACGAAAGCGTGGGG
AGCAAACAGGATTAGATACCCTGGTAGTCCACGCCCTAAACGATGAGTGCTAGTTGTCGG
GACCTTGGGTTTCGGCGGCGAAGTTAACACGTTAAGCACTCCGCCTGGGGAGTACGGTCG
CAAGACTAAAACTCAAAGGAATTGACGGGGACCCGCACAAGCAGTGGATCATGTGGTTCA
ATTCGATGCTACACGAAAAACCTTACCACCTCTTGAATCTCTCTGACCGGTGCAGAAATG
CGCTTTTGGAGCAATCCACAGAGAAGACAGGTGCTGCATGGCTGTCGTCAGCTCGTGTCG
TGAGATGTTAGGTTAAGTCCTTCAACGAGCGCAACCCTCATCCTTATTTGCCATCAGGTT
ATGCCGGGAACTATAAGGAAACTGCCAGCGACAAGCTGGAGGAAGGTGGGGACGATGTCA
AGTCATCATGGCCCTTATGGGTTGGGCTACACACATGATACAATGGTGGTTACAGCGGGA
AGCGAAGGAGCGATCTGGAGCAAATCCTTAAAAGCCATCTCAGTTCAGATTGAGGGCTGC
AACTCGCCCTCATGAAGTTGGAATTGCTAGTAATCGTGGATCAGCACGCCACGGTGAATA
CGTTCTCGGGTCTTGTACACACTGCCCGTCAAGCCATGGAAGTCGTTTCTACCCGAATAG
GGTGAGCTAACCGCAAGGAGGCAGATCTACACGGTAGGAGGAGTGACTGGGGTTAAGTCG
TAACAAGGTAGCAGTAGGGGAACCTGCGGCTGGATTACCTCCTT
>RIFCSPLOWO2_02_FULL_Chloroflexi_71_16_rifcsplowo2_02_scaffold_25367_16S_1
CGGAGAGTTTGATCCTGGCTCAGGACGAACGCTGGCGGCGTGCATAAAACATGCAAGTCG
AACGGGCCCAAAGCCGCAAGGCTGAGGGCTAGTGGCGAACGGCTGAGTAACACGTAGGTG
ACCTGCCCCGAAGTGGGGGACAACTCTCCGAAAGGAGAGCTAATACCGCATGTGACCATC
GGTTCATTCCGGTGATCAAAGTCGCAAGACGCTTTGGGAGGGGCCTGCGGCGGATCAGCT
TGTTGGTGGGGTAACGGCCTACCAAGGCTACGATCCGTAGCTGGTCTGAGAGGATGGCCA
GCCAGACTGGGACTGAGACACGGCCCAGACTCCTACGGGAGGCAGCAGTTAGGAATTTTG
CGCAATGGGGGAAACCCTGACGCAGCAACGCCGCGTGAGGGATGAAGGCCTTCGGGTCGT
AAACCGCTTTTGTCGGGGAAGACACCCGACGGTACTTGAGGAATAAGCAACGGCTAACTA
CGTGCCAGCAGCCGCGGTAATACGTAGGTTGCAAGCGTTGTCCGGAATCACTGGGCGTAA
AGCGCACGCAGGCGGCTTTGGAAGTCCAAGGTGAAAGCCCTCGGCTCAACCCAGGGAGGC
CCTTGGAAACTCCGGAGCTCGAAGGCGGGAGAGGCAGATGGAATTTCCGGTGTAGCGGTA
AAATGCGTAGATACCGGAAGGAACACCAGTGGCGAAAGCGATCTGCTGGCCCGCTCTTGA
CGCTCAGGTGCGAAAGCTAGGGGAGCGACCGGGATTAGATACCCCGTTAGTCCTAGCCGT
AAACGATGGTCACTAGGTGTTGTCGGTATCGACCCCGGCAGTGCCGTAGCTAACGCATTA
AGTGCCCCGCCTGGGGAGTACGACCGCAAGGTTAAAACTCAAAGGAATTGACGGGGGCCC
GCACAAGCAGCGGAGCGTGCGGTTCAATTCGATGGTACGCGAAGAACCTTACCCAGGCTT
GACATGCAGGTGGTACCGAGCCGAAAGGCGAGGGACCCGCAAGGGAGCCTGCAATGGTGT
TGCACGGCCGTCGTCAGCTCGTGTCGTGAGATGTTGGGGGGGGGGGGGGGGGGGGGGGGG
GGGGGGGGGGGGTCGTGAGATGTTGGGTTAAGTCCCGCAACGAGCGCAACCCTCGCCGTC
TGTTGTATCTCTCAGACGGGACTGCCGAGAGAAACTCGGAGGAAGGTGGGGATGATGTCA
GGTCCGCGTGGCCCTTATGTCTGGGGCTACACGCACGCTACAATGGCCGGTCACAGCGGG
TCGCAACTGCGCGAGCAGGAGCTAATCCCTTAAAACCGGCGTCAGTTCAGATCGGAGGCT
GAAACTCGCCTCCGTGAAGTCG
>RIFCSPLOWO2_02_FULL_CP_35_15_rifcsplowo2_02_scaffold_1139_16S_1
ATGGAGAGTTTGATCCTGGCTCAGGACGAACGCTGGCGGCATGCCTCATACATGCAAGTC
GAACGCCCCGCAAGGGGAGTGGCGGAAGGGTGAGTAACGCGTAGGAATCTGCCTTGGATT
GGGGGATAACCTGGGGAAACTCGGGCTAATACCGCATATTGCCGAGAGGTGAAAAATTTT
TTGATCCAAGTTGAGCCTGCGTATGATTAGCTAGTTGGTAGGGTAATGGCCTACCAAGGC
TTCGATCATTAGCTGGTCTGAGAGGATGATCAGCCACAATGGAACTGAGACACGGTCCAT
ACTTCTAGGGGGGGGGGGGGGGGGGGGGGGGGGGGGGGGGACGAAAGCCTGACGCAGCAA
TGCCGCGTGTAGGAAGAAGCATCTTGGTGTGTAAACTACTGTCGGTGGGGAAAAACAAAA
TGATTGTACCCGCAAAGGAAGCATCGGCTAACTACGTGCCAGCAGCCGCGGTAAGACGTA
GGATGCAAGCGTTGTCCGGATTTATTGGGCGTAAAGAGTTCGTAGGCGGTAATCCATGTC
TAATGTTAAATCATAGAGCTTAACTCTATACCTGCATTGGAAACTGGATTGCTTGAGCAA
GGTAGGGGTCAGAAGAATTCCTGGTGTAGCGGTGAAATGCGTAGATATCAGGAGGAACAC
CGGTGGCGAAAGCGTCTGACTGGGCCTTTGCTGACGCTGAGGAACGAAAGCTAGGGGAGC
GAAAGGGATTAGATACCCCTGTAGTCCTGGCCATAAACGATGGATACTAGTTGTTGCGGG
TATCGACCCCCGCGGTGACGGCGCTAACGCATTAAGTATCCCGCCTGGGAAGTACGTTCG
CAAGAATGAAACTCAAAGGAATTGACGGGGACCCGCACAAGCGGTGGAACATGTGGTTCA
ATTCGATGCAACGCGAAGAACCTTACCTGGCCTTGACATGTCTGGAATTTGGTAGAGATA
TCGAAGTGCCTTCGGGAACCAGAACACAGGTGCTGCATGGTTGTCGTCAGCTCGTGTCGT
GAGATGTTGGGTTAAGTCCCGCAACGAGCGCAACCCTCGTTGTTAGTTGCCACCCAGCCG
CAAGGTTGGAGCACTCTGACAAGACTGCCCCGGTTAACGGGGAGGAAGGTGGGGACGACG
TCAAATCATCATGGCCCTTACGGCCAGGGCTACACACGTGTTACAATGGGCGCCACAACG
GGATGCAACTGCGCAAGTAGAAGCCAACCCCTTAAAAGCGCTCTCAGTTCAGATCGTAGG
CTGCAACTCGCCTACGTGAAGTCGGAATCGCTAGTAAATGCAGATCAGCACGCTGCATTG
AATACGTTCCCGGGTCTTGTACACACCGCCCGTCACACCATGGAAGTTGGTGACGCCCTA
AGTCGATATTCTAACCGCAAGGGGGGAATTGCCTAAGGCAGCGCCGATGACTGGGGTGAA
GTCGTAACAAGGTAGCCGTACCGGAAGGTGCGGCTGGATCACCTCCTT
>RIFCSPLOWO2_02_FULL_CP_38_14_rifcsplowo2_02_scaffold_3925_16S_1
TTGGAGAGTTTGATCCTGGCTCAGAACGAACGCTGGCGGCGTGCTTAACACATGCAAGTC
GAACGAGAAATCTCGAGCAATCGGGAGAGTAAAGTGGCGAACGGGTGAGTAATGCCTAAG
TAATCTACCTGCAAAATGGGAATAACTCCGCGAAAGTGGGGCTAATACCGAATAACGTTC
AGGAAACATAAGTTTTCTGAACCAAAGATGGCTGAATCCGTAAGGATGCTATTGTTTGCA
GATGAGCCTGCGTACCATTAGCTAGTTGGTGAGGTAATGGCTCACCAAGGCAACAATGGT
TAGCCGACCTGAGAGGACGACCAGCCACATTGGGACTGAGACACGGCCCAGACTTCTACG
GAAGGCAGCAGTGAGGAATATTGCGCAATGGGGGAAACCCTGACGCAGCAACGCCGCGTG
GAGGATGAAGGTTTTCGGATTGTAAACTCCTTTTAGAGGGGACGAAAACTATCGCATGAA
TAATGTGATAGCTTGACGGTACTCTCAGAAAAAGCCTCGGCTAACTACGTGCCAGCAGCC
GCGGTAATACGTAGGAGGCAAGCGTTGTTCGGAATTATTGGGCGTAAAGGGCGTGTAGGT
GGTCATATAAGTCGAAGGTGAAATCCCTCGGCTTAACTGAGGAAGTGCCTTTGATACTGT
ATGGCTTGAGTACGGGAGAGGAGAGCGGAATTCCCAGTGTAGCGGTGAAATGCGTAGATA
TTGGGAAGAACATCTGTGGCGTAGGCGGCTCTCTGGACCGTTACTGACACTGAAACGCGA
AAGCTAGGGGAGCAAACGGGATTAGATACCCCGGTAGTCCTAGCTGTAAACGATGGGCAC
TAGGTGTGGGAGGTATCGACCCCTTCCGTGCCGCAGCTAACGCATTAAGTGCCCCGCCTG
GGGAGTATGACCGCAAGGTTGAAACTCAAAGGAATTGACGGGGGCCCGCACAAGCGGTGG
AGCATGTGGTTCAATTCGACGCAACGCGAAAAACCTTACCTGGACTTGACATGCACGGAG
AATCCCCTGGAAACAGGGGAGTGCCCGCAAGGGAGCTCCGAGACAGGTGCTGCATGGCTG
TCGTCAGCTCGTGCCGTGAGGTGTTGGGTTAAGTCCCGCAACGAGCGCAACCCTTACACT
TAGTTGCCCCATCAGGTTATGCTGGGCACTCTAAGTGAACTGCCGGCGTTAAGCCGGAGG
AAGGTGGGGATGACGTCAAGTCATCATGGCCTTTATGCCTAGGGCTACACACGTGCTACA
ATGGCAGGTACAGAGGGCAGCAAAACCGCCACAGGGAGCCAATCCCAGAAAACCAGTCTC
AGTTCGGATTGGAGTCTGCAACTCGACTCCATGAAGTTGGAATCGCTAGTAATTGTGGAT
CAGCACGCCACAGTGAATACTGTTCCCGGGCCTTGTACACACCGCCCGTCACACCACGAA
AGTTAATTGTACCAGAAGTCACTAGGCTAATCTTGAGCAATCACGAAGGCAGGTGCCTAA
GGTATGATTGGTAATTGGGGTGAAGTCGTAACAAGGTAGCCGTAGGGGAACCTGCGGCTG
GATCACCTCCTT
>RIFCSPLOWO2_02_FULL_CP_44_34_rifcsplowo2_02_scaffold_461_16S_1
CTGGAGAGTTTGATCCTGGCTCAGAACGAACGCTGGCGGCACGCCTAACACATGCAAGTC
GCACGAGAAAGTCCCCGCAAGGGGACCGGTAAAGTGGCAGACGGGTGAGTAATACACAGG
TAACCTACCTGTTGTTGGGGAACAACCTGTCGAAAGACGGGCTAATTCCGCGTAAGTTGG
CATCATGAAAATGATGTCAAGAAAGATGGCCTCTGCTTGCAAGCTATCGACGACGGATGG
GCCCGCGTCCCATCAGCTAGTTGGTAGGGTAAAGGCCTACCAAGGCAATGACGGGTAGCT
GGTCTGAGAGGACGACCAGCCACACTGGCACTGAAACACGGGCCAGACTCCTACGGGAGG
CAGCAGTGGGGAATTTTGCGCAATGGGCGAAAGCCTGACGCAGCGACGCCGCGTGAGGGA
AGAAGGTCTTCGGATCGTAAACCCTCTGTCGGAGGGGAAGAATCTCCAGGATGCTAATAC
CATCCTGGATTGACGGTACCCTCTGAGGAAGCATCGGCTAACTACGTGCCAGCAGCCGCG
GTAATACGTAGGATGCAAGCGTTGTTCGGAATTATTGGGTGTAAAGGGCGCGTAGGTGGA
TAGAGTAGTCGGGTGTGAAAGCCCTGGGCTTAACCCAGGAATTGCGCCCGAAACCATCTA
TCTGGAGTTCTGCAGGGGAGCGGGGAATTCCCGGTGTAGAGGTGAAATTCGTAGATATCG
GGAGGAACACCAGTGGCGAAGGCGCCGCTCTGGGCAGACACTGACACTAAGACGCGAAAG
CTTGGGGAGCAAACAGGATTAGATACCCTGGTAGTCCAAGCTGTAAACGATGGGTACTAG
GTGTTGGGGGAATTGACTCCCTCGGTGCCGTAAGCCAACGCATTAAGTACCCCGCCTGGG
AAGTACGGCCGCAAGGTTGAAACTCAAAGGAATTGACGGGGGCCCGCACAAGCGGTGGAG
CA
>RIFCSPLOWO2_02_FULL_CP_62_12_rifcsplowo2_02_scaffold_10376_16S_1
ACGGAGAGTTTGATCCTGGCTCAGGATGAACGCTGACGGCGTGCCTAACACATTGCAAGT
CGAGTGCCGAAGTCCCCGCAAGGGGATTGTAGGCACGGCAGACGGGTGCGTAACACGTGG
GTAACTTTTCCTCAAGACGGGAATAACCCGGGGAAACTCGGAATAATGCCCGATACATGC
CGAGGCGCAAGCTGAGGACATAAACAGTCGCCCGTAAGGGTGACGCTCGAGGAGGGGCCT
GCGGCCCATCAGGTAGTTGGTGAGGTAACGGCCCACCAAGCCTGCGACGGGTAGCTGGCG
TGAGAGCGCGACCAGCCACACTGGAACTGAGACACGGTCCAGACTCCTACGGGAGGCAGC
AGTGGGGAATCTTGGGCAATGGACGCAAGTCTGACCCAGCGACGCCGTGTGGAGGACGAA
GGCCTTCGGGTCGTAAACCCCTGTCGGAAGGGAAAAAACTCTTGCCGGTGAATAATCGGC
AGGATTGATGGTACCTTCAAAGGAAGCCCCGGCTAACTACGTGCCAGCAGCCGCGGTAAT
ACGTAGGGGGCGAGCGTTGTCCGGAATTACTGGGCGTAAAGCGCAAGCAGGTGGGGAGGT
AAGTTCTGTGTGAAAGATCCAGGCTTAACTTGGGGACCGCATGGGATACTGCCTTTCTTG
AGGGGAGTAGAGGTGAGCGGAACTGCCGGTGTAGCGGTGAAATGCGTAGATATCGGTAGG
AACACCCGTGGCGAAAGCGGCTCACTGGACTCTTTCTGACGCTCAATTGCGAAAGCGTGG
GGATCAAACGGGATTAGAGACCCCGGTAGTCCACGCCGTAAACGATGCACACTAGGTGTT
GGGGGATTATTTCCTCGGCGCCGCAGCTAACGCATTAAGTGTACCGCCTGGGAAGTACGG
CCGCAAGGTTGAAACTCAAAGGAATTGACGGGGGCCCGCACAAGCGGTGGAGCACGTGGT
TTAATTCGATGGTAAGCGAAGAACCTTACCTGGGCTTGACATACTCGTAGTAGAAACCCG
AAAGGGCAACGATCCTGGTTCACACTGGGAAGCGAGCACAGGTGCTGCATGGCTGTCGTC
AGCTCGTGCCGTGAGGTGTTCAGTTAAGTCTGGTAACGAGCGCAACCCCCGTCCATAGTT
GCCAGCGGGTCAAGCCGGGAACTCTATGGAGACTGCCTCAGCAATGAGGAGGAAGGTGGG
GATGACGTCAAGTCCTCATGGCCCTTACGCCCAGGGCTACACACGTGCTACAATGGTCGG
TACAGAGGGTCGCAAGACCGCGAGGTGGAGCCAATCCCTAAAGCTGACCGTAGTTCGGAT
CGCAGGCTGCAATTCGCCTGCGTGAAGTCGGAATCGCTAGTAATCTCGGGTCAGCCACAC
CGAGGTGAATACGTTCCCGGGCCTTGTACACACCGCCCGTCACACCATGGAAGCCAGTAA
CACCCGAAGACGGTGCGCAAACCCGCAAGGGATGCAGCCGGTTAAGGTGGGATTGGTGAC
TGGGGTGAAGTCGTAACAAGGTATCCGTAGGAGAACCTGCGGATGGATCACCTCCTT
>RIFCSPLOWO2_02_FULL_CP_63_16_rifcsplowo2_02_scaffold_4509_16S_1
CGGAGAGTTTGATCCTGGCTCAGAGTGAACGCTGGCGGCGTGGATAAGGCATGCAAGTCG
AGCGATCTCCGCAAGGAGATAGCGGCAAACGGGTGCGTAACGCGTAAGTAACCTGTCCTG
GAGACAGGGATAGCACTGCGAAAGCGGTGGTAATACCTGATAAGCCCAGAGCCTCGCATG
GGGTGACGGGCAAAGATGGCCTCGACCGCAAGGTTGCTATCGCTTCAGGAGGGCCCCGCG
TCCCATCAGCTAGTTGGTAGGGTCACGGCCTACCAAGGCGTGGACGGGTAGCTAGCCTGA
GAGGGCGGTCAGCCACACTGGGACTGAGACACTGCCCAGACTCCTACGGGAGGCTGCAGT
CGAGAATCTTTGGCAATGGGCGAAAGCCTGACCATGCGACGCCGCGTGCGGGATGAAGGC
TTTCGGGTCGTAAACCGCTGTTACGAGGGACGAAGTCCGGCCCGTCAAACAGCCTGAGGG
GATTGACGGTACCTCAGAAGAAAGCCACGGCTAACTCCGTGCCAGCAGCCGCGGTAATAC
GGAGGTGGCAAGCGTTACTCGGATTTACTGGGTGTAAAGGGCAAGTAGGCGGCTTCGCAA
GTCGGGTGTGAAATCCCACGGCTTAACCGTGGAACTGCGCCCGAAACTGCGGGGCTTGAG
GACGGGAGAGGCGAATGGAATTCCCGGTGTAAGGGTGAAATCTGTAGATATCGGGAGGAA
CACCAGTGGCGAAGGCGGCCTGCTGGCCAGTATCTGACGCTGAGGTGCGAAAGCTAGGGG
AGCAAACAGGATTAGATACCCTGGTAGTCCTAGCCGTAAACGATGGGCACTAGGTGTTGG
GTCTTTCGGGGCCCAGTGCCGTAGGTAACCCGTTAAGTGCCCCACCTGAGGAGTACGGCC
GCAAGGTTGAAACTCAAAGGAATTGACGGGGGCCAGCACAAGCGGTGGAACATGTGGTTT
AATTCGATG
>RIFCSPLOWO2_02_FULL_CP_70_19_rifcsplowo2_02_scaffold_2128_16S_1
TTGGAGAGTTTGATCCTGGCTCAGAGCGAACGCTGGCGGCGTGCCTAACACATGCAAGTC
GTACGCGAAAGCCTTCGGGCAAGTAGAGTGGCGAACGGGTGAGTAACACGTGAGCAACCT
GCCTTCGGAACTGGAATAACCTCTCGAAAGGGGGGCTAATACCGGATGAGACCACAGGGC
CGAATGGCCCAGGGGTCAAAGATGGCCTCTGCATGCAAGCTGTCGTCCGAAGATGGGCTC
GCGGCCCATTAGCTTGTTGGTGAGGTAAAGGCTCACCAAGGCTTCGATCAGTAGCTGGTC
TGAGAGGATGATCAGCCACACTGGAACTGAGACACGGTCCAGACTCCTACGGGAGGCAGC
AGTGGGGAATTTTGCACAATGGGCGAAAGCCTGATGCAGCGACGCCGCGTGGAGGATGAA
GGCCTTCGGATTGTAAACTCCTTTCAGGAGGGACGAACGGTATGGCGATTAACACCCGCC
ATGAATGATGGTACCCTGCGAATAAGCCACGGCTAACTCTGTGCCAGCAGCCGCGGTAAG
ACAGAGGTGGCGAGCGTTGTTCGGAATTACTGGGCTTAAAGGGCGCGTAGGCGGGATGGT
AAGTCGGCTGTTAAAGCCCCGGGCTCTACCCGGGAAGTGCATTCGATACTGCCGTTCTTG
AGTATGGTAGAGGGTAGTGGAATTCCTGGTGTAGCGGTGAAATGCGTAGATATCAGGAGG
AACACCTGTGGCGAAGGCGGCTACCTGGGCCAATACTGACACTGAGGCGCGAAAGCGTGG
GTAGCAAACAGGATTAGATACCCTGGTAGTCCACGCCCTAAACGATGGGCACTAGGTGTG
GGTGGTATTAAACCCTCCCGTGCCGAAGCTAACGCATTAAGTATCCCACCTGGGAAGTAC
GGCCGCAAGGTTGAAACTCAAAGGAATTGACGGGGGCCCGCACAAGCGGTGGAGCATGTG
GTTCAATTCGACGCAACGCGAAGAACCTTACCTAGGCTTGACATCCGGTGGACAGCCATG
GAAACATGGTCTCCCTTGGGGGCCGCTGTGGAGGTGCTGCATGGCTGTCGTCAGCTCGTG
TCGTGAGATGTTGGGTTAAGTCCCGCAACGAGCGCAACCCTTGCTCATAGTTGCCAGCGG
TTCGGCCGGGCACTCTATGGGGACTGCCGGTGATAAACCGGAGGAAGGTGGGGATGACGT
CAAGTCCTCATGGCCTTTATGTCCAGGGCTACACACGTGCTACAATGGACGGTACAAAGA
GTTGCGATCCCGCGAGGGGGAGCCAATCTCAAAAAGCCGTTCTCAGTTCGGATTACAGTC
TGCAACTCGACTGTATGAAGCTGGAATCGCTAGTAATCGCGGATCAGCATGCCGCGGTGA
ATACGTTCCCGGGCCTTGTACACACCGCCCGTCACATCACGAAAGTCGGCTGTACCAGAA
GCCACCGGAGCCAACCCGCAAGGGGGGCAGGTGTCTACGGTATGACCGATGATTGGGGTG
AAGTCGTAACAAGGTAGCCGTAGGGGAACCTGCGGCTGGATCACCTCCTT
>RIFCSPLOWO2_02_FULL_CPR_45_28_rifcsplowo2_02_scaffold_11781_16S_1
TCGGAGAGTTTGATCCTGGCTCAGAGTGAACGCTGGCGGCGTGGATTAGGCATGCAAGTC
GCGCGATATTTTAGATGGAGAGTTTGAAGCCGTAAGGTAGATGACAATTTGTCTAAGGTA
TAGCGGCAAACGGGTGAGTAATACGCGAGTAATCTACCTTCAAGTCGAGGATAGCCTTGC
GAAAGCGAGGGTAATACTTGATGTGGTTTTGATAGTTTAGTCTGTCAGAGAAAAAGCTCC
TTGAGCAATCAGGGAGCGCTTGAGGATGAGCTCGCGCCCTATCAGCTAGTTGGTGAGGTA
ATGGCCCACCAAGGCTATTGACGGGTAGCTGGTCTGAGAGGATGGTCAGCCACACGGGGA
CTGAGACACTGCCCCGACTCCTACGGGAGGCTGCAGTCGAGGATATTTAGCAATGGGCGA
AAGCCTGACTATGCGACGCCGCGTGAGGGATGAAGGTTTTCGGATCGTAAACCTCTTTCG
ATGGGGAAGAAAATACTGCTTTAATCGGCAGGACTGACGGTACCCAGAGAAGAAGCCACG
GCTAACTCCGTGCCAGCAGCCGCGGTAATACGGAGGTGGCGAGCGTTACTCGGATTCATT
GGGTGTAAAGGGCAGGTAGGCGGCCTTGTAAGTTGGGGGTGAAATCCCCCGGCTCAACCG
GGGAACTGCTTTCAAAACTGCAAGACTTGAGACTAGAAGAGGAGAACGGAATTCCCGGTG
TAAGGGTGAAATCTGTAGATATCGGGAGGAACACCAGTGACGAAAGCGGCTCTCTAGCCT
AACTCTGACGCTGAGCTGCGAAAGCTAGGGGAGCAAACAGGATTAGATACCCTGGTAGTC
CTAGCCGTAAACTATGAGCACTAGGTGTCGGTTCGTATAGGACCGGTGCCGTAAGATAAC
TCGTTAAGTGCTCCACCTGAGGACTACGGCCGCAAGGTTAAAACTCAAAGGAATTGACGG
GG
>RIFCSPLOWO2_02_FULL_CPR_47_16_rifcsplowo2_02_scaffold_42_16S_1
ATTGAGAGTTTGATCCTGGCTCAGGACGAACGTTGGCGGCGTGTCTAAGGCATGCAAGTC
GAGCGTGGTTCCGATTTCGGTCGGAATCTAGCGGCAAACGGGTGAGTAACACACTGGTAA
CCTGCCTCCGAGACGGGCATAGCCCACCGAAAGGTGGATTAATACCCGATGGTCATGGGG
GGTCGTATGACATTCCCATGTAAATCTTTTTTGGCTCGGAGAGGGGCCTATGTCTGATTA
GCTTGTTGGTAGGGTAATGGCCTACCAAGGCACCGATCAGTAGCAGGCGTGAGAGCGTGA
CCTGCCTCACTGGGACTGAGATACTGCCCAGACTCCTACGGGAGGCTGCAGTCAAGAATA
TTCCACAATGCACGAAAGTGTGATGGAGCGACACCGCGTGTAGGAAGACGCCCCTCGGGG
TGTAAACTACTTTTATGTGGGAAGAATCCCCACACCTTTTATGCTTTATGGTATACTTCG
ATACTATGTATTATGTATACATTCTCAAAAGCATGAAAGATGCACAATTGTACATTGGTG
TTACCGATGATTTGCGCAGACGATTTCAGGAACATACTGATGGCAAAACGAAATCAACAG
CATATCGCCGGCCACTGAAACTGGTGTACTACGAAGCATATCTTTCGTGGAAAGATGCTG
AAATTCGGGAAAAGAGATTGAAGCAATTCGCAAAAGGGTACGCGCAATTGAAAAAGCGAA
TTTTGAACAGCATTAATGAAGCATAAAAGGTGTGGGGTTGTGACGGTACCACATGAATAA
GAGGGTGCTAACTCTGTGCCAGCAGCAGCGGTAATACAGAGACCTCAAACGTTGTCCGGA
TTTATTGGGCGTAAAGGGTCCGCAGGTGGTCTGAAAAGTTTATGGTTAAATCCCGAGGCT
TAACTTCGGGACTGCTGTCAATACTGATTCACTTGAGGCCGGGAGAGGCAAGCGGAATTC
TCGGTGTAGTCGTAATAAGCGCTGATATCGAGAAGAACACCAAAGGCGAAGGCAGCATAC
TGGAACATGCCTGACACTCAGGGACGAAAGCGTGGGGAGCGAAGCGGATTAGATACCCGC
GTAGTCCACGCCCTAAACACTGTGCACTAGGTATTGGCAGTATCGACCCTGTCAGTGCCG
TTTAAAAAAGCTAACGCGTTAAGTTCGCCGCCTGGGGAGTACGGCCGCAAGGCTAAAACT
CAAAGGAATAGACGGGGACCCGCACAAGCGGAGGATCATGCGGTTTAATTCGATGGCACG
CGGCGAACCTCACCTGGGCTCAACTACGAGCTGCAAGCCCCGAGAAATGGAGGCCGCCTT
CGAGGGTGCTAGATAGGTGCTGCATGGTTGCCGTCAGCTCGTGCCGTGAGGTGTACCGTT
AAGTCGGGAAACGAGCGCAACCCTTGCCCTGAGTTAAATGTACTCGGGGGACTGCCCGGG
CAACCGGGAGGAAGGTGGGGACGACGTCAAATCAGCATGGCTCTTACGTCCAGGGCTACA
CACATGATACAATGATCAGTACAAAGGGTTGCCAAGTCGCAAGGCGGAGCTAATCCCAAA
AAACTGGTCTCAGTACGGATTGAAGGCTGCAACTCGTCTTCATGAAGCTGGATTTACTAG
TAAACGCGCATCAGCTACGGCGCGTTGAATACGTTCTCGGGTCTTGTACTCACCGCCCGT
CATACCACGAAAGTTGGCAGCACCCGAAGGCTCCGCAAGGGGACCAAGGTGAGGTCAGTA
ATCAGGGTAAAGTCGTAACAAGGCATCCGTAGCGGAAGCTGTGGATGGATCACCTCCTT
>RIFCSPLOWO2_02_FULL_Deltaproteobacteria_57_26_rifcsplowo2_02_scaffold_3331_16S_1_m20
CTGGAGAGTTTGATCCTGGCTCAGAACGAACGCTGGCGGCGTGCTTAACACATGCAAGTC
GAACGAGAAAGGGGTAGCAATACCCCAAGTAAAGTGGCGCACGGGTGAGTAATGCATGGG
TAACCTGCCTTGAAGATCAGGATAACCCCCCGAAAGGGGGGCTAATACTGGATAAGAAAG
GGGGGACTAAAGTCATTCCCTTTTAAAGGATCTCCGCAAGGGGTAATCGCTTCACAAGGG
GGGCTCATGTCCCATTAGCTAGTTGGTAGGGTAATGGCCTACCAAGGCAATGATGGGTAG
CCGGTCTGAGAGGATGGCCGGCCACACTGGCACTGAGACACGGGCCAGACTCCTACGGGA
GGCAGCAGTGAGGAATTTTGCGCAATGGGCGAAAGCCTGACGCAGCAACGCCACGCGAGG
GAAGAAGGCCTTCGGGTCGTAAAGCCCTGTCGGAAGGAACGAATGCTTCCGCCGTTAACA
ACGGCGGGAATTGACGGTACCTGCAGAGGAAGCACCGGCTAACTCCGTGCCAGCAGCCGC
GGTAATACGGAGGGTGCGAGCGTTAATCGGAATCACTGGGCGTAAAGCGCGTGTAGGCGG
TTCGTTAAGTCATGTGTGAAATCCCTCGGCTCAACCGGGGAAGGGCACATGAAACTGGCA
AGCTAGAGTACCGGAGAGGGAGGCGGAATTCCCGGTGTAGCGGTGAAATGCGTAGATATC
GGGAGGAACACCGGTGGCGAAGGCGGCCCCCTGGTCGGATACTGACGCTGATACGCGAAA
GCGTGGGGAGCAAACAGGATTAGATACCCTGGTCGTCCACGCTGTAAACGATGGGCACTA
GGTGTCCGGGGCATTGACCCCCTGGGTGCCGCAGCTAACGCATTAAGTGCCCCGCCTGGG
GAGTACGGTCGCAAGATTAAAACTCAAAGGAATTGACGGGGGCCCGCACAAGCGGTGGCG
CATGTG
>RIFCSPLOWO2_02_FULL_Deltaproteobacteria_57_26_rifcsplowo2_02_scaffold_3331_16S_1
CTGGAGAGTTTGATCCTGGCTCAGAACGAACGCTGGCGGCGTGCTTAACACATGCAAGTC
GAACGAGAAAGGGGTAGCAATACCCCAAGTAAAGTGGCGCACGGGTGAGTAATGCATGGG
TAACCTGCCTTGAAGATCAGGATAACCCCCCGAAAGGGGGGCTAATACTGGATAAGAAAG
GGGGGACTAAAGTCATTCCCTTTTAAAGGATCCCCGCAAGGGGTAATCGCTTCAAGATAT
GGGCTCATGTCCCATTAGCTAGTTGGTAGGGTAATGGCCTACCAAGGCAATGATGGGTAG
CCGGTCTGAGAGGATGGCCGGCCACACTGGCACTGAGACACGGGCCAGACTCCTACGGGA
GGCAGCAGTGAGGAATTTTGCGCAATGGGCGAAAGCCTGACGCAGCAACGCCGCGTGGGT
GATGAAGGCCTTCGGGTCGTAAAGCCCTGTCGGGAGGAACGAATGCTTCCGCCGTGAACA
ACGGCGGAAAGTGACGGTACCTTCAAAGGAAGCACCGGCTAACTCCGTGCCAGCAGCCGC
GGTAATACGGAGGGTGCAAGCGTTGTTCGGAATTATTGGGCGTAAAGGGCGTGTAGGCGG
TCTGTTAAGTCATGTGTGAAAGCCCCCGGCTTAACCGGGGAAGTGCGCATGAAACTGACA
AGCTAGAGTACTGAAGAGGGGGGTGGAATTCCCGGTGTAGCGGTGAAATGCGTAGATATC
GGGAGGAACACCGGTGGCGAAGGCGGCCCCCTGGTCGGATACTGACGCTGAGACGCGAAA
GCGTGGGGAGCAAACAGGATTAGATACCCTGGTAGTCCACGCTGTAAACGATGGGCACTA
GGTGTCCGGGGTATTGACCCCCTGGGTGCCGTCGCTAACGCATTAAGTGCCCCGCCTGGG
GAGTACGGTCGCAAGATTAAAACTCAAAGGAATTGACGGGGGCCCGCACAAGCGGTGGAG
CATGTG
>RIFCSPLOWO2_02_FULL_Gammaproteobacteria_38_11_rifcsplowo2_02_scaffold_14832_16S_1
ATGAAGAGTTTGATCCTGGCTCAGATTGAACGCTGGCGGCATGCTTAACACATGCAAGTC
GAACGGCAGCACAGTAGAGGGCAACCTTTATGGGTGGCGAGTGGCGGACGGGTGAGTAAT
GCATAGGAATCTGCCTTAAAGAGGGGGATAACTCGGGGAAACTCGAGCTAATACCGCGTG
TGACCGTAAGGTGAAATAAAGGCTCAGTAAGGCCTCGCGTTATTGGAATGGCCTAGGCCT
GATTAGCTAGTTGGTGAGGTAAAGGCTCACCAAGGCGACGATCCGTAGCTGGTCTGAGAG
GACGACCAGCCACACTGGAACTGAGACACGGTCCAGACTCCTACGGGAGGCAGCAGTGGG
GAATTTTGGACAATGGGGGAAACCCTGATCCAGCAATGCCGTGTGTGTGAAGAAGGCCTG
CGGGTTGTAAAGCACTTTAGTGGGGGAGGAAACGGGACTATCTAATACCTGCGACTAATG
ACGGTACCTTCAGAAGAAGCACCGGCTAACTACGTGCCAGCAGCCGCGGTAATACGTAGG
GTGCGAGCGTTAATCGGAATTACTGGGCGTAAAGCGTGCGCAGGCGGTTTTTTAAGTCGT
TTGTGAAATTCCTGGGCTTAACCTGGGCGCTGTGAACGAAACTGGAAAACTAGAGTAGGG
TAGAGGGAAGTGGAATTTCCGGTGTAGCGGTGAAATGCGTAGATATCGGAAGGAACACCA
GTGGCGAAGGCGGCTTCCTGGACTCATACTGACACTGAGACACGAAAGCGTGGGGATCAA
ACAGGAGGGGGGGGGGGGGGGGGGGGGGGGGGGGGGGGGGGGGGGGGGGGGGGGGGGGGG
GGGGGGGGGGGGGGGGGGGGGGGGGGGGGGGGGGGGGGGGGGGGGGGGGGGGGGGGGGGG
GGGGGGGGGGGGGGGGGGGGGGGGGGGGGGGGGGGGGGGGGGGGGGGGGGGGGGGGGGGG
GGGGGGGGGGGGGGGGGGGGGGGGGGGGGGGGGGGGGGGGGGGGGGGGGGGGGGGGGGGG
GGGGGGGGGGGGGGGGGGGGGGGGGGGGGGGGGGGGGGGGGGGGGGGGGGGGGGAAGCCA
ATCTCAGAAAACTACTCGTAGTCCGGATCGGAGTCTGCAACTCGACTCCGTGAAGTTGGA
ATCGCTAGTAATCGCGGATCAGAACGCCGCGGTGAATACGTTCCCGGGCCTTGTACACAC
CGCCCGTCATACCATGGGAGTGGGTTGTACCAGAAGGCAATAGTTCAACCGCAAGGGGAA
CGTTGACCACGGTATGATTCATGACTGGGGTAAAGTCGTAACAAGGTAGCCGTAGGGGAA
CCTGCGGCTGGATCACCTCCTT
>RIFCSPLOWO2_02_FULL_Gammaproteobacteria_47_50_rifcsplowo2_02_scaffold_48181_16S_1
CTGAGAATTTGATCTTGGTTCAGATCGAATGCTGACGGCGTGGATGAGGCATGCAAGTCG
CACGATATAGGGGCAACTCTATATAGTGGCGCAAGGGTTAGTAATACATGGATAATCTAC
CTCTGACATTGGAATAACGGCTGGAAACGGCCGCTAATACCGGATGAGGTGGTGTAGGGC
ATCCTACATGAATCAAAGCGGGGGATCGAAAGACCTCGTGGTGAGAGAAGAGTCCATGGG
ATATCAGCTAGTTGGTGGGGTAATAGCTCACCAAGGCTAAGACGTCTAGGCGGATTGAGA
GATTGACCGCCAACACTGGGACTGAGACACTGCCCAGACTCCTACGGGAGGCTGCAGTCG
AGAATCTTTCGCAATGGGCGCAAGCCTGACGAAGCGACGCCGTGTGAGCGAAGAAGGCCT
TCGGGTTGTAAAGCTCTTTCGCTAGGGAACAAGAGAGACCGGATAATACCCTGTTGACTT
GATGGTACTTGGTAAAGAAGCACCGGCTAACTCCGTGCCAGCAGCTGCGGTAATACGGAG
GGTGCAAGCATTGATCGGAATTACTGGGCGTAAAGGGCGCGTAGGCGGTAGGATAAGTCA
GATGTGAAATTCCGGGGCTCAACCCCGGAGCTGCATTTGAAACTGTCTTACTAGAGTGCA
GTTAGGGAAAACGGAATTCCACGTGTAGCGGTGAAATGCGTAGATATGTGGAAGAACACC
GGTGGTGAAGACGGTTTTCTGGGCTGTTACTGACGCTGAGGCGCGAAAGCAAGGGGAGCA
AACAGGATTAGATACCCTGGTAGTCCTAGCCTTAAACGATGCATACTAGGTGTAGGAGGG
CTCAACCCTCTCTGTACCGGAGCTAACGCATTAAGTATGCCGCCTGGGGAGTACGCTCGC
AAGGGTGAAACTCAAAAGAATTGACGGGGGCCCGCACAAGCAGTGGAGCATGTGGTTTAA
TTCGATGCAACGCGAAGAACCTTACCTGGGCTCGAAATGTAGAGGACGATATCAGAGATG
ATATTTCCCGAAAGGGTCTCTATATAGGTGCTGCATGGCTGTCGTCAGCTCGTGCCGTGA
GGTGTTTGGTTAAGTCCAGCAACGAGCGCAACCCTTATCGTTAGTTGCCAGCGCTTAGGG
CGGGAACTCTAACGAGACTGCCTGGGTTAACCAGGAGGAAGGTGAGGATGACGTCAAGTC
CGCATGGCCTTTATGTCCAGGGCTACACACGTGCTACAATGGTCGGTACAGAAGGGAGCA
AGACCGCAAGGTGGAGCAAAATCCCTAAAACCGATCTCAGTTCAGATTGGAGTCTGCAAC
TCGACTCCATGAAGTTGGAATTGCTAGTAATGGCGTGTCAGCTACAACGCCGTGAATACG
TTCCCGGGCCTTGTACACACCGCCCGTCACATCATGGGAGTTGGTTTTACCCGAAGCCGC
TGACTCGACCGTAAGGGGAGAGGCGCCTAAGGTAAGGCCGATGACTGGGATGAAGTCGTA
ACAAGGTAGCCCTATCGGAAGGTGGGGCTGGATCACCTCCTT
>RIFCSPLOWO2_02_FULL_Gammaproteobacteria_61_13_rifcsplowo2_02_scaffold_3274_16S_1
CTGAAGAGTTTGATCATGGCTCAGATTGAACGCTGGCGGCATGCTTAACACATGCAAGTC
GAACGGCAGCACAGTGTGTAGCAATACACATGGGTGGCGAGTGGCGGACGGGTGAGTAAT
GCTTGGGAATCTGCCTAGTAGTTGGGGATAGCCCGGGGAAACTCGGATTAATACCGCATA
CGCCCTTCGGGGGAAAGCGGGGGATCGCAAGACCTCGCGCTTCTGGATGGGCCCACGTCC
GATTAGCTAGTTGGTAGGGTAATGGCCTACCAAGGCGACGATCGGTAGCTGGTCTGAGAG
GACGACCAGCCACACTGGGACTGAGACACGGCCCAGACTCCTACGGGAGGCAGCAGTGGG
GAATATTGGACAATGGGGGAAACCCTGATCCAGCAATGCCGCGTGTGTGAAGAAGGCCTG
CGGGTTGTAAAGCACTTTCAGTAGGGAAGAAAAGCTCCGCGTTAACACCGCGGAGTCTTG
ACGTTACCTAAAGAAGAAGCACCGGCTAACTCTGTGCCAGCAGCCGCGGTAATACAGAGG
GTGCAAGCGTTAATCGGAATTACTGGGCGTAAAGCGCACGTAGGCGGATGCTTAAGTCGG
ATGTGAAAGCCCCGGGCTTAACCTGGGAATTGCATTCGATACTGCGTGACTAGAGTCTGG
TAGAGGGTAGCGGAATTCCAGGTGTAGCGGTGAAATGCGTAGATATCGGGAGGAACACCA
GTGGCGAAGGCGGCTTCCTGGACCAACACTGACACT
>RIFCSPLOWO2_02_FULL_GWC2_Chlamydiae_rifcsplowo2_02_scaffold_7261_16S_1
ATTGAGAATTTGATCTTGGTTCAGATTGAATGCTGACAGCGTGGATGAGGCATGCGAGTC
GAACGGGACCATAGGGCAACCTGTGGTCTAGTGGCGGAAGGGTTAGTAATACATGAATAA
CTTGCCTCTAACCTGGGGACAACGGCTGGAAACGGCCGCTAATACCGAATGAGGTGCTTG
AAGGAAACTTCGTAGCATCAAAGTGGGGGCCCACTTTTAGTGGCCTTGCGGTTAGAGAGA
GGTTCATGGGATATCAGCTAGTTGGTGTGGTAATGGCGCACCAAGGCTAAGACGTCTAGG
CGGATTGAGAGATTGACCGCCAACATTGGGACTGAGATACTGCCCAGACTCCTACGGGAG
GCTGCAGTCGAGGATCTTTCGCAATGGGCGAAAGCCTGACGAAGCGACGCTGTGTGGACG
ATGAAGGCCTTCGGGTTGTAAAGTCCTTTCGCGTAAGAACAAGAGAGACTGTCTAATAAG
CAGTTGATTTGAGGGTACTACGTAAAGAAGCACCGGCTAACTCCGTGCCAGCAGCTGCGG
TAATACGGAGGGTGCAAGCATTAATCGGAATTATTGGGCGTAAAGGGCGCGTAGGCGGAT
TGGTAAGTCAGATGTGAAATTCCGGGGCTCAACCTCGGCGCTGCATCTGAAACTGCCTGT
CTAGAGGAATGGCGGAGAAAACGGAATTCCACGTGTAGCGGTGAAATGCGTAGATATGTG
GAAGAACACCTGTGGCGAAAGCGGTTTTCTAGCTTATTCCTGACGCTGAGGCGCGAGAGC
TAGGGGAGCAAACAGGATTAGATACCCTGGTAGTCCTAGCCGTAAACGATGTATACTTGG
TGTAGCTGGGCTCAACCCCGGCTGTGTCGGAGCTAACGCGTTAAGTATACCGCCTGAGGA
GTACGCTCGCAAGGGTGAAACTCAAAAGAATTGACGGGGGCCCGCACAAGCAGTGGAGCA
TGTGGTTTAATTCGATGCTACGCGAAGAACCTTACCCAGGCTCGAAATGTAGCAGGCGGC
AACAGAGATGTTGCCTCTCGTAAGAGCTGTTGTATAGGTGCTGCATGGCTGTCGTCAGCT
CGTGCCGTGAGGTGTTGGGTTAAGTCCCGCAACGAGCGCAACCCTTATCATTAGTTGCCA
ACACGCGAGGTGGGGACTCTAATGAGACTGCCTAGGTTAACTAGGAGGAAGGTGAGGATG
ACGTCAAGTCCGCATGGCCTTTATGTCTGGGGCTACACACGTGCTACAATGGTCGGTACA
GAAGGCAGCAAGACCGTAAGGTGGAGCAAATCCCCAAAAGCCGATCTCAGTTCGGATTGT
AGTCTGCAACTCGACTACATGAAGTTGGAATTGCTAGTAATGACGTGTCAGCAACAACGT
CGTGAATACGTTCCCGGGCCTTGTACACACCGCCCGTCACATCATGGGAGTTTGTTTTAC
CCGAAGCCGGTGACCGAACCGCAAGGGGAGAGGCGCCTAAGGTGAGGCCGATGACTGGGA
TGAAGTCGTAACAAGGTAGCCCTACCGGAAGGTGGGGCTGGATCACCTCCTT
>RIFCSPLOWO2_02_FULL_GWC2_OD1_42_10_rifcsplowo2_02_scaffold_5988_16S_1
GCACTCCGCCTGGGAAGTACGAGCGCAAGCTTAAAACTCAAAGGAATAGACGGGGACTCG
CACAAGCGGTGGAGCATGTGGTTCAATTCGACAGTAAACGAAAAACCTTACCTGGCCTTG
ACACTCTAACAAAAACTTCGCGAAAGCAAGGTGTGTTCACAAGACGGTTAGAGCAGGTAC
TCCATGGTTGTCGTCAGCTCGTACCTTGAGGTGTTCCGTTAATTCGGGAAACGAGCGCAA
CCCCTGTTGCCAGTTATATATGTCTGGCGATACTGCCCCCTGATAGGGGGAGGAAGGAGG
GGATAACGTCAAATCAGCATGGTCCTTTGATGGCCAGGGCTACACACGTGCTACAATGGA
AAGTACAATGGGTTGCCAACCCGCAAGGGGGAGCCAATCCCATCAAAACTTCCCCCAGTT
CAGATTGAGGGCTGCAACTTGCCCTCATGAAGTAGGAATCGCTAGTAATCGCGGATCAGC
ATGCCGCGGTGAATACGTTCTCGAGTCTTGTACTCACCGCCCGTCATACCAAGGGAGCCG
GGAATGCCTTAATTCTGACTTTATGTCGGACCACGGTAAGCTCGGTAACAAGGGTGAAGT
CGTAACAAGGCATCGCTAGCGGAAGCTGGTGATGGATCATCTCCTT
>RIFCSPLOWO2_02_FULL_Nitrospira_defluvii_62_14_rifcsplowo2_02_scaffold_1909_16S_1
TTTGAGAGTTTGATCCTGGCTCAGAACGAACGCTGGCGGCGCGCCTAATACATGCAAGTC
GAGCGAGAAGACGTAGCAATACGTTTGTAAAGCGGCGAACGGGTGAGGAATACATGGGTA
ACCTACCCTCGAGTGGGGAATAACTAGCCGAAAGGTTAGCTAATACCGCATACGATTCTG
GGACTTCGGTTCCGGAAGGAAAGCGATACCGTGGGTATCGCGCTCATGGATGGGCTCATG
TCCTATCAGCTTGTTGGTGAGGTAACGGCTCACCAAGGCTTCGACGGGTAGCTGGTCTGA
GAGGACGATCAGCCACACTGGCACTGCGACACGGGCCAGACTCCTACGGGAGGCAGCAGT
AAGGAATATTGCGCAATGGGCGAAAGCCTGACGCAGCGACGCCGCGTGGGGGATGAAGGT
CTTCGGATTGTAAACCCCTTTCGGGAGGGAAGATGGAACGAGCAATCGTTCGGACGGTAC
CTCCAGAAGCAGCCACGGCTAACTTCGTGCCAGCAGCCGCGGTAATACGAAGGTGGCAAG
CGTTATTCGGATTTACTGGGCGTACAGGGAGCGTAGGCGGTTCGGTAAGCCCTCTGTGAA
ATCTCCAGGCTTAACCTGGAACAGTCGGAGGGGACTGCTGGGCTAGAGGACGGGAGAGGA
GCGCGGAATTCCCGGTGTAGCGGTGAAATGCGTAGAGATCGGGAGGAAGGCCGGTGGCGA
AGGCGGCGCTCTGGAACGTTTCTGACGCTGAGGCTCGAAAGCGTGGGGAGCAAACAGGAT
TAGATACCCTGGTAGTCCACGCCTTAAACTATGAATACTAAGTGTCGGCGGTTTACCGCC
GGTGCCGCAGCTAACGCATTAAGTATTCCGCCTGGGAAGTACGGCCGCAAGGTTGAAACT
CAAAGGAATTGACGGGGGCCCGCACAAGCGGTGGAGCATGTGGTTTAATTCGACGCAACG
CGAAGAACCTTACCCAGGCTGGACAAGCAGGTAGTAAGAACCTGAAAGGGTGATGAGGTA
GCAATACCATCCTGCTCAGGTGCTGCATGGCTGTCGTCAGCTCGTGCCGTGAGGTGTTGG
GTTAAGTCCCGCAACGAGCGCAACCCCTGCCTCCAGTTGCCAACGGGTTATGCCGGGAAC
TCTGGAGGGACTGCCCAGGATAACGGGGAGGAAGGTGGGGATGACGTCAAGTCAGCATGG
CCTTTATGCCTGGGGCTACACACGTGCAACAATGGCCGGTACAGAGGGCTGCAAACCCGT
AAGGGGGAGCCAATCCCACAAAACCGGCCTCAGTTCAGATTGAGGTCTGCAACTCGACCT
CATGAAGGAGGAATCGCTAGTAATCGCGGATCAGCACGCCGCGGTGAATACGTTCCCGGG
CCTTGTACACACCGCCCGTCACACCACGAAAGTCCGCTGTACCAGAAATCGCTGGAGCTA
ACCCGTAAGGGAGGCAGGCGCCCAAGGTATGGCTGATAATTGGGGTGAAGTCGTAACAAG
GTAGCCGTAGGGGAACCTGCGGCTGGATCACCTCCTT
>RIFCSPLOWO2_02_FULL_OD1_38_13_rifcsplowo2_02_scaffold_4169_16S_1
TTTAGAGTTTGATCCTAGCTCAGGATGAACGCTGGCGGCGTGGATAAGGCATGCAAGTCT
AAAGGATTTTCGGCGCAAGCCGAAGGTCCTTGGCAAACGAGGTAGTAACACGTAGGTACG
TACCCTTTAGTTGAGTATAACTAGCCGAAAGGTTAGATAATTCTCAATGGTCTCCGATAC
GCAAGCCAAGGAGTAAAGATTTATCGCTAAAGGAGCGACCCGCGTCCTAACAGTCAGTTG
GTGAGGTAATCGCTTACCGAGGCTATCACAGGCAGGGGGAGTGAGCGTTCGATTCCCACC
GATGGAACTGAGAAACGGTCCATACACCTACGGGTGGCCGCAGTCGAGAATCTTCCGCAA
TGGGCGAAAGCCTGACGGAGCGACGCCGCGTGGTTGATGAAGTCCTTCGGGACGTAAAAA
CCTTTTATGATTGAGAAATCCGTCCGTTTTAACAGTTTATTGATATGGTCATGAATAAGG
GGCTCCAAACTCTGTGCCAGAAGGAGCGGTAATACAGAGGCTCCAAGCGTTGTCCGGAAT
CACTGGGCGTAAAGGGTGTGTAGGTGGTTTTATTAGTCTCTCGTTAAAGCTCCCGACTCA
ATCGGGAAAATGCAAGGGATACGGCAAGACTAA
>RIFCSPLOWO2_02_FULL_OD1_42_17_rifcsplowo2_02_scaffold_48215_16S_1
ATCCCATTGATCCTGCGGGAGATTGCTGCTATTGGGATTCGAATTAGCCATGCAAGTCAT
AGGGGTAGCAATACCACTGGCATAAGGCTCAGTAACACGTCGATAATCTGCCCTTAGGTC
TTGGAAAACCTTGAGAAATTGAGGCTAAACCAGGATAGGAAATTGATACTGGAATGTTCT
TTTTCCGAAAGGTAACGCCTAAGGATGAGTCGGCGGCTGATTAGGTTGTTGGTGAGGTAA
TGGCTCACCAAGCCTAGGATCAGTAGGGGGGATGAGAGTCCTAGCCCCGAGAAGGGCACT
GAGACACTGGCCCTAGCCCTAAGGGGTGCAGCAGGCGCGAAAACTTTACAATGCACGCAA
GTGTGATAAGGGGATCCCAAGTGCTTCGTCTTCGGATAAAGCTTTTGTCAAGTCTAAATA
GCTTGGCGAATAAGTGGTGGGTAAGACGGGTGCCAGCCGCCGCGGTAACACCCGCGCCAC
AAGTGGCAATCACTTTTATTGGGTCTAAAGCGTCCGTAGCCGGTTTGACAAGTCTCTTGT
GAAATTGTTGGGCTTAACTTGACAACGTGCAAGGGAAACTATCTGACTAGAGACTGGGAG
GAGGTAGAGGTATTCTGAGGGTAGCGGTAAAATGTTATAATCCTCGGAGGACCACCAGTG
GCGGAGGCGTCTACCTAGAACAGGTCTGACGGTGAGGGACGAAGGCCAGGGGAGCAAAAC
GGATTAGATACCCGAGTAGTCCTGGCAGTAAACGCTGTGAGCTATGTGTTGCATAATCTT
AGTGATTGTGCAGTGCCTAAGCGAAGGTGTTAAGCTCACCACCTGGGAATTACAGTCGCA
AGACCGAAACTTAAAGGAATTGGCGGGGGCTCACTACAAGGAGTGAAGAGTGCGGTTCAA
TTGGATTCCACGCCGGAAATCTCACCAGGGGCGACGGCATGATGAAGGTCAGATTTAAGG
TTTTACCTGAAGCGCCGAGAGGTGGTGCATGGCCGACGCCAGCTCGTGCCGTGAAATATT
CCGTTGAATTATTCCAATGAACTGTTCAACATTATTCGGTAAAGGTGTCACGTTAAGTCG
TGCAACGAGCAAGACCCATATCCGCTTTTACCAGCAGGTACTACGGTATGTCTGGGTACA
ATGCGGAGACTGCCTTCGTAAGGAGGAGGAAGGCGTGGGCAACGTTAGGTCCGTATGCCC
CGAATCTCCTGGGCTACACGCGCTCTGCAATGGTGGAGACAATAGGATGCAACTCCGAAA
GGAGAAGCAAACCCTCTAAACTCCATCTTAGTCTGGATTGAGGGTTGTAATTCACCCTCA
TGAAACCGGAATCCCTAGTAATCGGACTTCATTACGGTCCGGTGAATAACGTCCCTGAGC
CTTGCACACACTGCCCGTCAAACCAACCGAGCATGGCTTAGATGAGATATAGCTTTTTGG
TTATATCAAATCTGAGTTAAGTAAGGTGGGTTAAGTCGTCACAAGGTATCCGTAGGGGAA
CCTGCGGATGGATCACCTCC
>RIFCSPLOWO2_02_FULL_OD1_44_18_rifcsplowo2_02_scaffold_26079_16S_1
AAGAGAGTTTGATTCTGGCTCAGGATGAATGCTGGCGGCGTGGATAAGGCATGCAAGTCG
AACGAGCTTTCTCCGCAAGGAGAAGGTGTAGTGGCGAACGAGTTAGTAACACCTTGGTAC
GTACCCTTTAGTCGGGCACAACCAGCCGAAAGGTTGGCTAATTCCCGATAGTCCCTCACG
GGTAAAGTCGCAAGACGCTAAAGGAGCGGCCTAGGTCCTATCAGCTTGTTGGCGGGGTAA
AAGCCCACCAAGGCTATGACGGGTAGGAGGCGTGAGAGCGTGGCCTTCAACGACGGAACT
GAGAGACGGTCCGTACACCTACGGGTGGCAGCAGTCGAGAATATTCGACAATGGGCGAAA
GCCTGATCGAGCGACGCCGCGTGCAGGAAGAAGTCCTTCGGGATGTAAACTGCTTTTGCG
TGGGAAGAACACTGACGGTACCACGAGAATAAGGGGTTGCTAACCCCGTGCCAGCAGCAG
CGGTAATACAGAGACCCCAAGCGTTATCCGGAATTACTGGGCGTAAAGAGCGAGTAGCCG
GTCGCATTAGTCTGATGTTAAATTTCATGGCTTAACTGTGAAACCGCATCGGAAACGGTA
CGACTCGAGCGAGCGAGAGGCAAGCGGAACGTGCGGTGTAGGGGTGAAATCCATTGATAT
TGCACGGAACACCAAAAGCGAAGGCAGCGTGCTGGCGGTCTGCTGACGGTCAATCGCGAA
AGCGTGGGGATCAAAAGAGATTAGATACCCTTGTAGTCCACGCCCTAAACTATGCAGACT
AGCTATTGGGAGCATCGACCCTTCCAGTGGCGTAGCTAACGCGTTAAGTGTGCCGCCTGG
GAAGTACGGCCGCAAGGCTAAAACTCAAAGGAATAGGCGGGGATTTGCACAAGCAGTGGA
TCATGTGGTTCAATTCGACTCTAACCGAGGAACCTCACCAGGGCTTGAAATCCAGCTGCA
AGCTTTCCGAAAGGAGAGCCGCCTACGAGGGTGCTGGACAGGTGCTGCACGGCTGTCGTC
AGCTCGTCATGTGAATGGTTTCCTGCATCCCCATATGGCAACATATGGGTGCAACCAGCT
CATATTGGGGAAGCCCTAACGGGTAATCCCAAGGGAAGTCTCCGGCAATTGCCGGATGAC
CCCTTAACGACTCAATCAATTAATCGATTGGATGATACTCGATGAGGCTAAATGCTGATG
GGGTATCATAAAACGCTGGCCTCCCTATGGGAGGAAGGTATAGTCTAAGTTTTTCGTATA
TTAAAGAAAAACAGGAATGGTTTCCTTAAGTGGATTAACGAGCGCAACCCCCATCGTGTG
TTATACGTGTCACACGAAACTGCTTTCGCAAGAAAGAGGAAGGTGGGGATGACGTCAAGT
CAGCGTGGCCCTCTGATGCCTTGGGCTACACACATGATACAATGGGCGTTACAATGGGTT
GCCAAACCGCGAGGTGGAGCTAATCCCATCAAAGGCGCCCCCAGTTCGGATAGGAGGCTG
CAACTTGCCTCCTTGAAGCCGGAATCGCTAGTAATCGCTGATCAGAA
>RIFCSPLOWO2_02_FULL_OD1_45_10c_rifcsplowo2_02_scaffold_2560_16S_1
TCTTTTGTAGCACGAAAAAGGTGCTGGGTGATGGTACTGCGGGAATAAGGAGCGGCTAAC
TTCGTGCCAGCAGCAGCGGTAATACGAAGGCTCCAAGCGTTATCCGGATTTATTGGGCGT
AAAGAGTGCGTAGGAGGTTTTTTAAGTTTGCTGTTAAATCTCGAGGCTTAACTTCGGGGC
TGCAGCAAAAACTGAAAATCTAGAGTGTGTAAGAGGCTGATAGAACTCATGGTGTAGGGG
TGAAATCCGTTGATATCATGGGGAATACCAAAGGCGAAGGCATTTAGCTGGCGCATTCCT
GACTCTCATTGCACGAAAGCGTGGGGAGCAAAAAGGATTAGATACCCTTGTAGTCCACGC
CCTAAACTATGCCGACTGGCTATTTCGAGTATCGACCCTCGGAGTGGCGAAGCTAACGCG
TTAAGCCGGCCGCCTGGGAAGTACGGCCGCAAGGCTAAAACTCAAAGGAATAGACGGGGA
CTCGCACAAGCGGTGGAACATGAGGTTTAATTCGATGGTAAACGAGGAACCTTACCAGGG
TTAGAAATCCAGACGAAGTCCCGCAGAAACGCGGGATGTCTCTCAAGGACGGTTGGACAG
GTGCTGCATGGTTGTCGTCAGCTCGTGTTTTGAAATGTTCCCTTAAGTGGGGTAACGAGC
GCAACCCTTATCCGATGTTACAAGTGTCATCGGGAACTGCCCTCTTTTTGGGGGAGGAAG
GTGAGGATGACGTCAAATCCGCATGGCCCTCTGATGCCCTGGGCTACACTCGTGCTACAA
TGGCCAAGACAATGGGTTGCCAAGCCGCAAGGCGGAGCTAATCCCACCAAAAATGGTCTC
AGTTCAGATTGAAGGCTGCAACTTGCCTTCATGAAGTCGGAATCGCTAGTAATCGCGGAT
CACCTATGCCGCGGTGAATACGTTCTCGAGTCCTGTACTCACCGCCCGTCACTGCAGGGG
AGCCGGGAATACCTAAAGTTTCATTTTATGGAATAAGGGTAGATTCGGTGACATGGCAGA
AGTCGTAACAAGGCACGCGTAGCGGAAGCTGTGCGTGGATTA
>RIFCSPLOWO2_02_FULL_OD1_45_11b_rifcsplowo2_02_scaffold_419_16S_1
ATTAGAGTTTGATCCTAGCTCAGGGTGAATGCTGGCGGCGTGGATGAGGCATGCAAGTCG
AATGGGTTCAGACCCATGGCAGACGAGGTAGGAACACGTAGGTACGTACCGGAGAGTCAG
GGATAACCTGCCGAAAGGCAGGATAATACTTGATAGTCTCTTCGGAGTAAAGATTTATCG
CTCTCTGAACGGCCTGCGTTCTATCAGCTTGTTGGTAAGGTAACGGCTTACCAAGGCTAC
GACGGATAGGGGAGGTGAGAGCCTGACCCCCACCGATGGAACTGCGACACGGTCCATACT
CCTACGGGAGGCTGCAGTCGAGAATCTTCCGCAATGGGCGAAAGTCTGACGGAGCGACGC
CGCGTGGTGGATGAAGTCCTTAGGGACGTAAACACCTTTTATGAGGGAAGAAGTTTATTG
ACGGTACCTCATGAATAAGGGGCTCCCAACTCTGTGCCAGCAGGAGCGGTAATACAGAGG
CCCCAAGCATTATCCGGATTTACTGGGCGTAAAGGGTGCGTAGGCGGTTATATTAGTCGG
GTGTTAAATCCTGGGGCTCAACCTCAGGTTCGCATTCGAAACGGTATGACTAGAAGGTGT
GAGAGGTAAGCAGAACTCATGGTGTAGGGGTGAAATCCGTTGATATCATGGGGAATACCA
AAGGCGAAGGCAGCGTACTGGAGCATTTCTGACCCTGAAACACGAAAGCGTGGGTAGCGA
AGCGGATTAGATACCCGCGTAGTCCACGCCCTAAACGCTGTCTGTTGGCTATAGGGAGTA
TCGACCCTCTCTGAGACGAAGCTAACTCGTTAAACAGACCTCCTGGGTAGTACGATCGCA
AGATTAAAACTCAAAGGTATAGACGGGGGCTCGCACAAGCGGTGGATCATGCGGCTTAAT
TCGTCGATAAGCGAAGAACCTTACCAAGGCTAGAAACTATACTGCACGCCTAGAGAAACC
TAGGAAGCCTTCGAGGGTGTATGACAGGTGATGCATGGCCGTCGTCAGTTCGTGGCTTGA
GCTGTTCCCTTAAGTGGGGAAACGAACGCAACCCTCGTTGCCTGTTACAAGTGTCAGGCG
AGACAGCTCCCTCACGGGAGAGGAAGGTGAGGATGACGCCAGGTCAGCATGTCCCTAGAT
GCCTTGGGCTGCACCCGTGATACAATGGGTAGTACAACGAGACGCAATGTGGCGACACGG
AGCAAATCTTAATAAAACTACCCTCAATTCGGATTGAAGTCTGCAACTCGACTTCATGAA
GCCGGAATCGCTAGTAATCGTGGATCAGCATCGTCACGGTGAATACGTTCCCGAGCCTTG
TACTCACCGCCCGTCAACTCAAGGGAGTCGGAAGTGCCCGAAGTCCCACCTCGCGTGGGC
CGACGGTAAGCTCGATAACAAGGACTAAGTCGTAACAAGGCACGGCTAGCGGAAGCTGGT
CGTGGATTAATTCC
>RIFCSPLOWO2_02_FULL_OD1_45_13_rifcsplowo2_02_scaffold_8345_16S_1
TTAGAGAGTTTGATCCTGGCTCAGGATGAACGCTGGCGGCGTGGATAAGGCATGCAAGTC
GAACGAATCAAATTTTAAGATTATATCAAGAGATTTGGTTAGTGGCAGACGGGGTAGTAA
CACGTAAGTACTTACCTTGAAGTCGGGTACAACTCCGCGAAAGCGGAGCTAATTCCCGAT
AGTTCCCGTAAGGGTAAAGGAGCAATAGGCTCTGGGAAAGGCCTGCGGGCTATCAGCTTG
TTGGCGAGGTAACGGCTCACCAAGGCTATGACGGGTAGGGGGTGTGAGAGCATGACCCCC
AACGATGGAACTGAGACACGGTCCATACACCTACGGGTGGCTGCAGTCGAGAATATTCGA
CAATGGGCGAAAGCCTGATCGAGCGACGCCGCGTGCATGAAGAAGCTCTTCGGAGCGTAA
AGTGCTTTTATGGGGGAGAAACGCAAGTGATAGTACCCCATGAATAAGGGCTTGCTAACC
TCGTGCCAGCAGCCGCGGTAAGACGAGGAGCCCAAGCGTTATCCGGATTTACTGGGCGTA
AAGGGTGTGTAGGGGGCACGGTTAGTCTCCGTTAAAATCTTGGGGTGTGAGAGCATGACC
CCCAACGATGGAACTGAGACACGGTCCATACACCTACGGGTGGCTGCAGTCGAGAATATT
CGACAATGGGCGAAAGCCTGATCGAGCGACGCCGCGTGCATGAAGAAGCTCTTCGGAGCG
TAAAGTGCTTTTATGGGGGAGAAACGCAAGTGATAGTACCCCATGAATAAGGGCTTGCTA
ACCTCGTGCCAGCAGCCGCGGTAAGACGAGGAGCCCAAGCGTTATCCGGATTTACTGGGC
GTAAAGGGTGTGTAGGGGGCACGGTTAGTCTCCGTTAAAATCTTCTTGCTTAACAAGAAG
TCCGGCGGAGAAACGGCCGAGCTTAGAGGGTGCCAGAGGCAAGCGGAACTCTAGGTGTAG
GGGTGAAATCCGTTGATATCTAGGGGAACACCAAAGGCGAAGGCAGCTTGCTGGGGCATT
CCTGACCCTGAAACACGAAAGCGTGGGGATCAAAAAGGATTAGATACCCTTGTAGTCCAC
GCCCTAAACGATGATGACTGGCTATTCGAAGTATCGACCCTTCGAGTGGCGAAGCTAACG
CGTTAAGTCATCCGCCTGGGAAGTACGAACGCAAGTTTAAAACTCAAAGGAATAGACGGG
GACTCGCACAAGCGGTGGAGCATGTGGTTCAATTCGACGGTAAACGAAGAACCTCACCAG
GGCTTGAAATGCTTGCGACGATTTTTCGAAAGGAAAGTTTTCTCACAAGGACGGCTAGAC
AGGTGCTGCATGGCTGTCGTCAGCTCGTGGCTTGAGTTGTTCCCTTCAGTGGGGTAACGA
GCGCAACCCCCGTTGCCTGTTATATTTGTCAGGCGAGACCGCCCCGCCCTTGTTTTTTCA
AAAATTGGAAGGACAAGGGCTGGGAGGAAGGTGGGGATGACGCCAAATCAGCATGGCCCT
TTGATGCCCTGGGCTACACACATGCTACAATGGCCGGTACAATGGGTTGCCAACCCGCAA
GGGGGAGCTAATCCCATCAAAGCCGGCCTCAGTTCGGATCGAGGTCTGCAACTTGACCTC
ATGAAGTTGGAATCGCTAGTAATCGCGGATCAGCACGCCGCGGTGAATACGTTCTCAAGT
CTTGTACTCACCGCCCGTCACGTCAAGGAAGCTGGGAGCACCCAAAACCGAGCACATAGC
TGCGGAAAATATTCGGCAGTTATGTGCTCGGCTAAGGTGAGCTCGGTGACAGGGACTAAG
TCGTAACAAGGCACGGCTAGCGGAAGCTGGTCGTGGATTATTTA
>RIFCSPLOWO2_02_FULL_OD1_47_10_rifcsplowo2_02_scaffold_18079_16S_1
TAGAGAGTTTGATCCTAGCTCAGGATGAACGCTGGCGGCGTGGATAAGGCATGCAAGTCG
TGCGGCTCTGTTTCCGCAAGGAAACAGAGCAGCGGCGAACGAGTTAGTAACACGTAGGTA
CTTCCCCCGGAGACGGGTATAATTCCGCGAAAGCGGAACTAATTCCCGATAGTCCTCGTA
AGAGTAAAGGAGCAATCCGCTCCGGGAAAGGCCTGCGGCCTATCAGCTAGTTGGTGAGGT
AACGGCTCACCAAGGCTATGACGGGTAGGGGGCGTGAGAGCGCGTTCCCCAACGATGGGA
CTGAGACACGGCCCATACTCCTACGGGAGGCAGCAGTCGAGAATATTGGTCAATGGGCGA
AAGCCTGAACCAGCGACGCCGCGTGCGGGAGGACGCCCTTCGGGGTGTAAACCGCTTTTG
CCGTCGAACAAGCCGCAAGGCTGAGCGTAGGCGGTGAATAAGGGGTTGCTAACTCTGTGC
CAGCAGCAGCGGTAATACAGAGACCCCAAGCGTTACCCGGATTTATTGGGCGTAAAGGGT
CCGTAGGTGGTGTGTAAAGTTTTTCGTTAAATACCTGAAGCTCAACTTCGGGGGTGCCTG
GGATACTATCCAGCTAGAGGGCGTTAGAGGCTAACGGAACCGACCAAGTAGGGGTGAAAT
CCGTTGATATGGTCGGGAACACCAAAAGCGAAGGCAGTTAGCTGGGGCGACCCTGACACT
GATGGACGAAAGCGTGGGGAGCAAAAAGGATTAGATACCCTTGTAGTCCACGCTGTAAAC
GATGGATGCTGGTTATTGGCAGTGTCGACCCTGCCAGTGACGAAGCTAACGCGTTAAGCA
TCCCGCCTGGGAAGTACGAACGCAAGTTTAAAACTCAAAGGAATAGACGGGGACTCACAC
AAGCGGTGGACCATGTGGCTTAATTCGACAACAAGCGAAGAACCTTACCAGGACTAGAAA
CCCCCATGATCGTTCCGTGAAAGCGGGACTTCCTCACAAGGCAGGCGGACAGGTGCTGCA
TGGCTGTCGTCAGCATGTATCTTGAGACGCTCCCTTAAATGGGGGAACATGCGCAACCCC
TATCACGCGTTTTAAGTGTCGCGTGAAACTGCCCGGGATAACTGGGAGGAAGGCGGGGAT
GACGCCAAGTCAGCATGGCCCTCTGACGCCCTGGGCTGCACACGTGGTACAATGGAGCCG
ACAATGCGTTTGCCAAGCCGCAAGGCGGAGCTAACCGCACCAAACGGTTCCCCAGTTCGG
ATTGAGGTCTGAAACCCGACCTCATGAAGCCGGAATCGCTAGTAATCGCGAATCAGCCAT
GTCGCGATGAATACGTTCCTGAGTCTTGTACTCACCGCCCGTCACGCCAAGCGAGCTGAG
AGTACCCGAAACCCCCGATTTATCGGGGTCTAAGGTAAGTTCAGTGAGAGAGGCGAAGTC
GTAACAAGGCACGCGTAGCGGAAGCTGTGCGTGGAACA
>RIFCSPLOWO2_02_FULL_OD1_48_13_rifcsplowo2_02_scaffold_10680_16S_1
TAAGAGTTTGATCCTGGCTCAGGATGAACGCTGGCGGCGTGCCTTATACATGCAAGTCGA
GGGGGTTAGACCCCCGGCGAACGGGTGAGTAATACATAGGTACTTTGCCTTGGCGGAGGA
TAACCAGCCGAAAGGTTGGACAATACTCCATGTGATCGCAAGATCAAAGCTTGTCCCAGC
ACAAAAGCGGGGATCGGCACCAAGGAATAGGCCTGTGTCCTATCAGCTAGTTGGTGAGGT
AACGGCTCACCAAGGCTATGACGGGTAGCTGGTCTGAGAGGATGATCAGCCACAATGGGA
CTGCGACACGGCCCATACTCCTACGGGAGGCAGCAGTAGGGAATTTTGGACAATGGGGGA
AACCCTGATCCAGCGACGCCGCGTGCGGGATGAAGGCCTTCGGGTTGTAAACCGCTTTTG
TAGGGGAAGAATTTTTGACTGTACCCTACGAATAAGAGGTTGCTCACTCTGTGCCAGCAG
CAGCGGTAATACAGAGACCTCAAGCGTTATCCGGAATCATTGGGCGTAAAGCGTTCCGAT
AGGTGGTTTTGAAAGTCAGAGGTGAAATTCAGAGGCTCAACTCCTAAACCGCTAGGCATA
CTGCAAGACTAGAGGAACAAAGAGGAAGCCGGAACGAACGGTGTAGCAGTGAAATGCGTT
GATATCGTTTGGAACACCAATAGCGTAGGCAGGCTTCTGGGTGCCACCTGACACTTCTAG
GACGAAAGCGTGGGGAGAGAAGCGGATTAGATACCCCAGTAGTCCACGCTGTAAACGATG
ATGACTAGGCAAAAGGGAGTATCGACCCTCCTTTGTGCCGAAGCTAACGCGTTAAGTCAT
CCGCCTGGGGAGTACGGTCGCAAGACTAAAACTCAAAGGAATTGACGGGGATCCGCACAA
GCGGTGGAGCATGTGGTTTAATTCGACGATAAGCGAGGAACCTTACCTGGTTTTGACATT
GCACTGCAAGCGCTAGAGATAGCGTCGCCTTCGAGGGTGTGCAACAGGTGCTGCACGGTT
GTCGTCAGCTCGTGTCGTGAGATGTTGCCTTAAGTGGCAGAACGAGCGCAACCCCTGTCG
TGTGTTACTTCTGTCACACGAGACTGCCAGGGTTTAACCTGGAGGAAGGTGGGGATGACG
TCAAATCAGCGTGGCTCTTACAACCAGGGCTACACACGTGCTACAATGGGGTGCAACAAA
GGGACGCCAAGTCGCAAGACGGAGCCAATCCCGACAAACCACCCCCCAGTTCGGATTGAG
GGCTGCAACTCGCCCTCATGAAGCCGGAATCGCTAGTAACCGTGGATCAGCCTCGCCACG
GTGAATACGTTCTCGGATTTTGTACACACCGCCCGTCACACCATGGAAGTGGGTAGTACC
CGAAGCTTCTTTATGGAGTTAAGGTAAGACTCATGACTGGGGTGAAGTCGTAACAAGGCA
TCGGTAGCGGAAGCTGTCGATGGATCACCTCCTT
>RIFCSPLOWO2_02_FULL_OD1_51_13_rifcsplowo2_02_scaffold_5079_16S_1
CGCCTGGGTAGTACAGCCGCAAGGATAAAACTAAAAGGAATAGACGGGAGCTTGCACAAG
CGGTGGAGCGTGTGGCTCAATTCGTCGCTAAGCGAAGAACCTTACCAGGGCTAGAAATCC
TACTGCACGCCTAGCGAAAGCTAGGAAGCCTTCGAGGGTGTAGGACAGGTGATGCATGGC
TGTCGTCAGTTCGTGGTTTGAATCGTTCCCTTCAGTGGGGTAACGAACGCAACCTTCGTT
GCCTGTTACAAGTATCAGGCGAGACTGCCCCCTCACGGGGGAGGAAGGTGGAGATGACGC
CAAGTCAGCATGTCCCTCTGATGTCCTGGGCTGCACACGCGCTACAATCGCCGTTACAAA
GGGGCGCAATGGGGTAACCCGGAGCAAATCCTTAAAAGCGGCGCCAGTTCGGATTGAGGT
CTGCAACCCGACCTCATGAAGCCGGAATCGCTAGTAATCGTGGGTCAGCCACACCACGGT
GAATACGTTCTCAAGCCTTGTACTCACCGCGTCATGCGATCGAGTACGCTAGTTGGTGGA
ATTCCAACCGCGACAGTTCATAGTGTCGCGAAGCGAAATCACAGTTAGTCGAGGCGACTT
GGCTAGTGAAGGGTGAAAGTAGCAGTATCTAGCTTGAATGTCAGTTTGTGGCGTTAGATG
GAGGCGATTTCTCGAGTACAGGAAGAAGCTTCTATGAAAAAACTATCTAACGTGTAGTGA
CATCGAGATAGATATACACAGTGTATCGGTTACCGTGAGAGATCTTGTGGAGTCCTCAAG
GTATACTAACCTTGAGGTATGAGAGTCATCTCAAATGCAAAACAAGAAGTCAGCAGAGTT
CGTAATACCAGACGGTATCAGTGGTCTGAAAAGGATCGCCGCCGCAATTCAAAATTGCAG
GCGCCGTTTGGGAAGGAACAAATTCATAGGAAGAAATTACACCCACATTACGTCGCGGGA
TTTATTGACGGCGAAGGGTGCTTCTCGGTAAGTATTGGTCGTCACAAAACCTTAAAGCGC
GGTTTTGAGATAAGACCGGAATTCACCATTGAATTACGGAAAGATGATCAGGAGGTACTG
GAGCGCATCGTTGTCACCATCGGGGCGGGAAAGATATATGACTGTTCATACGAAAGATAT
GGATGGTTTCCCCATGCGAAGTATAAAGTTACAAGCATATGGGATATGAAAGAATATTTA
TTTCCGTTTCTCGATAAATATCCGCTACAAGCGAAGAAGGCGAAGTCATATAAATATTTT
CAGGAAATCGTTCTCATGCTCTGCAATAAAGAGCATCTGAGCGACGATGGTTTCGAGAAA
ATTTTTCGGCTTCGGACAGAACTTCGTATGTTGGGAAAGAAAGCAAAAACCTATGGAAGC
CGCGAGGGTGCGGGAAAACCGCTTGCCCCGTGGCGTTTGAGTGTTGTAAAGTAATTTATA
CCACAAAAGATACCGCCCGTCAAGTCAGGGAAGTTGGGAGTGCCCGAAGCCGATCCTCGC
GATCGTTCAAGGCAAACTCAATGACAAAGACTAAGTCGTTA
>RIFCSPLOWO2_02_FULL_OD1_51_21_rifcsplowo2_02_scaffold_10707_16S_1
TTTAGAGTTTGATCCTAGCTCAGGCTGAACGCTGGCGGCGTGGATGAGTCATGCAAGTCA
AACGGGATTACTCTGTGTAGCAATACACGCTGTAATTCAGTGGCAGACGAGGTAGTAACA
CGTAGGAACCTAACCTTGAGTCGGGAATAATTCACCGAAAGGCGAACTAATACCCGATGG
TATCTAAGGATTAAAGAAGCAATTCGCTTAGAAAAGGGCCTGCGAAGTATCAGCTAGTTG
GTAGGGTAATGGCCTACCAAGGCAATGACGCTTAGGGGACCTGAGAGGGTGACCCCCACC
GATGGGACTGAGACACGGCCCATACACCTACGGGTGGCTGCAGCCGAGAATCTTCCGCAA
TGGACGAAAGTCTGACGGAGCGACGCCGCGTTTATGGATGAAGTCCCTAGGGACGTAAAC
ATCTTTTATGGAGGAGAAAGTATCCCGATTTATCGGGGTATTGATAGTACTTCATGAATA
AGGGGTTGCTAAACTCGTGCCAGCAGCAGCGGTAATACGAGTACCCCAAGCGTTATCCGG
AATCATTGGGCGTAAAGGGTGTGTAGGCGGTCTGGTTAGTCTTCCGTCAAAATCTCGGGC
TCAACCCGAGACCTGCGGAGGAAACGGCCAAACTCGAGGGTGCGAGAGGTGAATGGAACT
CATGGAGTAGGGGTGAAATCCGTTGATACCATGGGGAACACCGAAAGCGAAGGCAATTCA
CTGGCGCATTCCTGACGCTGAGACACGAAAGCGTGGGTAGCGAACGGGATTAGATACCCC
GGTAGTCCACGCCCTAAACGATGACAACTAGCTTTGGGGAGTATCGACCCTCTCCGAGGC
GTAGCTAACGCGTTAAGTTGTCCGCCTGGGTAGTACGGCCGCAAGGCTAAAACTCAAAGG
AATAGACGGGGACTTGCACAAGCAGTGGATTATGCGGTTTAATTCGATGGCGAACGAAGA
ACCTTACCAGGGTTAGAAACCCAGACGACGAATAGTAGAAATGGAAGGGTGGCGCAAGCA
GTGCTGGACAGGTGATGCATGGCCGTCGTCAGTTCGTGGTTTGAATTGTTCCCTTAAGTG
GGGTAACGAACGCAACCCTCGTTGCCAGTTACAAGTGTCTGGCGAGACTGCCCCGGTTTG
AGGTCACTACGTGGGGACGCGTAGCGGGTTCAAACCGGAGAGGAAGGCGAGGATGACGCC
AGGTCAGCATGTCCCTTGATATCTTGGGCTACACGCATAATACAATCGCATCTACAACGG
GTCGCGACGCCGCAAGGCTGAGCTAATCCTAAGAAAAGGTGCGCCAGTTCGGATTGGGGG
CTGAAACTCGACCCCATGAAGCCGGAATTGCTAGTAATCGCGGGTCAGCTATACCGCGGT
GAATACGTTCTCAAGTCTTGTACTCACCGCCCGTCAACTCAAGGGAGATGGGAATACCCG
AAGAATCGCGCAAGCGGTGCCACGGTAAGCTCATTGACAGGGAGTAAGTCGTAACAAGGC
ACGGGTAGCGGAAGCTGCTCGTGGAGTAA
>RIFCSPLOWO2_02_FULL_OD1_54_12_rifcsplowo2_02_scaffold_4003_16S_1
TTTAAGAGTTTGATCCTAGCTCAGGATGAACGCTGGCGGCGTGGATAAGGCATGCAAGTC
GAGGGGGCGCATCACCGTGCGCACGAGACGTGCGCAGAGGTAAGAGATATGAATTAAGAA
ATAGGATTTAAGAAAAATCTGCTTTGCAGATTTTGATTCTTAAAATCTTATTTCCTAAAT
CTTAAATCTTGTTTCTGCGTTCGCGTTTCGCGAATGCGGTGATGCGCCACCGGCAGACGA
GGTAGTAACACGTAGGAACGAACCCCGTAGTCAGGAATAATCCGACGAAAGTCGGGCTAA
TACTTGATACACTCGCGAGAGGAAAGATTTATCGCTATGGGATCGGCCTGCGAAGTATCA
GCTAGTTGGCAAGGTAACGGCTTACCAAGGCTATGACGCGTAGGGGAGGTGAGAGCCTGG
CCCCCACCGATGGGACTGCGACACGGCCCATACACCTACGGGTGGCTGCAGTCGAGAATC
TTCCACAATGGACGAAAGTCTGATGGAGCGACGCCGCGTGACTGATGAAGCATTTCGGTG
TGTAAAGGTCTTTTATGAGGGATGACATAGCGACAGTACCTCATGAATAAGGAGCTGCTA
ATCACGTGCCAGCAGCAGCGGTAATACGTGAGCTCCAAGCATTACCCGGATTTACTGGGC
GTAAAGGGTGCGTAGGTGGTACTGTTAGTCTTCTGTGAAATATTTCCGGCTCAACCGGGA
AGATGCAGGTGAAACGGCATGACTCGAGGAAGTGAGAGGTCTCTGGAACTCATGGTGTAG
GGGTGAAATCCGTTAATATCATGGGGAACACCAAAGGCGAAGGCAGCAGACTGGCGCGTT
CCTGACACTGAGGCACGAAAGCTACGGTAGCGAATGGGATTAGATACCCCAGTAGTCCAC
GCCCTAAACGATGTCCTCTAGCTTTTCGGAGTATCGACCCTCTGAGAGGCGAAGCTAACG
CGTTAAGCGGACCGCCTGGGAATTACGACCGCAAGGTTAAAACTCAAAGGAATAGACGGG
GACTTGCACAAGCGGTGGAACATGTGGTTCAATTCGATGGTAAACGAAAAACCTTACCAA
GGCTAGATATT
>RIFCSPLOWO2_02_FULL_OD1_56_11_rifcsplowo2_02_scaffold_26378_16S_1
TGAGAGTTTGATCCTAGCTCAGGGTGAACGCTGGCGGCGTGGATAAGGCATGCAAGTCAA
GGGGGCCGCAAGGCCACCGGCAGACGAGGTAGTAACACGTAGGTACATACCCGGGAGACT
GGTACAGCTCGTCGAAAGACGGGGTAATCCCAGATAGTCTCGCGAGAGTAAAGGAGCAAT
CCGCTCCCGGAGTGGCCTGCGTCATATCAGCTAGTTGGTAGGGTAACGGCCTACCAAGGC
TACGACGCTTAGGGGGGCTGAGAGGCCGATCCCCACCGATGGAACTGCGACACGGTCCAT
ACTCCTACGGGAGGCTGCAGACGAGAATATTCCGCAATGGACGAAAGTCTGACGGAGCGA
CGCCGCGTGATCGATGAAGTGCTTCGGTACGTAAAGATCTTTTATCGGGGACGAAATTAT
TGACGGTACCCGATGAATAAGGGGCTCCTAACTCTGTGCCAGCAGGAGCGGTAATACAGA
GGCCCCAAGCATTACCCGGAATCACTGGGCGTAAAGGGTGTCTAGGCGGCCATATTAGTC
TCTCGTTAAATCTGTGGGCTCAACCTGCAGTCTGCGAGGGAAACGGTATGGCTCGAGGGC
GTGAGAGGTGCATGGAACTCATGGTGGAGGGGTGAAATCCGTTGATATCATGGGGAACAC
CAAAGGCGAAGGCAGTGCACTGGTACGTTCCTGACGCTCAAACACGAAAGCCAGGGTAGC
GAACGGGATTAGATACCCCGGTAGTCCTGGCCCTCAACGTTGCTCGCTCGTTTTACGGAG
TATCGACCCTCTGTGAGACTAAGCTAACGCGGTAAGCGAGCCGCCTGGGTAGTACGATCG
CAAGATTAAAACTCAAAGGAATAGACGGGGACTCGCACAAGCGGTGGATTATGCGGCTCA
ATTCGTCGGCAAACGAAGAACCTTACCAAGGTTAGAAATGCAGCTGCATCCGACCCGAAA
GGGACGGAGCCTTCGAGGGTGCTGCACAGGTGATGCATGGTCGTCGTCAGTTCGTGGTTT
GAACTGTTCCCTTCAGTGGGGTAACGAACGCAACCCCCGTTGTCTGTTGCCTATATGGCC
AGGCGAGACTGCTCCCTCACGGGAGAGGAAGGTGGGGATGACGCCAGATCAGCATGTCCC
TCTGAACCTTGGGCCGCACACATAATACAATGGTCGGTACAACGAGATGCAATACCGCAA
GGTGGAGCCAATCTTTCAAAACCGACCTCAGTACGGATTGAGGTCTGCAATCGACCTCAT
GAAGCTGGAATTGCTAGTAATCGCGGGTCAGCTAAACCGCGGTGAATACGTTCTCGAGTC
TTGTACTCACCGCCCGTCAAGTCAGGGGAGTTGGAGGTGCCCAAAACTCTGCCTCGCGCA
GAGCTACGGCAAATTCAATGACAAAGACTAAGTCGTA
>RIFCSPLOWO2_02_FULL_OP11_37_9_rifcsplowo2_02_scaffold_3893_16S_1
TTTAAGAGTTTGATCCTGGCTCAGGATGAATGTTGGCGGCGTGCCTGAGATATGCAAGTC
GAGCGCATCTTGTCCCGCTTTGCGGGATGAGGTCAGCGGCGGACGGCTGAGTAACACGTA
GGAACCTACCTCAAAATAGGAGATAGCCCATCGAAAGATGGGGTAATATTCTATAGTCCC
CGCCTTTGGCGGGGTAAAGACCATAACTGGTTGTTTCAAGATGGTCCTGCGGCCCATCAG
GTAGTTGGTAGGGTAATGGCCTACCAAGCCTATGACGGGTAGCTGGCCTGAGAGGGTGTC
CAGCCAGAGGGGTACTGAGACACGGACCCCATTTCTACGGAAAGCAGCAATCAGGAATAG
TCGGCAATGGGCGAAAGCCTGACCGCGCGACGCCGCGTGCGGGAAGAAGCTCTTCGGAGT
GTAAACCGCTGTGGTAGAGGAAGAAGTCCCGATTTAATCGGGATTGACGGTACCTTACTA
GAAAGGGGCCGCTAACTGCGTGCCAGAAGCGTCGGTAATACGTGGGCCCCAAACATTATC
CGGTTTTACTGGGTGTAAAAAGTAGTGTAGGTGTCTTGATAAGTCTTGTTTTAAATACTG
TGGCTCAACCATAGAAAAGGGCAGGAAACTGTTAAGATTGAGTTTTCTTTAGGGCGACTG
GAACTTAGGGAGGAGTAGTGAAATGCGTTGATACCCTAGGGAACACCAGTGGCGAAGGCG
AGTCGCTGAAAGATAACTGACGCTGAGACACGAAAGCTCGGGGAGCGAAGCAGATTAGAG
ACCTGCGTAGTCCTAGCCCTAAACGTATGCTTGCTGGCTGCATGATCCCCCTTTATCGGA
AAGGTGTGGCGTAGGTAACCCGTTAAGCAAGCCACCTGGGGAGTACGGCCGCAAGGTTGA
AACTCAAAGGAATTGGCGGGGAGGCACACAACCAGTGGAACATGTGGTTTAAGGGGGGGG
GGGGGGGGGGGGGGGGGGGGGGGGGGGGGGGGGGGGGGGGGGGGGGCTAGAAATAGTGGG
AAATCCGCAAGGATGATAGCACAGGTGCTGCATGGCTGTCGTCAGCTCGTTCCGTGAGGA
GTGCCCTTAAGTGGGGCAACGAGCGCAACCCTTGTCTTGTGTTAAATCTATCACAAGAGA
CTGCCCCGACTTAGTCGGGAAAGGAAGGAGGGGTAGACGTCAAGTCAGCATGGTCCTTAT
ACCCTGGGCTACACACATGTTACAATGGGTAGCACAACGGGTTTGCTAGATTGCAAGGTT
AAGCGAATCCCTAAAATCTATCCTCAGTGGGGATTGAGGTCTGCAACTCGACCTCATGAA
CACGGAATTGGTAGTAATCGCGGATCAGTCATGCCGCGGTGAATACGTTCTTGCCTCTTG
CACACACCGCCCGTC
>RIFCSPLOWO2_02_FULL_PER_55_36_rifcsplowo2_02_scaffold_1353_16S_1
TTGAAGAGTTTGATCCTGGCTCAGAGTGAACGCTGGCGGTGTGCCTAAAACATGCAAGTC
GAGCGATCAGCGGTAGCAATATTGCTGGGAGCGGCGAACGGCTGCGTAACACGTGGGAAC
CTACCCCGGACTCAGGGATAACCCCGCGAAAGCGGGGCTAATACCGGATGGCTCCAGCAT
CCTTGGCAACAAGGGGCGCTGGATAAAGATTTTTCGGTCCGGGAGGGGCCTGCGGCCCAT
CAGCTTGTTGGTAGGGTAACGGCCTACCAAGGCTATGACGGGTAGCTGGTCTGAGAGGAC
GACCAGCCAGAATGGAACTGCGACACGGTCCATACTCCTACGGGAGGCAGCAGTTAGGAA
TCTTCCGCAATGGGCGAAAGCCTGACGGAGCGACACCGCGTGGAGGACGAAGCCCTTACT
GGGCGTAAACTCCTGTTCTGAGGGACGAAATTTTTGACGGTACCTCAGGAGAAAGCACCG
GCTAATCCTGTGCCAGCAGCCGCGGTAAGACAGGAGGTGCAAGCGTTACTCGGAATGACT
GGGCGTAAAGCGTCTGTAGGCGCCCCATTAGGTCTGGCATGAAATCGCAGAGCTTAACTC
TGCGTCCGTGTTTGAAACCGGCGGGGTTGAGGTACTCAGAGGCATCTGGAATGTCGTGTG
TAGGGGTAAAATCCGTTGATACACGATGGAACGCCAAAAGCGAAGGCAGGATGCTGGGAG
TGTCCTGACGCTCAGAGACGAAAGCGTGGGGAGCAAACCGGATTAGATACCCGGGTAGTC
CACGCCCTAAACGATGCGTGCTCGGTGTTGGGGATTCAATCTTCCCCAGTGCCCTAAGCT
TACGCGGTAAGCACGCCGCCTGAGAAGTACGGCCGCAAGGCTAAAACTCAAAGGAATAGA
CGGGGACCCACACAAGCGGTGGAGCATGGGGCTCAATTCGATAGTAAGCGAAGAACCTTA
CCCAGGCTTGACATCTCGTGAACCCCGCGGAAACGCGGGGGTGCCGCAAGGAACCCGAAG
ACAGGCGTTGCACGGTCGTCGTCAGCTCGTGCCTTGAGGTGTACTGTTAAGTCAGCGAAC
GAGCGCAACCCTCATCCTATGTTGTCTTTTCACAGGAGACTGCCGCCTCCAAGGCGGAGG
AAGGTGAGGATGACGTCAGATCAGCGTGACCCTTATGCCTGGGGCGACACCCGTGCTACA
ATGGCCGGCACAAAGGGCAGCAAACCCGCGAGGGCTAGCAAATCCCAAAAAACCGGTCTC
AGTTCGGATTGCAGTCTGCAACTCGACTGCATGAAGTTGGAATCGCTAGTAACCGTGAAT
CAGCCACGTCACGGTGAATATGTTCCTGGGTCTTGTACTCACCGCCCGTCAACTCATGGA
AGGCAGGAATGCCCGAAGCGCCGTTACCCGCAAGGGGAGGCATCACGGCAGATCTGCTGA
CTGGGAGTAAGTCGTAACAAGGTATCCGTAGGAGAACCTGCGGATGGAAC
>RIFCSPLOWO2_02_FULL_Pseudomonas_63_210_rifcsplowo2_02_scaffold_406249_16S_1
TGAAGAGTTTGATCCTGGCTCAGAGTGAACGCTGGCGGCAGGCCTAACACATGCAAGTCG
AACGGCAGCACAGGGGAGCTTGCTCCCTGGGTGGCGAGTGGCGGACGGGTGAGGAACACG
TCGGAATCTGCCTATTTGTGGGGGATAACGTAGGGAAACTTACGCTAATACCGCATACGA
CCTACGGGTGAAAGCGGAGGACCTTCGGGCTTCGCGCAGATAGATGAGCCGACGTCGGAT
TAGCTAGTTGGCGGGGTAAAGGCCCACCAAGGCGACGATCCGTAGCTGGTCTGAGAGGAT
GATCAGCCACACTGGAACTGAGACACGGTCCAGACTCCTACGGGAGGCAGCAGTGGGGAA
TATTGGACAATGGGCGAAAGCCTGATCCAGCCATGCCGCGTGTGTGAAGAAGGTCTTCGG
ATTGTAAAGCACTTTAAGTTGGGAGGAAGGGTAGTAACTTAATACGTTGCTACTTTGACG
TTACCGACAGAATAAGCACCGGCTAACTTCGTGCCAGCAGCCGCGGTAATACGAAGGGTG
CAAGCGTTAATCGGAATTACTGGGCGTAAAGCGCGCGTAGGTGGTTCAGTAAGTTGGAAG
TGAAATCCCCGGGCTCAACCTGGGAACTGCTTTCAAAACTGCTGAGCTAGAGTACGGTAG
AGGGTGGTGGAATTTCCTGTGTAGCGGTGAAATGCGTAGATATAGGAAGGAACACCAGTG
GCGAAGGCGAC
>RIFCSPLOWO2_02_FULL_Rhodospirillales_58_16_rifcsplowo2_02_scaffold_1817_16S_1
ATGAGAGTTTGATCCTGGCTCAGAACGAACGCTGGCGGCATGCTTAACACATGCAAGTCG
AACGAGGACCCGGGGCTTGCTCCGGGTTCCTAGTGGCGGACGGGTGAGTAACGCGTGGGA
ACCTACCCCAGAGCGGGGAATAACTACTGGAAACGGTAGCTAATACCGCATACGCCCTGA
GGGGGAAAGGCTTCGGCCACTCCGGGATCGGCCCGCGTCTGATTAGCTAGTAGGTGGGGT
AAAGGCCCACCTAGGCGACGATCCGTAGCTGGTCTGAGAGGACGACCAGCCACACTGGGA
CTGAGACACGGCCCAGACTCCTACGGGAGGCAGCAGTGGGGAATATTGGACAATGGGGGC
AACCCTGATCCAGCCATGCCGCGTCAGTGATGAAGGCCTTAGGGTTGTAAACGAAATTCA
CCTGTGAAGATAATGACGGTAGCAGGAGAAGAAGCCCCGGCTAACTTCGTGCCAGCAGCC
GCGGTAATACGAAGGGGGCTAGCGTTGTTCGGATTTACTGGGCGTAAAGCGCACGCAGGC
GGTCTTTTTAGTCAGAAGTGAAAGTCCTGGGCTCAACCTGGGGATTGCTTTTGATACTGG
AAGACTAGGGTTCGCGAGAGGATGGCGGAATTCCCAGTGTAGAGGTGAAATTCGTAGATA
TTGGGAAGAACACCGGTGGCGAAGGCGGCCATCTGGCGCGATACCGACGCTCATGTGCGA
AAGCGTGGGGAGCAAACAGGATTAGATACCCTGGTAGTCCACGCTGTAAACGATGGATGC
TAGATGTTGGGGCGCTTGCGTCTCAGTGTCGCAGCTAACGCGTTAAGCATCCCGCCTGGG
GAGTACGGCCGCAAGGTTAAAACTCAAAGGAATTGACGGGGGCCCGCACAAGCGGTGGAG
CATGTGGTTTAATTCGAAGCAACGCGCAGAACCTTACCAGCCCTTGACATGGGGAGTTTG
GTTTCCAGAGATGGATTCCTTCAGTTCGGCTGGCTCCCACACAGGTGCTGCATGGCTGTC
GTCAGCTCGTGTCGTGAGATGTTGGGTTAAGTCCCGCAACGAGCGCTACCCTCATCCTCA
GTTGCCAGGCATTAAGTTGGGCACTCTGAGGAAACTGCCGGTGACAAGCCGGAGGAAGGT
GGGGATGACGTCAAGTCCTCATGGCCCTTACGGGCTGGGCTACACACGTGCTACAATGGC
GGTGACAATGGGTTGCGACTCAGCGATGGGAAGCTAATCTCAAAAAACCGTCTCAGTTCG
GATTGCACTCTGCAACTCGGGTGCATGAAGTTGGAATCGCTAGTAATCGTGGATCAGCAT
GCCACGGTGAATACGTTCCCGGGCCTTGTACACACCGCCCGTCACACCATGGGAGTTGGT
TTTACCCGAAGACGATGGGCTAACCGCAAGGAGGCAGTCGGCCACGGTAGGATCAGTGAC
TGGGGTGAAGTCGTAACAAGGTAGCCGTAGGGGAACCTGCGGCTGGATCACCTCCTT
>RIFCSPLOWO2_12_FULL_Bacteroidetes_35_15_rifcsplowo2_12_scaffold_466_16S_1
ATGAAGAGTTTGATCCTGGCTCAGGATGAACGCTAGCGGCAGGCCTAATACATGCAAGTC
GAACGGTAACATGAGTAGCAATACTTGATGACGAGTGGCGCACGGGTGCGTAACGCGTAT
GCAATCTACCTTTAACTGGTGAATAGCCCGAAGAAATTCGGATTAATACACCATAGTATT
ATTGATTGGCATCAATTAATAATTAAAGCCCCGGTGGTTAAAGATGAGCATGCGTGACAT
TAGCTAGTTGGTAAGGTAATGGCTTACCAAGGCTACGATGTCTAGGGGATCTGAGAGGAT
TAACCCCCACACTGGTACTGAGACACGGACCAGACTCCTACGGGAGGCAGCAGTAAGGAA
TATTGGACAATGGTCGCAAGACTGATCCAGCCATGCCGCGTGCAGGATGACAGCCCTATG
GGTCGTAAACTGCTTTTGTGCGAGAAAAAACCCCTCTACGTGTAGAGGGCTGATGGTACC
GTAAGAATAAGGATCGGCTAACTCCGTGCCAGCAGCCGCGGTAATACGGAGGATCCAAGC
GTTATCCGGATTCATTGGGTTTAAAGGGTGCGTAGGCGGAATGATAAGTCAGTGGTGAAA
TCCTACAGCTTAACTGTAGAACTGCCATTGATACTGTTTTTCTTGAGTATAATTGAAGTG
GGCGGAATGTGTCATGTAGCGGTGAAATGCTTAGATATGACACAGAACACCGATTGCGAA
GGCAGCTCACAAAACTGTAACTGACGCTGAGGCACGAAAGCGTGGGTAGCAAACAGGATT
AGATACCCTGGTAGTCCACGCCGTAAACGATGATTACTCGGTGCTAGCGATATACGGTTA
GTGCCTAAGCGAAAGCGATAAGTAATCCACCTGGGGAGTACGCTCGCAAGAGTGAAACTC
AAAGGAATTGACGGGGGCCCGCACAAGCGGAGGAGCATGTGGTTTAATTCGATGATACGC
GAGGAACCTTACCTGGGCTTGAAAGTTAGTGACCGACCCTGAAAGGGATCTTTCAGCAAT
GACACGAAACTAGGTGCTGCATGGCTGTCGTCAGCTCGTGCCGTGAGGTGTTGGGTTAAG
TCCCGCAACGAGCGCAACCCCTATCATTAGTTGCCAGCACGTAATGGTGGGAACTCTAGT
GAAACTGCCCGCGCAAGCGGTGAGGAAGGTGGGGATGACGTCAAGTCAGCACGGCCCTTA
CGTCCAGGGCTACACACGTACTACAATGGCAAGTACAAAGGGTTGCTACACAGTGATGTG
ATGCTAATCTCTAAAGCTTGTCCCAGTTCGGATTGAAGTCTGCAACTCGACTTCATGAAG
CTGGATTCGCTAGTAATCGAAAATCAGCAATGTTTCGGTGAATACGTTCCCGGGCCTTGT
ACACACCGCCCGTCAAACAATGGAAGTTGGGAGTATCTAAAGTCGATAACCGTAAGGAGT
CGCCTAGGGTAAAACCAGTAACTGGTGTTAAGTCGTAACAAGGTAGCCGTACCGGAAGGT
GCGGCTGGAACACCTCCTT
>RIFCSPLOWO2_02_FULL_OD1_54_10_rifcsplowo2_02_scaffold_4559_16S_1
ATTGAGGATTTGATCCTGGTCCAGGATGAACGCTGGCGGCGTGGATAAGGCATGCAAGTC
GAACGGACTATTTTTTGTAGCAATACGGAAAATAGTTAGTGGCGAACGAGTTAGTAATAC
CCTGGCATCTACCTCAAAGACGGGCATAATCCGCCGAAAGGCGGACTAATTCCCGATAGT
CCCTATACCTCTTTGGATTTTTGGATCTTTATGTAGAAAAAGTTTATGGGCGCCGCAATG
AAGCAATGCCCATAGATTATCACCAGAGATGACGAATCACCTTTGCTGAACCTGCGGCAA
CGACGAAAATCGGAGCCATGATCAACAGTATCGCGACGGTCACCGTAACTGCTATGGCAG
CCGCGATCATCTCCATGACATTTTTCATTAAAGATCACCCCCTTTCTGTTCCGGATGCTA
CAATAATAGCATATCTAATAAATTTTGTCAAGAGTCCAAAGAGGTGTAGGGTAAAGGCCC
TAAAAGCCGCTTTGAGAGGAGCCTAGGTCCTATCAGCTTGTTGGCGGGGTAAAAGCCCAC
CAAGGCTATGACGGGTAGGGGGTGTGAGAGCATGACCCCCAACGACGGAACTGAGACACG
GTCCGTACACCTACGGGTGGCAGCAGTCGAGAACATTCGACAATGGGCGAAAGCCTGATC
GAGCGACGCCGCGTGCAGGAAGAAGGGCTTCGGTCTGTAAACTGCTTTTCTAAGGGAGGA
ACGCAAGTGACTGTACCTTAGGAATAAGAAGCTGCAAACTTCGTGCCAGCAGCCGCGGTA
ATACGAAGGCTTCAAGCGTTATCCGGATTTATTGGGCGTAAAGGGTCTCCAGGCTGTTCG
GTTAGTCGGGCGTTAAATCTCACTGCTTAACGGTGAGTCAGCGTTCGAAACGGCCGAGCT
TGAGGGATGGAGAGGGAGTGGGAACTCACGGTGTAGGGGTGAAATCCGTTGATATCGTGG
GGAACACCAAAGGCGAAGGCAAACTCCTGGCCATTTCCTGACGCTCATGAGACGAAAGCG
TGGGTAGCGAATGGGATTAGATACCCCAGTAGTCCACGCCGTAAACGATGCAGGCTCGTT
GTTCCGAGTATCGACCCTCGGAGTGACTTAGCTAACGCGTTAAGCCTGCCGCCTGGGGAG
TACGGCCGCAAGGCTAAAACTCAAAGGAATAGACGGGGATTCGCACAAGCGGTGGATCAT
GTGGTTTAATTCGACGACAACCGAGGAACCTCACCAGGGTTTGAAGCTCGATTGACGATT
TTCTGAAAGGAAAAACTTCTCACAAGGACAGTAGCACAGGTGCTGCACGGCCCTCGTCAG
TTCGTGGTGTGAACTGTACCCTTAAGTGGGGTAACGAACGCAACCCCCATTGCCTGTTAT
ACGTGTCAGGCGAAACTGCCCCCCTCTTTGCTCGCGAAGCGAGCAAAGAGAAATATCAAT
ATATCGATATCTGACTCTTTGCGTTTACGCGCAAAGAGGGGGGAGGAAGGAGGGGATGAC
GCGAGGTCAGCGTGGCCCTTTGATGCCCTGGGCTACACACGTGATACAATGGCGCGTACA
ATGGGTCGCCAAGGCGCGAGCCGGAGCTAATCCCATCAAAGCGCGCCCCAGTTCAGATTG
GAGTCTGCAACTCGACTCCATGAAGTTGGAATCGCTAGTAAGCGCATATCAGCTATGGTG
CGCTGAATACGTTCTCGAATCTTGTACTCACCGCCCGTCACGTCAAAAAAGCCGGAAACA
GGTAAAGTTCGTCCTTGCGGCGGATCAACCTGGGTTCGGTGATTGGGACGAAGTCGTAAC
AAGGCATGGGTAGCGGAAGCTGTTCATGGAACATTTCTT
>RIFCSPLOWO2_12_FULL_Betaproteobacteria_64_23_rifcsplowo2_12_scaffold_16801_16S_1
CTGGAGAGTTTGATCCTGGCTCAGAGCGAACGTTAGCGGCGGGCTTAACACATGCAAGTC
GAGCGAGAAAGGGGCTTCGGCCCCGAGTACAGCGGCGGACGGGTGCATAACACGTGGGCA
ACCTACCCTCCAGTGGGGGACAACAGTTCGAAAGGACTGCTAATACCGCATACGTCGTCT
GGGGCTACGGCCCTGGGCGGGAAAGGCGGCCAATCCAAGAAAGCTGGCACTGGAGGATGG
GCTCGCGGCCCATCAGCTAGTTGGTGAGGTAACGGCTCACCAAGGCTAAGACGGGTAGCT
GGTCTGAGAGGATGATCAGCCACACTGGGACTGAGACACGGCCCAGACTCCTACGGGAGG
CAGCAGTGGGGAATATTGGGCAATGGGCGCAAGCCTGACCCAGCCACGCCGCGTGAGTGA
TGAAGGCCTTCGGGTCGTAAAGCTCTGTGGGGAGGGACGAAACCTCACGAATAATACCCC
TTGGCCCTGACGGTACCTCCTTAGCAAGCACCGGCTAACTCCGTGCCAGCAGCCGCGGTA
ATACGGAGGGTGCAAACGTTGCTCGGAATCATTGGGCGTAAAGCGCACGTAGGCGGCGCG
GCAAGTCGGGTGTGAAAGCCCTCGGCTCAACCGAGGAAGTGCATTCGAAACTAGTGGACT
TGAATACTGGAGAGGGTCGCGGAATTCCCGGTGTAGAGGTGAAATTCGTAGATATCGGGA
GGAACACCAGTGGCGAAGGCGGCGACCTGGACAGATATTGACGCTGAGGTGCGAAAGCGT
GGGGAGCAAACAGGATTAGATACCCTGGTAGTCCACGCCGTAAACGATGAGTGCTAGATG
TCGCGGGTATTGACCCCTGCGGCGTCGCAGTTAACGCATTAAGCACTCCGCCTGGGGAGT
ACGGCCGCAAGGCTAAAACTCAAAGGAATTGACGGGGGCCCGCACAAGCGGTGGAGCATG
TGGTTCAATTCGACGCAACGCGCAGAACCTTACCTGGGTTAAATCCGCCGGAACCCTGCA
GAGATGCGGGGGTGCTCGCAAGAGAGCCGGTGAGAAGGTGCTGCATGGCTGTCGTCAGCT
CGTGTCGTGAGATGTTGGGTTAAGTCCCGCAACGAGCGCAACCTCTGTCGTTAGTTGCCA
CCAGGAAAGCTGGGCACTCTAACGAGACTGCCGACGTTAAGTCGGAGGAAGGTGGGGATG
ACGTCAAGTCCTCATGGCCCTTATGCCCAGGGCTACACACGTGCTACAATGGCCGGTACA
AAGGGTTGCAACACTGCAAAGTGGAGCCAATCCCAAAAAACCGGTCTCAGTTCAGATTGG
AGTCTGCAACTCGACTCCATGAAGTCGGAATCGCTAGTAATCCCGGATCAGCACGCCGGG
GTGAATACGTTCCCGGGCCTTGTACACACCGCCCGTCACGCCATGGAAGTTAGTTGCTCC
AGAAGTGGCTTGCCCAACCCGCAAGGGAAGGCGGTCCCCAAGGAGTGGCTGGTAACTGGG
GTGAAGTCGTAACAAGGTAACCGTAGGGGAACCTGCGGTTGGATCACCTCCTT
>RIFCSPLOWO2_12_FULL_CP_40_28_rifcsplowo2_12_scaffold_43_16S_1
TTGGAGAGTTTGATTCTGGCTCAGAACGAACGCTGGCGGCGTGCTTAACACATGCAAGTC
GAACGAGAAAGTCCCCGCAAGGGGACCGGTAAAGTGGCGCACGGGTGAGTAATACACAGG
TAATCTTCCTTTTTGTGGGGCACAACTTCGGGAAACCGGAGCTAATTTCCCATAATCCTT
GGAAATCATAATCGATTTTCAAGGTAAAGATGGCCTCTACTTGTAAGCTATCGCAAAAAG
ACGAGCCTGTGTCCCATCAGCTAGTTGGTAGGGTAACGGCTTACCAAGGCTAGGACGGGT
AGCTGGTCTGAGAGGACGACCAGCCACACTGGCACTGAAACACGGGCCAGACTCCTACGG
GAGGCAGCAGTGGGGAATATTGCGCAATGGGCGAAAGCCTGACGCAGCGACGCCGCGTGA
GGGAAGAAGGCCTTCGGGTCGTAAACCTCTGTCGGGCGGGAAGAAACTCCTGATGGTTAA
TATCCATCAGGATTGACGGTACCGCCGAAGGAAGCACCGGCTAACTCCGTGCCAGCAGCC
GCGGTAATACGGAGGGTGCAAGCGTTGTTCGGAATTACTGGGTGTAAAGGGCGCCCAGGT
GGGTCTGTAAGTCAGGTGTGAAATCCCCCAGCTTAACTGGGGAGGGTCGCTTGATACTGC
AGATCTTGAGTTTCGGAGAGGTGGGTAGAATTCCCAGTGTAGAGGTGAAATTCGTAGAGA
TTGGGAGGAACACCGGTGGCGAAAGCGACTCACTAACCGAATACTGACACTCAAGCACGA
AAGCGTGGGTAGCAAACAGGATTAGATACCCTGGTAGTCCACGCTGTAAACGATGGATAC
TAGGTGTTGGAGGAATTGATCCCTTCAGTGCCGTAGCTAACGCATTAAGTATCCCGCCTG
GGGAGTACGGCCGCAAGGTTGAAACTCAAAGGAATTGACGGGGGCCCGCACAAGCGGTGG
AGCATGTGGTTCAATTCGACGCAGAGCGAAAAACCTTACCTGCCCTTGACATGCAAAAAA
AATCGGAAACGCGGGAGTGCCCGAAAGGGAACCTGAACACAGGTGCTGCATGGCTGTCGT
CAGCTCGTGTCGTGAGATGTTGGGTTAAGTCCCGCAACGAGCGCAACCCTTGTCATTAAT
TGCCATCATTCAGTTGGGCACTTTAATGAGACTGCCGGTGATAAACCGGAGGAAGGTGGG
GATGACGTCAAGTCCTCATGGCCCTTATGGGTAGGGCTTCACACGTAATACAATGGTCGG
TACAGGAGTGTTGCAATACCGCGAGGTGGAGCCAATCACTTAAAGCGTCTCTCAGTTCGG
ATTGTTCTCTGCAACTCGAGAGCATGAAGCTGGAATCACTAGTAATCGTAGATCAGCATT
GCTACGGTGAATACGTTCCCGGGTCTTGTACTCACCGCCCGTCACACCACGAAAGCTGGG
TGTACCAGAAGTCTCCTTCGGGGGCCCAAGGTACAACTGGTGATTGGGGTGAAGTCGTAA
CAAGGTATCCGTACCGGAAGGTGCGGATGGATCACCTCCTT
>RIFCSPLOWO2_12_FULL_CP_63_16_rifcsplowo2_12_scaffold_4366_16S_1
CGGAGAGTTTGATCCTGGCTCAGAGTGAACGCTGGCGGCGTGGATAAGGCATGCAAGTCG
AGCGATCTCCGCAAGGAGATAGCGGCAAACGGGTGCGTAACGCGTAAGTAACCTGTCCTG
GAGACAGGGATAGCACTGCGAAAGCGGTGGTAATACCTGATAAGCCCAGAGCCTCGCATG
GGGTGACGGGCAAAGATGGCCTCGACCGCAAGGTTGCTATCGCTTCAGGAGGGCCCCGCG
TCCCATCAGCTAGTTGGTAGGGTCACGGCCTACCAAGGCGTGGACGGGTAGCTAGCCTGA
GAGGGCGGTTAGCCACACTGGGACTGAGACACTGCCCAGACTCCTACGGGAGGCTGCAGT
CGAGGATCTTTGGCAATGGGCGAAAGCCTGACCATGCGACGCCGCGTGCGGGATGAAGGC
TTTCGGGTCGTAAACCGCTGTTACGAGGGACGAAGTCCGGCCCGTCAAATAGCCGGGGAG
GCTTGACGGTACCTCGAGAGGAAGCCACGGCTAACTCCGTGCCAGCAGCCGCGGTGATAC
GGAGGTGGCGAGCGTTGCTCGGATTCACTGGGTGTAAAGGGCAAGTAGGCGGCTTGGTAA
GTCGGGTGTGAAATCCCACGGCTTAACCGTGGAACTGCGCCCGAAACTGCGGGGCTTGAG
GACGGGAGAGGCGAACGGAATTCCCGGTGTAAGGGTGAAATCTGTAGAGATCGGGAGGAA
CACCAGTGGCGAAGGCGGTTCGCTGGACCACTTCTGACGCTGAGAGGCGAAAGCTAGGGG
AGCAAACAGGATTAGATACCCTGGTAGTCCTAGCCGTAAACGATGGGCACTAGGTGTTGG
GTCTTTCGGGGCCCAGTGCCGTAGGTAACCCGTTAAGTGCCCCACCTGAGGAGTACGGCC
GCAAGGTTGAAACTCAAAGGAATTGACGGGGGCCAGCACAAGCGGTGGAACATGTGGTTT
AATTCGATGCTACGCGAAGAACCTTACCCAGGCTTGACATGCAGGAAGTAGGAACCTGAA
AGGGGGACGACTCGTAACCAGTCGAGAGCTTGCACAGGTGCTGCATGGCTGTCGTCAGCT
CGTGCCGTGAGGTGTTGGCTTAA
>RIFCSPLOWO2_12_FULL_CP_66_18_rifcsplowo2_12_scaffold_1938_16S_1
CGGAGAGTTTGATCCTGGCTCAGAACGAACGCTGGCGGCGTGCCTAACACATGCAAGTCG
AGCGAGAAAGTCCCCGCAAGGGGATGAGTACAGCGGCGAACGGGTGAGTAACACGTGGGC
AACCTGCCCTTCAGTCAGGAATAACCCCGCGAAAGCGGGGCTAATACCAGATGACGTCCC
TCGGGGGCATCCCTGGGGGACCAAAGGGGGCGAGCGCAAGCAGCTCTCGCTGAAGGATGG
GCCTGCGGCTGATTAGCTAGTTGGTGGGGTAACGGCCTACCAAGGCGACGATCAGTAGCC
GACCTGAGAGGGTGACCGGCCACACTGGGACTGAGACACGGCCCAGACTCCTACGGGAGG
CAGCAGTGGGGAATATTGCGCAATGGGCGAAAGCCTGACGCAGCGACGCCGCGTGGGTGA
CGAAGGCCTTCGGGTCGTAAAACCCTGTCGGGTGGAACGAATCTCCGCCTCGCGAATACC
GAGGCGGATTGACGGTACCACCGAAGGAAGCCCCGGCTAACTACGTGCCAGCAGCCGCGG
TAATACGTAGGGGGCGAGCGTTGTTCGGATTTACTGGGCGTAAAGAGCGCGTAGGCGGTT
CGATCAGTCGGAGGTGAAAGCCCTCGGCTCAACCGAGGATCCGCGTCCGATACTGTCGAA
CTTGAGTGCAGGAGAGGAGGGTGGAATTCCCGGTGTAGCGGTGAAATGCGTAGATATCGG
GAAGAACACCGGTGGCGAAGGCGGCCCTCTGGACCGTTACTGACGCTGAGACGCGAAAGC
TAGGGGAGCAAACGGGATTAGATACCCCGGTAGTCCTAGCCGTAAACGATGGGCACTAGG
TGTGGGAGGTATCGACCCCTTCCGTGCCGCAGCTAACGCATTAAGTGCCCCGCCTGGGGA
GTACGGCCGCAAGGCTGAAACTCAAAGGAATTGACGGGGGCCCGCACAAGCGGTGGAGCA
TGTGGTTTAATTCGACGCAACGCGAAGAACCTTACCAGGGCTTGACATCCCGCGAACCCC
GCCGAAAGGCGGGGGTGCCCGCAAGGGAGCGCGGAGACAGGTGGTGCATGGCTGTCGTCA
GCTCGTGTCGTGAGATGTTGGGTTAAGTCCCGCAACGAGCGCAACCCTCACCCCTTGTTG
CCACCAGGTCATGCTGGGCACTCTAGGGGAACTGCCCCGGTCAACGGGGAGGAAGGCGGG
GACGACGTCAAGTCATCATGCCCCTTACGTCCTGGGCTACACACGTGCTACAATGGCCGG
TACAAAGGGATGCAAGACCGCGAGGTGGAGCTAAACCCAAAAAGCCGGTCTAAGTTCAGA
TTGGAGTCTGCAACTCGACTCCATGAAGGAGGAATCGCTAGTAATCGCGCATCAGCACGG
CGCGGTGAATACGTTCCCGGGCCTTGTACACACCGCCCGTCACACCACGAAAGCCAGTTG
TACTCGAAGTCGCTGAGCTAACCCTACCGCAAGGCGGGGAGGTACGCGCCGAAGGTATGA
CTGGTGATTGGGGTGAAGTCGTAACAAGGTAGCCGTATCGGAAGGTGCGGCTGGATCACC
TCCTT
>RIFCSPLOWO2_12_FULL_Deltaproteobacteria_45_22_rifcsplowo2_12_scaffold_5878_16S_1
TTGGAGAGTTTGATCCTGGCTCAGAACGAACGCTGGCGGCGTGCCTAACACATGCAAGTC
GGGGGAGAAAGTGAGTTTCGGCTCACGAGTAAACCGGCGCACGGGTGAGTACAACGTAGG
TAACGTACCTTCGAGTCCGGGATAACCAGTCGAAAGACTGGCTAATACCGGATACGACCG
TGGGGGCTTCGGCTCTTGCGGTGAAAGATGGCCTCTGGTTAATCATTAGCCATTATGGCA
AGTGAGCTTGCAAGCTATCACTCGTTGAGCGGCCTGCGCACCATTAGCTAGTTGGTGAGG
TAACGGCTCACCAAGGCTGAGATGGTTAGCTGGTCTGAGAGGATGGCCAGCCACACTGGG
ACTGAGACACGGCCCAGACTCCTACGGGAGGCAGCAGTGGGGAATATTGCGCAATGGAGG
AAACTCTGACGCAGCGATGCCGCGTGGGTGATGAAGGCCTTCGGGTCGTAAAACCCTGTC
AGGCAGGAAGAATACCAAATAAGTGAAGAGCTTATTTGTTTGACGGTACCCACAGAAGAA
GCTCCGGCTAACTCCGTGCCAGCAGCCGCGGTAATACGGAGGGGGCGAGCGTTGTTCGGA
ATTACTGGGCGTAAAGAGCGTGTAGGCGGTTAGGTAAGTCAGGCGTGAAATCCCCTGGCT
CAACCAGGGAAGGGCGTCTGAAACTGCTTAACTTGAGGGCGGTAGAGGAGAGTGGAATTC
CCGGTGGAGCGGTGAAATGCGTAGATATCGGGAAGAACACCGGTGGCGAAGGCGGCCCTC
TGGACCGTTACTGACGCTGAGACGCGAAAGCTAGGGGAGCAAACGGGATTAGATACCCCG
GTAGTCCTAGCTGTAAACGATGGGCACTAGGTGTAGGAGGTATTGACCTCCTCTGTGCCG
AAGCTAACGCATTAAGTGCCCCGCCTGGGGAGTACGGTCGCAAGGCTGAAACTCAAAGGA
ATTGACGGGGGCCCGCACAAGCGGTGGAGCATGTGGTTTAATTCGACGCAACGCGAAGAA
CCTTACCTGGGCTTGACATGTATCTGAAAGGGTGTAGAAATATATCCTTCCCTTCGGGGC
AGATACACAGGTGCTGCATGGCTGTCGTCAGCTCGTGCCGTGAGGTGTTGGGTTAAGTCC
CGCAACGAGCGCAACCCTTACACTTAGTTGCCATCGGGTCATGCCGGGCACTCTAAGGGA
ACTGCCGGCGTTAAGCCGGAGGAAGGTGGGGATGACGTCAAGTCATCATGGCCTTTATGC
CCAGGGCTACACACGTGCTACAATGGCCGGTACAAAGGGTTGCGAACTCGCGAGGTGGAG
CTAATCCCAAAAAACTGGTCTCAGTTCGGATTGGAGTCTGCAACTCGACTCCATGAAGTT
GGAATCGCTAGTAATCGCGGATCAGCACGCCGCGGTGAATACGTTCCCGGGCCTTGTACA
CACCGCCCGTCACACCACGAAAGTTGACTGCACCAGAAGTCGCTGTGCCAACCGCCTACC
GGGAAGTAAGTGCCGAAGGTATGGTTGGCAATTGGGGTGAAGTCGTAACAAGGTAGCCGT
AGGGGAACCTGCGGCTGGATCACCTCCTT
>RIFCSPLOWO2_12_FULL_Deltaproteobacteria_50_11_rifcsplowo2_12_scaffold_5994_16S_1
CTGGAGAGTTTGATCCTGGCTCAGAACGAACGCTGGCGGCGTGCCTAACACATGCAAGTC
GAACGAGAAAGCACCTTCGGGTGTGCTTAAAGTGGCGCACGGGTGAGTAACACGTGGGTA
ACCTGCCCTTGAGACGGGGACAACCTGCTGAAAGGCGGGCTAATACCGGATAAGACCACA
GTTCCTCCGGGAACAGAGGTCAAAGATGCCCTCTCCATGGACGGTATCACTTAAGGATGG
GCCCACGTCCCATCAGCTTGTTGGTAGGGTAACTGCTCACCAAGTCTAAGACGGGTATCT
GGTCTGATAGTATGAGCAGCCACACTGGAACTGAGACACGGTCCAGACTCCTACGGGAGG
CAGCAGTGGGGAATATTGCGCAATGGGCGAAAGCCTGACGCAGCGACGCCGCGTGAGTGA
AGAAGGCCTTCGGGTTGTAAAGCTCTGTCAGAGGGAAAGAATACTCCTGGTAACCCCAGT
AGTTGACGGTACCCTTGAAGGAAGCACTGGCTCTGGCTAACTCCGTGCCAGCAGCCGCGG
TAATACGGAGAGTGCAAGCGTTGTTCGGAATTATTGGGCGTAAAGCGCGTGTAGGCGGCT
TGATAAGTCTGGCGTGAAAGCCTGAAGCTCAACTTCAGAAGTGCGCTGGAAACTATCGAG
CTTGAGTACTGGAGGGGAAGGGGAATTCTCGGGTGTAGAGGTGAAATTCGTAGATATCCG
GAAGAACATCAGTGGCGAAGGCGCCTTCCTGGACAGATACTGACGCTGAGACGCGAAAGC
GTGGGGAGCAAACAGGATTAGATACCCTGGTAGTCCACGCTGTAAACGATGGGTGCTAGT
TGTCACGGGTAACCAACCCTGTGGTAACGAAGCTAACGCGATAAGCACCCCGCCTGGGGA
ATACGGCCGCAAGGCTAAAACTCAAAGGAATTGACGGGGGCCCGCACAAGCGGTGGAGTA
TGTGGTTTAATTCGAAGCAACGCGCAGAACCTTACCCAGACTTGACATCCTTGGAACCTG
GCCGAAAAGCTGGGGTGCTCGCAAGAGAACCAGGTGACAGGTGCTGCATGGCTGTCGTCA
GCTCGTGTCGTGAGATGTTGGGTTAAGTCCCGCAACGAGCGCAACCCTCGTCCTTAGTTG
CCAGCATTAAGTTGGGCACTCTAGGGAGACTGCCGGTGTTAAACCGGAGGAAGGTGGGGA
TGACGTCAAGTCCTCATGGCCCTTATGTCTGGGGCTACACACGTACTACAATGGCCGCTA
CAATCGGTTGCAAACCCGCGAGGGGGAGCTAAATCGGAAAAAAGCGGCCTCAGTTCAGAT
TGCAGTCTGCAACTCGACTGCATGAAGGCGGAATCGCTAGTAATCGCAGATCAGCAAGCT
GCGGTGAATACGTTCCCGGGCCTTGTACACACCGCCCGTCACACCACGAAAGCTTGTCAT
ACCAGAAGTCGGTGAGCTAACCCGCGAGGCAGCCGCCCAAGGTATGGACCATGATTGGGG
TGAAGTCGTAACAAGGTATCCGTAGCGGAAGCTGCGGATGGATCACCTCCTT
>RIFCSPLOWO2_12_FULL_Deltaproteobacteria_60_19_rifcsplowo2_12_scaffold_6179_16S_1
CTGGAGAGTTTGATCCTGGCTCAGAACGAACGCTGGCGGCGTGCCTAACACATGCAAGTC
GTGCGGGAAAGTGGGGGCAACTCCACGAGTAGAGCGGCGCACGGGTGAGTAACACGTAGG
TAACCTGCCTTCGAGACTGGGATAACCTTCCGAAAGACGGGCTAATACCGGATAAGACCA
CAGAAGCTGCGGCCTCTGGGGTAAAAGGTGGCCTCTGCTTGCAAGCTACCACTCGAAGAT
GGGCCTGCGCGCCATTAGCTAGTTGGTGAGGTAACGGCTCACCAAGGCAAAGATGGCTAG
CTGGTCTGAGAGGATGGCCAGCCACACTGGGACTGAGACACGGCCCAGACTCCTACGGGA
GGCAGCAGTGGGGAATATTGCGCAATGGGCGAAAGCCTGACGCAGCGACGCCGCGTGGGT
GATGAAGGCCTTCGGGTCGTAAAGCTCTGTCGGAGGGAACGAACGTTCCCGGGGTTAACA
GCCCCGGGAAGTGACGGTACCCTCAAAGGAAGCACCGGCTAACTCTGTGCCAGCAGCCGC
GCTAACACACAGGGTGCAAGCGTTGTTCGGAATCTTTGGGCGTAAAGGGCGTCTAGGCGG
TTTGTTAAGTCATGTGTGAAATCCCTCGGCTCAACCGGGGAACGACGCATGAAACTGGCA
AGCTAGAGTACCAAAGAGGAGGGTGGAATTCCCGGTGTAGTGGTGAAATGCGTAGATATC
GGGAGGAACTCCTGTGGCGGAGGCGGCCCTCTGGTTGGATACTGACGCTGAGACGCGAAA
GCGTGGGGAGCAAACAGGATTAGATACCCTGGTAGTCCACGCTGTAAACGATGGGCAC
>RIFCSPLOWO2_12_FULL_Gammaproteobacteria_47_76_rifcsplowo2_12_scaffold_15672_16S_1
TGAAGAGTTTGATCCTGGCTCAGATTGAACGCTGGCGGCATGCCTAACACATGCAAGTCG
AACGGTAACAGGTCTAGCTTGCTAGACGCTGACGAGTGGCGGACGGGTGAGTAATGCATA
GGAATCTGCCCAGTAGCGGGGGACAACTCGGGGAAACTCGAGCTAATACCGCATACGCCC
TACGGGGGAAAGCGGGGGACCTTCGGGCCTCGCACTATTGGATGAGCCTATGTCTGATTA
GCTAGTTGGTAGAGTAACGGCCTACCAAGGCGACGATCAGTAGCTGGTCTGAGAGGACGA
TCAGCCACACTGGAACTGAGACACGGTCCAGACTCCTACGGGAGGCAGCAGTGGGGAATA
TTGGACAATGGGGGCAACCCTGATCCAGCAATGCCGCGTGTGTGAAGAAGGCCTGCGGGT
TGTAAAGCACTTTCAGTAGGAAAGAAATCCTGAAGGTTAATAATCTTCAGGCTTGACATT
ACTTACAGAAGAAGCACCGGCTAACTCCGTGCCAGCAGCCGCGGTAATACGGAGGGTGCG
AGCGTTAATCGGAATTACTGGGCGTAAAGCGCACGTAGGCGGTTTAGTAAGTCGGATGTG
AAATCCCCGGGCTTAACCTGGGAATTGCATTCGATACTGCTAGGCTAGAGTATGGTAGAG
GGTAGTGGAATTCCGGGTGTAGCGGTGAAATGCGTAGATATCCGGAGGAACACCAGTGGC
GAAGGCGGCTACCTGGACCAATACTGACGCTGAGGTGCGAAAGCGTGGGGAGCAAACAGG
ATTAGATACCCTGGTAGTCCACGCCCTAAACGATGTCAACTAGCCGTTGGGTTCATAAAA
GAACTTAGTGGCGCAGCTAACGCGATAAGTTGACCGCCTGGGGAGTACGGCCGCAAGGTT
AAAACTCAAAGGAATTGACGGGGGCCCGCACAAGCGGTGGAGCATGTGGTTTAATTCGAT
GCAACGCGAAGAACCTTACCTACCCTTGACATCCTCAGAACTTGTTAGAGATAACTTGGT
GCCTTCGGGAACCGTGTGACAGGTGCTGCATGGCTGTCGTCAGCTCGTGTCGTGAGATGT
TGGGTTAAGTCCCGTAACGAGCGCAACCCTTGTCCCTAGTTGCCAGCGAGTAAAGTCGGG
AACTCTAGGGAGACTGCCGGTGACAAACCGGAGGAAGGTGGGGATGACGTCAAGTCATCA
TGGCCCTTACGGGTAGGGCTACACACGTGCTACAATGGCCGGTACAAAGGGTTGCCAAGC
AGTAATGCGGAGCTAATCCTAGAAAGCCGGTCGTAGTCCGGATTGAGGTCTGCAACTCGA
CCTCATGAAGTCGGAATCGCTAGTAATCGCGAATCAGAACGTCGCGGTGAATACGTTCCC
GGGCCTTGTACACACCGCCCGTCACACCATGGGAGTGGGTTGCACCAGAAGCAGGTTGCT
TAACCGTAAGGAGGGCGCCTACCACGGTGTGGTCAATGACTGGGGTGAAGTCGTAACAAG
GTAGCCGTAGGGGAACCTGCGGCTGGATCACCTCCTT
>RIFCSPLOWO2_12_FULL_Gammaproteobacteria_52_10_rifcsplowo2_12_scaffold_5610_16S_1
CTGAAGAGTTTGATCCTGGCTCAGATTGAACGCTGGCGGCATGCCTAACACATGCAAGTC
GAACGGCAGCATGATGTGTAGCAATACACGTTGATGGCGAGTGGCGGACGGGTGAGTAAT
GCATAGGAATCTGCCCAGTAGCGGGGGACAACTCGGGGAAAGCCGGACTAATACCGCATA
CGCCCTACGGGGGAAAGCGGGGGACCTTCGGGCCTCGCACTATTGGATGAGCCTATGTCT
GATTAGCTAGTTGGTAGAGTAACGGCCTACCAAGGCGACGATCAGTAGCTGGTCTGAGAG
GACGATCAGCCACACTGGAACTGAGACACGGTCCAGACTCCTACGGGAGGCAGCAGTGGG
GAATATTGGACAATGGGGGCAACCCTGATCCAGCAATGCCGCGTGTGTGAAGAAGGCCTG
CGGGTTGTAAAGCACTTTCAGTAGGGAAGAAAAGTTGTTGGTTAATAACCGGCAACCTTG
ACGTAACTTACAGAAGAAGCACCGGCTAACTCCGTGCCAGCAGCCGCGGTAATACGGAGG
GTGCGAGCGTTAATCGGAATTA
>RIFCSPLOWO2_12_FULL_Ignavibacteria_56_21_rifcsplowo2_12_scaffold_2106_16S_1
ACGGAGAGTTTGATCCTGGCTCAGGACGAACGCTGGCGGCGTGCCTAACACATGCAAGTC
TAGGGAGAAAGGGGTAGCAATATCCCGTGTAAACCGGCGCAAGGGTGAGTAACACGTAGG
TAACCTGCCTTCAGGACGGGAATAACCCCGAGAAATCGGAGCTAATACCCGATGATGCAG
CGGCACCGCATGGTGATGTTGTTAAATGTCGCGAGACGCCTCAAGATGGGCCTGCGCCCC
ATTAGGTAGTTGGTGAGGTAACGGCTCACCAAGCCGACGATGGGTAGCTGGTCTGAGAGG
ATGATCAGCCACACTGGAACTGAGACACGGTCCAGACTCCTACGGGAGGCAGCAGTGAGG
AATATTGCGCAATGCCCGAAAGGGTGACGCAGCGACGCCGCGTGGAGGATGAAGGCCCTA
TGGGTCGTAAACTCCTTTGACAGGGGAATAACGGTTCGCTACAGGCGGACGTGAATGTAC
CCTGAAAACAAGCACCGGCTAACTACGTGCCAGCAGCCGCGGTAATACGTAGGGTGCTAG
CGTTGTCCGGAATCACTGGGTGTAAAGGGAGCGCAGGTGGATTGGTAAGTCGGTGGTGAA
ATTCTCAGGCTCAACCTGGGGACTGCCACCGATACTGCTGATCTTGAGTGCGGAAGAGGA
AGGCGGAATTCCTGGTGTAGCGGTGAAATGCGTAGATATCAGGAAGAACACCGGTGGCGA
AGGCGGCCTTCTGGTCCGCTACTGACACTCATGCTCGAAAGCGTGGGGAGCAAACAGGAT
TAGATACCCTGGTAGTCCACGCCCTAAACGATGGATACTCGATGTCGGCCCGCAAGGGTC
GGTGTCCAAGCTAACGCGTTAAGTATCCCACCTGGGGAGTACGATCGCAAGGTTGAAACT
CAAAGGAATTGACGGGGGCCCGCACAAGCAGTGGAGCATGTGGTTTAATTCGACTATACG
CGAAAAACCTTACCTGGGTTTGAAAGGCTCTGTAAACCGATGAAAGTCGGCTAGCGTAGC
AATACACACGGAGTACAGGTGCTGCATGGCTGTCGTCAGCTCGTGCCGTGAGGTGTTAGG
TTAAGTCCTGCAACGAGCGCAACCCCTGCACTTAGTTGCCATCAGGTCAAGCTGGGCACT
CTAGGTGGACTGCCTGCGCAAGCAGCGAGGAAGGCGGGGATGACGTCAAGTCCTCATGGC
CCTTACACCCAGGGCCACACACGTGCTACAATGGCCGTTACAACGGGCAGCGATACCGCA
AGGTGGAGCTAATCCCTGAAAAGCGGCCTCAGTTCGGATTGTGGGCTGCAACTCGCCCAC
ATGAAGCTGGAATTGCTAGTAATCGCGGATCAGCTATGCCGCGGTGAATACGTTCCCGGG
CCTTGTACACACCGCCCGTCAAGCCATGGAAGCTGGGGGTACCCGAAGCTGCCGTCCCAA
CCGCAAGGAGGGAGGCGTCTAAGGTAAAACCAGTGACTGGGGCTAAGTCGTAACAAGGTA
GCCGTACCGGAAGGTGCGGCTGGATCACCTCCTT
>RIFCSPLOWO2_12_FULL_OD1_39_16_rifcsplowo2_12_scaffold_37581_16S_1
TTTAGAGTTTGATCCTAGCTCAGGATGAACGCTGGCGGCGTGGATAAGGCATGCAAGTCT
AAAGGATTTTCGGCGCAAGCCGAAGGTCCTTGGCAAACGAGGTAGTAACACGTAGGTACG
TACCCTTTAGTTGAGTATAACTAGCCGAAAGGTTAGATAATTCTCAATGGTCTCCGATAC
GCAAGCCAAGGAGTAAAGATTTATCGCTAAAGGAGCGGCCTGCGACCTATCAGCTAGTTG
GTGAGGTAATGGCTTACCAAGGCTATGACGGGTAGGGGGAGTGAGAGCTCGATCCCCACC
GATGGAACTGAGAAACGGTCCATACACCTACGGGTGGCCGCAGTCGAGAATCTTCCGCAA
TGGGCGAAAGCCTGACGGAGCGACGCCGCGTGGTTGATGAAGTCCTTCGGGACGTAAAAA
CCTTTTATGATTGAGAAATCCGTCCGTTTTAACAGTTTATTGATCTGGTCATGAATAAGG
GGCTCCAAACTCTGTGCCAGCAGGAGCGGTAATACAGAGGCCCCAAGCGTTGTCCGGAAT
CACTGGGCGTAAAGGGTGTGTAGGTGGTTTTATTAGTCTCTCGTTAAAGCTCCCGACCCA
ATCGGGAAAATGCGAGGGAAACGGTAAGACTAAGAGGGTGTGAGAGGTATATGGAACTCA
TGGAGTAGGGGTGAAATCCGTTGATATCATGGGGAACACCAAAAGCGAAGGCAATTTACT
GGCGCATTCCTGACACTGAAACACGAAAGCGTAGGTAGCGAATGGGATTAGATACCCCAG
TAGTCCACGCCCTAAACGATGATCGCTGGCTTTTCGGAGTATCGACCCTCTGAGAGGCGA
AGCTAACGCGTTAAGCGATCCGCCTGGGTAGTACGATCGCAAGATTAAAACTCAAAGGAA
TAGACGGGGACTTGCACAAGCGGTGGATTATGCGGTTCAATTCGATGACAAACGAAAAAC
CTTACCAAGGCTAGAAATCTAGCTGAATGCACGCGGAAACAGAAGGGGTCTCACAAGGAC
AGATAGACAGGTGATGCATGGCCGTCGTCAGTTCGTGATTTGAATTGTTCCCTTAAGTGG
GGTAACGAACGCAACCCTCGTTGTCTGTTACAAGTGTCAGACGAGACCACCCAGCGCTAA
GATTGGAAAATGATTTCGTTTTCTTATTTTGGTGCTGGGAGGAAGCGAGGATGACGCCAG
GTCAGCATGTCCCTCTGATGCCTTGGGCCACACGCATAATACAATCGCCGGTACAACGCG
TTGCGACGGGGTAACCCTAAGCTAATCGTAATAAGCCGGCGCCAGTTCGGATTGGGGGCT
GCAATTCGCCCTCATGAAGTTGGAATCGCTAGTAATCGCGGGTCAGACATACCGCGGTGA
ATACGTTCTCAAGTCTTGTACTCACCGCCCGTCAAGCCAGGGGAGTTGGGAGGACCCAAA
GGCTCGCGCAAGCGGGACTAAGGTAAACTCAATGACAAAGACTAAGTCGTAACAAGGCAC
GGGTAGCGGAAGCTGCTCGTGGAATATT
>RIFCSPLOWO2_12_FULL_OD1_40_42_rifcsplowo2_12_scaffold_5293_16S_1
TTAGAGTTTGATCCTAGCTCAGGATGAACGCTGGCGGCGTGGATAAGGCATGCAAGTCGA
ACGAATAAGTCCTATGAATGTACCGAAGACCTGAAGTAGCAATATGGATGGAATGAAGTA
TTGGATTAGGGTTACTTATTAGTGGCAGACGAGGTAGTAAAACATAGGTACTTCCCCCTT
AGTCGCGAATAATTCGCCGAAAGGCGAACTAATACGCGATGGTCTCGCAAGTAAAATTTT
GTGCGCTAAGGGAAAGGCCTGTGCAGTATCAGCTAGTTGGTAGGGTAACGGCCTACCAAG
GCGATGACGCTTAGGGGCGCTGAGAGGCGGACCCCCACCGATGGAACTGAGACACGGACC
ATACACCTACGGGTGGCTGCAGTCGAGAATCTTCCACAATGGACGAAAGTCTGACGGAGC
GACGCCGCGTGATTGATGAAGTCCCTCTGGGACGTAAAGATCTTTTATGAGGGAAGAAGT
TTATTGACGGTACCTCATGAATAAGAGGCTCCTAATCTCGTGCCAGCAGGAGCGGTAATA
CGAGAGCCTCGAGCGTTATCCGGAATTATTGGGCGTAAAGGGTGCGTAGGTTGTTCTGTT
AGTCTTTTGTCAAAGCCCCGGGCTTAACCTGGGATACGCGAAAGAAACGGCAGAACTTGA
AAGTGCGAGAGGCGTACGGAACTCATGGTGTAGGGGTGAAATCCGTTGATATCATGGGGA
ACACCGAAGGCGAAGGCAGTACGCTGGCGCATATTTGACACTGAAGCACGAAAGCGTGGG
TAGCGAATGGGATCAATCTGGTCCCTTCCGATAGTGATATCGGAATGAGAATTTGGCTAT
ATGCTGGAATATCTGTGTATCTTCTACTACACAATCTGCAAAGATTGTGTGATAATGTAT
GAAGTGCAGACAATCAGCAGGGAAGGCTTGCAAAATTGAAAGAGGGAAAATTTCCGTCGT
CCAAGAACCCGAAAGAGGGTAGGACCCTACAGAGGTGCTAGAGGTGTGTTATGACCCCTT
GCGGGTATCGGCATTACCTGCCAGTGGGATAATTGCCACTGGTAATCACCATGTACAATG
TGGAGTAAGTTGGGGTATGGATTTGACTCGAGTTAACCCCAAATGAGTCTCCACCGGATT
TATCTTTGACGAAGCGAAAGTTTCGTCGTCGGGTAAAGAAGTTGAAAAACTATCTTTACC
CTCTCTTTCAATTTTGTAAGAACCCTCAGAGACTACACGCCAAATATCTTAAAATAATTT
TTTAAGATAATGATATAGTCCGACCTTTATGGCGACATAAAGATCTATTGTAATACTGGG
TACAAATAGTCTTCGAAAGAAGTAACAAGTATGTAGATACCCCAGTAGTCCACGCCCTAA
ACGATGATTTCTCGCTATTCGGAGTATCGACCCTCTGAGTGGCTTAGCTAACGCGTTAAG
AAATCCGCCTGGGAAATACGGCCGCAAGGCTAAAACTCAAAGGAATAGACGGGGACTTGC
ACAAGCAGTGGATTATGTGGTTTAATTCGATGGTAAACGAAGAACCTTACCAGGATTAGA
AATCCAAGTGAAAGGTCTAGGAAACTAGATCCCTCGCAAGACTCTTGGACAGGTGATGCA
TGGCCGTCGTCAGTTCGTGGTTTGAATTGTGCGGTTGAGTGGGCTAACGAACGCAACCCT
CGTTGTGTGTTACAAGTGTCACACGAGACCGCCCCCCCCAGTGCCGAGGTTGACTTGTTT
GGAACGCGTCCCAGTACCGATATTGAATTTCAATTTCGGCAATGGGATTTGCTTTTAGAC
GCGTCAACGTCGGTAGCGGGACGGGAGGAAGGAGAGGATGACGCCAGGTCAGCATGTCCC
TTTGATATCCTGGGCTACACACATAATACAATGGCGACTACAACGCGTAGCGACGGGGCG
ACCCTGAGCTAATCGTCCAAAAGTGGCCTCGGTTCGGATTGAAGTCTGCAACTCGACTTC
ATGAAGCTGGAATTGCTAGTAATCGCAGGTCAGCTAAACTGCGGTGAATACGTTCTCAAG
TCTTGTACTCACAATAAAAGCGCGCAGCAGCTTAATTTTCTAAATGGTTCAAATCCATTC
CCCCGATTCGTAATCGGGGCGTAGCTAAAAGATAGCCTTTTACCGCAAGGTAAATGGTGG
AGGATCTGGAAGCAAAAAGCAGCTCGACAATAAAAGAGCCAGTTGACCTACTAGTGGGTG
GTGAGGGTAGGGAAAACTCTTGAAAAGCTCGTTGGGATGTTTGGAAAAGAATTTTAAGTG
ACCTGTGGAGATCTGACGTTTGCTATCTTGTTTTATACAAGATATAATTAAACTTACGCA
GCGTCAGAAGTCAGCTGAATCATAGTACTTCGATATTTTTCGAGGGAAGGCATTCACTCA
AAATAAAATTATGAATTTTAAATTTACTAAAATCAAATCAATCGTAGTTTTGTCTATTTC
TTTCTTGGTTGGAATTTACTTTTTTGTAGTTTCTCCGGGAATTATTTTAGATGGAACGAC
TTCTTTGACACAGTTGATTCTGAATAAATCCATATTCTTTTTCTTTTGGTTTATTCCAAC
ATATATAGTTCTTTATGTATTGTTGAGTTTATTTCAAAGAAAATAGTTTTGAGCTCGCCG
AATACGGGAAATCCGTCCGTTCGGTGGGAACACAAATTCGTAGTTTAACGAAAGTATTCG
CCCGTCAAGTCAAGGGAGCCGGGAATACCCGAAGTATCCGCATAAGCGGGTCCTAAGGTA
AGCTCGGTGACAGGGACTAAGTCGTAACAAGGCACGGGTAGCGGAAGCTGCTCGTGGAAT
AAT
>RIFCSPLOWO2_12_FULL_OD1_44_9_rifcsplowo2_12_scaffold_4384_16S_1
TTAAGAGTTTGATCCTAGCTCAGGATGAACGCTGGCGGCGTGGATAAGTCATGCAAGTCG
AGCGAACTAGTTGCTGGTCACTAGTTGCTAGTTGCTGGTAGTCGCAAATGCGATTAACCA
GTCATTAGTTACCAGTTACCAGTAACTAGTTAGCGGCAGACGAGGTAGTAATAATTAAGT
ATGTACCAGAGAGTCGGGCATAGCTATCCGAAAGGGTAGGTAACTCCCGATGGTCCCTAC
TTCGCTCATTGCTTCGCATGAGCTTCGTAGGGCAGGCTCTTAAGAGCTTGCCCTTCGTAG
CTCGCTTGCGAAGCAGCGAGCGGAGTAGGGTAAAAATTTATTGCTCTCTGAACAGCCTGC
GCAGTATCAGCTAGTTGGTAGGGTAAAAACCTACCAAGGCAATGACGCTTAGGGGAGGTG
AGAGCCTGACTCCCACCGATGGTACTGAGACACGGACCATACACCTACGGGTGGCTGCAG
TCGAGAATCTTCCACAATGGACGAAAGTCTGATGGAGCGACGCCGCGTGACTGATGAAGT
CCCTTTGGATGTAAAAGGTCTTTTATGAGAGAGAAAATTTTGATAGTATCTCATGAATAA
GGGGTTGCTAAACTCGTGCCAGCAGCAGCGGTAATACGAGTACCCCAAGCGTTATCCGGA
ATTATTGGGCGTAAAGGGTGTGTAGGCGGTCTGGTTAGTCTTCCGTCAAAATCTCGGGCT
CAACCCGAGACCTGCGGAGGAAACGGCCAAACTAAGAGGGCGTGAGAGGTGCATAGAACT
CTAGGTGTAGGGGTGAAATCCGTTGATATCTAGGGGAATACCGAAAGCGAAGGCAGTACA
CTGGCGCGTTCCTGACACTGAAACACGAAAGCGTGGGTAGCGAACGGGATTAGATACCCC
GGTAGTCCACGCCCTAAACTATGTCCGCTGGCTTTCCGGAGTATCGACCCTCTGCGAGGC
GAAGCTAACGCGTTAAGTTGACCGCCTGGGTAGTACGGCCGCAAGGCTAAAACTCAAAGG
AATAGACGGGAGCTTGCACAAGCGGTGGAGCGTGTGGCTCAATTCGTCGCTAAGCGAAGA
ACCTTACCAGGGCTAGAAATCCATTCGAAGACTGGCAGAAACGTCAGTCGCCGCAAGGCG
GATGGACAGGTGCTGCATGGCTGTCGTCAGTTCGTGGTTTG
>RIFCSPLOWO2_12_FULL_OD1_50_10_rifcsplowo2_12_scaffold_8429_16S_1
CTTAGAGTTTGATCCTAGCTCAGGGTGAACGCTGGCTGTGTGGATTAGTCATGCAAGTCG
AATGGGTTTAGACCCATGGCAGACGAGGCAGTAACATGTAGGTACGTACCCTTAAGTCGG
GCATAATCCATCGAAAGGTGGGATAATTCCCGATAGTCTCTACGGAGTAAAGATTTATCG
CTTAAGGAACGGCCTGCAACTTATCAGCTAGTTGGTACGGTAACGGCGTACCAAGGCTAC
GACGAGTAGGAGAGGTGAGAGACTGACCCCCACCGATGGAACTGCGACACGGTCCATACT
CATAGGGGAGGCTGCAGTCGAGAATCTTACGCAATGGACGCAAGTCTGACGAAGAGACAC
AGCGTGGTGGATGAAGACCGTAAGGTCGTAAACACCTTTTATGAAGGAAGAAGTATATTG
ACAGTACCTCATGAATAAGGGGCTCCCAATTCTGTGCCAGCAGGAGCGGTAATACAGAAG
CCCCGAGCATTACCCGGATTTACTGGGCGTAAAGGATGTGTAGGCGGTTATATTAGTCAG
ATGTTAAATCTCTGGGCTCAACCCGGAACGCGCATTTGAAACGGTATAACTAGAGGGAGT
GAGAGGTGTGTGGAACTCAAGGTGTAGGGGTGAAATCCGTTGATATCTTGGGGAACACCA
AAAGCGAAGGCAACACACTGGCACTCTCCTGACACTGAAACATGAAAGCGTGGGTAGCGA
ATCGGATTAGATACCCGAGTAGTCCACGCCCTAAACGTTGTCCGCTAGCTTTTCGGAGTA
TCGACCCTCTCTGTGGCGTAGCTAACGCATTAAGCGGACCGCCTGGGTAGTACGAGCGCA
AGCTTAAAACTCAAAGGAATAGACGGGGGCTCGCACAAGCGGTGGATCATGGGGCTTAAT
TCGTCGATAAGCGAAAAACCTTACCAAGGTTAGAAATCTAGCTGCATTCCCGGAGAAACC
TGGGAAGCCTTAGAGGGTGCTAGACAGGTGATGCATGGCCGTCGTCAGTTCGTGATTTGA
ATTGTTCCCTTAAGTGGGGTAACGAACGCAACCCTCGTTGTCTGTTACAAGTGTCAGGCG
AGACAGCTCCCTCACGGGAGAGGAAGGTGAGGATGACGCCAGGTCAGCATGTCCCTAGAT
GCCTTGGGCTGCACCCGTGATACAATGGGTGGTTACAAAATGGCGCAATACTGTAAAGTG
GAGCAAATCACTAAAACCATCCTTAGTTCGGATTGAGGGCTGCAACTCGCCCTCATGAAG
TTGGAATTGCTAGTAATCGTGAATCAGCACGTCACGGTGAATACGTTCTCGAGCCTTGTA
CTCACCGCCCGTCAACTCAGGGGAGTCGGGGATACCCGAAGCGGCACCTAGTGTGCCTCT
ACGGTAAATTCGATAACAAGGAGTAAGTCGTAACAAGGCACGGCTAGCGGAAGCTGGTCG
TGGATTAATTCC
>RIFCSPLOWO2_12_FULL_OD1_60_15_rifcsplowo2_12_scaffold_27810_16S_1
CAGAGGATTTGATCCTGGTCCAGGATGAACGCTGGCGGCGTGGATAAGGCATGCAAGTCG
AACGGAACAAACAAGAAGCTCGTAGTGAAAGTCCGATGATAGCAATATCTGAAGTCCGGA
TCTTTGAGCGACGAATTTGTTTAGTGGCAAACGAGTCAGTAACGCCTTGGAACCTGCCCC
GAAGACGGAAATAATTCGCCGAAAGGCGAACTAATGTCCGATAGTCTCGCAAGAGTAACG
GGAACCCGCAAGGGAACCGCTTCGGGAGGGGCCTAGGTCCGATCAGCTAGTTGGTAGGGT
AACGGCCTACCAAGGCTATGACCGGTAGGGGGCCTGAGAGGGTGTTCCCCGACGATGCAA
CTGAGACACGGTGCATACTCCTACGGGAGGCAGCAGTCGAGAATATTCGACAATGGACGA
AAGTCTGATCGAGCGACGCCGCGTGCAGGAAGAAGGCCTTCGGGTCGTAAACTGCGGTAG
CAGGGGAAGAACTTCGGTGACGGTACCCTGCGGAAAGAGGCGGGTAACTACGTGCCAGCA
CCAGCGGTAATACGTAGACCTCAAGCGTTATCCGGATTTATTGGGCGTAAAGCGTGTGTA
GGGGGTTTGGTAAGTCAGACGTTAAATTCCAGGGCCTAACCCCGAGGCCGCATTGGATAC
TGCCAGACTAGAGGATGTGAGAGGTGAACGGAACGCACGGTGTAGGGGTGACATCCGTTG
ATATCGTGCGGAACACCAAAGGCGAAGGCAGTTCACTGGGGCATTCCTGACCCTGAGACA
CGAAAGCGTGGGGAGCAAAAAGGATTAGATACCCTTGTAGTCCACGCTGTAAACGATGCC
TGCTAGCTGTTTCGAGTATCGACCCTCGGAGTGGCGAAGCTAACGCGTTAAGCAGGCCGC
CTGGGAAGTACGGCCGCAAGGCTAAAACTCAAAGGAATAGACGGGGACTCGCACAAGCGG
TGGAGCATGAGGTTTAATTCGATGACAAGCGAGGAACCTTACCAGGGCTTGAAATTCTAC
TGAAGACAGTGGGAAACCATTGTCGTCTCTCCGGGACAGTAGAACAGGTGCTGCATGGTT
GTCGTCAGCTCGTGTCTTGAGATGTTTCATTAAGTTGATTAACGAGCGCAACCCCTATCG
CGTGTTACAAGTGTCACGCGAAACTGCCCTACTCTGTAGGGAGGAAGGAGGGGATGACGT
CAAATCCGCATGGCCCTCTGATGCCCTGGGCCACACTCGTGCTACAATGGCCGGTATAAT
GGGTTGCCAAAGCGTAAGCTGGAGCTAATCCCATCAAAGCCGGCCCCAGTTCGGATTGAG
GGCTGCAACTCGCCCTCATGAAGCCGGAATCGCTAGTAATCGCGGATCAGCCATGCCGCG
GTGAATACGTTCTCGAGTCTTGTACTCACCGCCCGTCAAGTCAGGGGAGCCGGGAGTAGA
TGAAGTTCGCTTCGGCGGATCAGTCTAAGTTCGGTGACATGGGCTAAGTCGTAACAAGGC
ACGCGTAGCGGAAGCTGTGCGTGGATCAAT
>RIFCSPLOWO2_12_FULL_OP11_41_12_rifcsplowo2_12_scaffold_691_16S_1
TTTGAGAATTTGATCCTGGTTCAGGATGAACGCTGGCGGCGTGCCTTAGGCATGCAAGTC
GAACGGGAAGGTGCCATACGGTACCTTCCAGTGGCAGACGGGTGAGTATCGCGTAGGAAT
CTACCTCTAGGCGGACCATAGCTCATCGAAAGATGGGGTAATAGTCCATAGTCCAGGTGC
CGCATGGTACCTGGTAAAGCGCTTAACTGTCCGCCAAGAGAGGAGCCTGCGTCCTATCAG
CTTGTTGGTGGGGTAAATGCCTACCAAGGCGATGACGGGTAGCTGGACTGAGAGGTCGAT
CAGCCACAACTGCACTGAAATACGGGCAGTACACCTACGGGTGGCAGCAACTGGGAATAT
TGCGCAATGGGGGAAACCCTGACGCAGCGACGCCGCGTGGAGGAAGAAGGTCTATGGGTC
GTAAACTTCTTTTGATAAGCCGTTCACAGCTTATAGAATAAGCCTCTACTAACTACGTGC
CAGAAGTCTCGGTAATACGTAGGAGGCAAGCATTATCCGGATTCATTGGGCGTAAAGTGT
GCGTAGGCGGCTTGGTAAGTCCAAGCTTAAATACCATAGCTTAACTATGGGAAAGGTTTG
GATACTACTGGACTTGAGGATTGGCAGGGATGCTGGAACAGCTGGTGTAGCAGTGAAATG
CGTTGATATCAGCTGGAACACCAAAGGCGAAGGCAGGCATCGGGGGGGGGGGGGGGGGGG
GGGGGGGGGGGGGGGGGGGGGGGGGGGGGGGGGGGGGGGGGGGGGGGGGGGGGGGGGGGG
GGGGGGGGGGGGGGGGGGGGGGGGGGCGAAACAGATTAGAGACCTGTGTAGTCCTAGCCG
TAAACGATGTCCGCTAGCTCTCTATGATTTTTCATAGGGGGTGTAAGCTAACGCGTTAAG
CGGACCGCCTGGGGAGTACGGCCGCAAGGCTAAAACTCAAAGGAATTGACGGGGACCCGC
ACAACCAGTGGAGCGTGTGGTTTAATTCGAGACAAAACGAAAAACCTCACCAGGACTTGA
CATGATACCGTTTACTCTCCTAGAAATAGGAGAGGATCCCCTCAAGAACAAAAGTAAACG
GAAGTTAAAAATTAAAAGTTTAATTAGTTAGTTGGTTAGTTCGTTATTAGTTCATGGTAA
ATTACTGTGAACTGAACTTTGAACTTTGAATTACCCGAAAAAACTTCTGTTTTTGAGGGG
GATGGTATCACAGGTGCTGCATGGCTGTCGTCAGCTCGTGCCGTGAGGTGTTCCCTTAAG
TGGGGAAACGAGCGCAACCCCCGTCCAATGTTAAATATTCATTGGAGACGGTCCCGGGTT
TTCCGCGGGAAGGAAGGAGGGGAAGACGTCAAGTCAGCACGGCCCTTATGCCCTGGGCTA
CACACACACTACAATGGCGAAGAACAACGGGTGGCAAGCACGCAAGTGTGAGCAAATCCC
TAAAATTTCGCCTCAGTTCAGATTGGGGGCTGAAACCCGCCCCCATGAAGTTGGAATCGG
TAGTAATCGCGGATCAGCAAGCCGCGGTGAATACGTTCTCGGGTCTTGTACACACA
>RIFCSPLOWO2_12_FULL_Planctomycetes_50_35_rifcsplowo2_12_scaffold_16332_16S_1
ATGGAGGGTTTGATCTTGGCTCAGAACGAACGCTGGCGGCGTGGATTAGGCATGCAAGTC
GAGCGAGGACTTTTCCCGTAAGGGAAAAGAGCCGAGCGGCAAAAGGGTGAGTAATGCACG
GATAACCTGCCTCTGGGAGGGGGATAACGGCGCCCGCAAGGGCTTTACCGAAAGGGCCGC
TAATACCCCATAACGTCACTGGTTGCATGACTGGTGACCAAATGTGTCCACTTCGGTGGA
TTCTCGTCCAGAGAGGGGTCCGTGTCCCATCAGCTAGTTGGTAGGGTAACGGCCTACCAA
GGCGATGACGGGTAGCCGGTCTGAGAGGATGGTCGGCCACATTGGGACTGAGACACTGCC
CAAACTCCTACGGGAGGCTGCAGTCGAGGATATTTCGCAATGCTCGCAAGGGTGACGAAG
CGACGCCGCGTGGGGGAGGAAGGCCTTCGGGTTGTAAACCCCTGTCAGAAGCCAGGAAGT
GCAGGGTGTGAATAGCGCCCTGCTTGACTACAGCTTCAGAGGAAGCCATGGCTAACTCTG
TGCCAGCAGCCGCGGTAATACAGAGATGGCAAGCGTTGTTCGGAATCATTGGGCGTAAAG
CGCACGCAGGCGGCCCCATAAGTCGGGTGTGAAATCCCCTGGCTCACCCAGGGAACTGCA
TTCGATACTGTGGGGCTTGAGGACAGGAGGGGAGAGTGGAACTTCTGGTGGAGCGGTGAA
ATGCGTAGATATCAGAAGGAACACCGGTGGCGAAAGCGGCTCTCTGGTCTGTCCCTGACG
CTGAGGTGCGAAAGCTAGGGGAGCAAACGGGATTAGATACCCCGGTAGTCCTAGCCGTAA
ACGATGGGCACTAAGTAGGGGGCTAAAACCTCCCTGCCGAAGCTAACGCATTAAGTGCCC
CGCCTGGGGAGTACGGTCGCAAGACTAAAACTCAAAAGAATTGACGGGGGCTCGCACAAG
CGGTGGAGCATGTGGTTTAATTCGACGCAACGCGCAGAACCTTACCGGGGCTTGACATGG
TGGAAGTAGGAACCCGAAAGGGGGACCAACGGTATCCAATCCGTAACCATCACAGGTGCT
GCATGGCTGTCGTCAGCTCGTGCCGTGAGGCGTCGGGTTAAGTCCTCTAACGAGCGAAAC
CCTTATCTCTAGTTGCCAGCGGGTCACGCCGGGAACTCTAGAGAGACTGCCGTCGTCAAG
ACGGAGGAAGGTGGGGATGACGTCAAGTCATCATGGCCTTTATGCCCCGGGCTGCACACG
TGCTACAATGGTCGGTACAAAGGGATGCGAAACTGCAAAGTGAAGCGAAACCCAGAAAGC
TGGCCCCAGTTCAGATCGGAGGCTGAAACTCGCCTCCGTGAAGTCGGAATCGCTAGTAAT
CGCGGATCAGCTACGCCGCGGTGAATATGTTCCCGAGCCTTGTACACACCGCCCGTCAAG
CCACCCAAGCAGGGTGTACCAGAAATCGCTGACCCAACCCGCAAGGGAGGGAGGCGCTGA
AGGTACGTCTTGTGAGGAGGACTAAGTCGTAACAAGGTAGCCGTAGGAGAACCTGCGGCT
GGATCACCTCCTT
>RIFCSPLOWO2_12_FULL_Proteobacteria_38_14_rifcsplowo2_12_scaffold_580_16S_1
ATGAAGAGTTTGATCCTGGCTCAGATTGAACGCTGGCGGCATGCTTAACACATGCAAGTC
GAACGGCAGCACAGTAGAGGGCAACCTTTATGGGTGGCGAGTGGCGGACGGGTGAGTAAT
GCATAGGAATCTGCCTTAAAGAGGGGGATAACTCGGGGAAACTCGAGCTAATACCGCGTG
TGACCGTAAGGTGATAGGAGGGGACCGTAAGGCCTTCCGCTTTAAGATGAGCCTATGTCG
GATTAGCTAGTTGGTTAGGTAATGGCTGACCAAGGCAAAGATCCGTAGCTGGTCTGAGAG
GATGATCAGCCACACTGGGACTGAGACACGGCCCAGAGGGGGACGACCAGCCACACTGGG
ACTGAGACACGGCCCAGACTCCTACGGGAGGCAGCAGTGGGGAATATTGGACAATGGGGG
AAACCCTGATCCAGCAATGCCGTGTGTGTGAAGAAGGCCTGCGGGTTGTAAAGCACTTTA
GTGGGGGAGGAAACGGGACTATTTAATAAATAGTGCCGATGACGTAACCCCAAGAATAAG
CACCGGCTAACTCTGTGCCAGCAGCCGCGGTAATACAGAGGGTGCGAGCGTTAATCGGAA
TTACTGGGCGTAAAGGGTGTGTAGGTGGTTTTTTAAGTCGTTTGTGAAATTCCTGGGCTT
AACCTGGGCGCTGTGAACGAAACTGGGAAACTAGAGTAGAGTAGAGGGAAGTGGAATTTC
CGGTGTAGCGGTGAAATGCGTAGATATCGGAAGGAACACCAGTGGCGAAAGCGGCTTCCT
GGACTCATACTGACACTGAGACACGAAAGCGTGGGGATCAAACAGGATTAGATACCCTGG
TAGTCCACGCTGTAAACGATGAGAACTGGATGTTGGAAAGCAATTGCTTTTTAGTATCGT
AGCTAACGCGCTAAGTTCTCCGCCTGGGGAGTACGGCCGCAAGGTTAAAACTCAAAGGAA
TTGACGGGGGCCCGCACAAGCGGTGGAGCATGTGGTTTAATTCGATGCAACGCGAAGAAC
CTTACCTACCCTTGACATCCTAGGAACCTAACTGAAAGGTTGGGGTGCCGAAAGGAGCCT
AGAGACAGGTGCTGCATGGCTGTCGTCAGCTCGTGTCGTGAGATGTTGGGTTAAGTCCCG
TAACGAGCGCAACCCTTGTCCTTAGTTGCCAGCACGTAATGGTGGGAACTCTAAGGAGAC
TGCCGGTGACAAACCGGAGGAAGGTGGGGATGACGTCAAGTCATCATGGCCCTTATGGGT
AGGGCTACACACGTGCTACAATGGGGGGTACAAAGGGATGCGAACTCGCGAGGGGAAGCC
AATCTCAGAAAGCCGGTCGTAGTCCAGATCGGAGTCTGCAACTCGACTCCGTGAAGTCGG
AATCGCTAGTAATCGCGGATCAGCACGCCGCGGTGAATACGTTCCCGGGCCTTGTACACA
CCGCCCGTCATACCATGGGAGTGGGTTGTACCAGAAGGCAATAGTTCAACCGCAAGGGGA
ACGTTGACCACGGTATGATTCATGACTGGGGTAAAGTCGTAACAAGGTAGCCGTAGGGGA
ACCTGCGGCTGGATCACCTCCTT
>RIFCSPLOWO2_12_FULL_Rhodospirillales_58_28_rifcsplowo2_12_scaffold_1724_16S_1
ATGAGAGTTTGATCCTGGCTCAGAACGAACGCTGGCGGCATGCTTAACACATGCAAGTCG
AACGAGGACCCGGGGCTTGCTCCGGGTTCCTAGTGGCGGACGGGTGAGTAACGCGTGGGA
ACCTACCCCAGAGCGGGGAATAACTACTGGAAACGGTAGCTAATACCGCATACGCCCTGA
GGGGGAAAGGCTTTGGCCGCTCTAGGATGGACCCGCGTCGGATTAGCTAGTTGGTGGGGT
AACGGCCTACCAAGGCGACGATCCGTAGCTGGTCTGAGAGGATGATCAGCCACACTGGGA
CTGAGACACGGCCCAGACTCCTACGGGAGGCAGCAGGAGGGAATATTGGACAATGGGGGA
AACCCTGATCCAGCAATGCCGCGTGTGTGAAGAAGGCCTTAGGGTTGTAAAGCACTTTCG
CCCGCGAAGATGATGACGGTAGCGGGAGAAGAAGCCCCGGCTAACTCCGTGCCAGCAGCC
GCGGTAATACGGAGGGGGCTAGCGTTGTTCGGAATTACTGGGCGTAAAGAGCGCGTAGGC
GGCTTATTGAGTTAGGCGTGAAAGCCCTGGGCTTAACCTGGGAACTGCGCTTAATACGGA
TAGGCTTGAGTCCGGAAGGGGGTGGCGGAATTCCCAGTGTAGAGGTGAAATTCGTAGATA
TTGGGAAGAACACCGGTGGCGAAGGCGGCCACCTGGTCCGGTACTGACGCTGAGGTGCGA
AAGCGTGGGGAGCGAACAGGATTAGATACCCTGGTAGTCCACGCCGTAAACGATGAGTGC
TAGATGTTGGGGCGCTTGCGTCTCAGTGTCGCAGCTAACGCGTTAAGCATCCCGCCTGGG
GAGTACGGCCGCAAGGTTAAAACTCAAAGGAATTGACGGGGGCCCGGACAAGCGGTGGAG
CATGTGGTTTAATTCGATGCAACGCGAAGAACCTTACCAGGCCTTGACATGGGGAGTTTG
GTTTCCAGAGATGGATTCCTTCAGTTCGGCTGGCTCCCACACAGGTGCTGCATGGCTGTC
GTCAGCTCGTGTCGTGAGATGTTGGGTTAAGTCCCGCAACGAGCGCAACCCTCATCCTCA
GTTGCCCAGCATTTAGTTGGGCACTCTGAGGAAACTGCCGGTGACAAGCCGGAGGAAGGT
GGGGATGACGTCAAGTCCTCATGGCCCTTACGGGCTGGGCTACACACGTGCTACAATGGC
GGTGACAATGGGTTGCGACTCAGCGATGGGAAGCAAAGCACAAAAAACCGTCTCAGTTCG
GATTGCACTCTGCAACTCGGGTGCATGAAGTTGGAATCGCTAGTAATCGTGGATCAGCAT
GCCACGGTGAATACGTTCCCGGGCCTTGTACACACCGCCCGTCACACCATGGGAGTTGGT
TCTACCCGAAAACGGTGCGCTAACCGCAAGGAAGCAGCCGGCCACGGTAAGGTGGGGGGG
GGGGGGGGGGTCAGCGACTGGGGTGAAGTCGTAACAAGGTAGCCGTAGGGGAACCTGCGG
CTGGATCACCTCCTT
>RIFCSPLOWO2_12_FULL_Rhodospirillales_67_15_rifcsplowo2_12_scaffold_19999_16S_1
TTGAGAGTTTGATCCTGGCTCAGAACGAACGCTGGCGGCAGGCTTAACACATGCAAGTCG
AACGCGTGTAGCAATACACGAGTGGCGCACGGGTGAGTAACGCGTGGATATCTGCCTTTT
GGTTCGGAATAACCCCGGGAAACTGGGGCTAATACCGGATGGTTCCTTCGGGATAAAGAT
TTATCGCCAAAAGATGAGTCCGCGTACGATTAGCTAGTTGGTGAGGTAATGGCTCACCAA
GGCGACGATCGTTAGCTGGTCTGAGAGGACGATCAGCCACACTGGGACTGAGACACGGCC
CAGACTCCTACGGGAGGCAGCAGTGGGGAATATTGGACAATGGGGGCAACCCTGATCCAG
CCATGCCGCGTGAGTGATGAAGGCCTTAGGGTTGTAAAGCTCTTTCGCACGCGACGATGA
TGACGGTAGCGTGAGAAGAAGCCCCGGCTAACTTCGTGCCAGCAGCCGCGGTAATACGAA
GGGGGCTAGCGTTGTTCGGAATTACTGGGCGTAAAGCGCACGCAGGCGGCGCGTTAAGTC
AGGGGTGAAAGGCCTGTGCTCAAGCCAGGAATGGCCTTTGAGACTGACGCGCTCGAGTCC
GGAAGAGGGTAGTGGAATTCCCAGTGTAGAGGTGAAATTCGTA
>RIFCSPLOWO2_12_FULL_Verrucomicrobia_64_8_rifcsplowo2_12_scaffold_37907_16S_1
TCGGAGAGTTTGATCCTGGCTCAGAATGAACGCTGGCGGCGTGGTTAAGACATGCAAGTC
GTACGGGACATCTGGTGTAGCAATACATTGGGTGTTTAGTGGCGAACGGGTGCGTAACAC
GTGAACAATCTACCTGCGAAAGTGGAATAGCTCGCCGAAAGGCGGATTAATACCGCATGT
GGTTGGCAATCGAGTGGTTGCCATACTAAAGGCCGGGGACCGCAAGGCCCGGCGTTCGCA
GAGGAGTTCGCGGCCTATCAGCTAGTTGGCGAGGTAACGGCTCACCAAGGCTTAGACGGG
TAGCTGATCTGAGAGGATGATCAGCCACACTGGAACTGAGACACGGTCCAGACACCTACG
GGTGGCAGCAGTTTCGAATCATTCACAATGGGCGAAAGCCTGATGGTGCGACGCCGCGTG
AGGGATGAAGGCCTTCGGGTTGTAAACCTCTGTCACCGGGGAAGAAACGCTTCAAGTTAA
CAGCTTGAAGCCTGACTTAACCCGGAGAGGAAGCAGTGGCTAACTCTGTGCCAGCAGCCG
CGGTAATACAGAGACTGCAAGCGTTACTCGGATTCACTGGGCGTAAAGGGTGCGCAGGCG
GTTGGGTGTGTCAGATGTGAAATCCCGAGGCTCAACCTCGGAACTGCGTCTGAAACTACT
CGACTAGAGTACTGGAGAGGGTAACGGAATTCACGGTGTAGCAGTGAAATGCGTAGATAT
CGTGAGGAACACCAGAGGCGAAGGCGGTTACCTGGACAGTTACTGACGCTCAGGCACGAA
AGCATGGGGAGCAAAAGGGATTAGATACCCCTGTATTCCATGCCCTAAACGGTGCTCACT
AGGTCTTGGCGGATTCGCCCCCGCCAGGGCCCAAGCTAACGCGTTAAGTATGCCGCCTGA
GGACTACGGTCGCAAGACTAAAACTCAAAGGAATTGACGGGGGCCCGCACAAGCGGTGGA
GCATGTGGCTCAATTCGATGCAACGCGAAGAACCTTACCAGGCCTTGACATGCACTAGAC
AGACGCTGAAAGGCGTTCTCCCTTCGGGGCTGGTGCACAGGTGCTGCATGGCTGTCGTCA
GCTGGTGTCGTGAGATGTTGCGTTAAGTCGCGCAACGAGCGCAACCCCTGTCCTTAGTTG
CCATCAGGTAAAGCTGGGCACTCTAGGGAGACAAACCCTCTCTGAGGGTGGGAAGGTGGG
GATGACGTCAAGTCAGGATGGCCCTTACGGCCTGGGCTGCACACGTGCTACAATGCCCGG
TACAGAGGGACGCAAGACCGCGAGGTGGAGCAAATCCCAAAAACCGAGCCCAGTTCAGAT
TGAAGTCTGCAACTCGACTTCATGAAGCCGGAATCGCTAGTAATGGCGCATCAGCTACGG
CGCCGTGAATACGTTCCCGGGCCTTGTACACACCGCCCGTCACGTCATGAAAGCCGGTTT
CGCCCGAAGTGCGTTTGCCAACCAGCAATGGAGGCGGCGCCCTAAGGTGAGGCTGGTGAT
TGGGACGAAGTCGTAACAAGGTAACCGTAGGGGAACCTGCGGTTGGATCACCTCCTT
>RIFCSPLOWO2_12_FULL_WWE3_36_10_rifcsplowo2_12_scaffold_4362_16S_1
TTTGAGAATTCGATCCTAGTTCAGGACGAATGCTAGCGGCGTGCCTAAGGTATGCAAGTC
TAACCCCGCCTTTGGCGCGGAGGCGAACGGCTGAGTAATACGCAGGAATCTACCCTCAAG
TAAGGAATAACCCACCGAAAGGCGGGATAATACCTTATGTGGTGGCAACACTAAAGTCTG
TATTTCCGTAAGGGAATACATTCGCTTGAAGACGAGCCTGCGGCCTATCAGTTAGTTGGT
GGGGTAAAAGCCTACCAAGACTATGACGGGTACCGGGCCTGAGAGGGCGTACCGGCAGAG
GGGCACTGAGACACGGGCCTCACTCCTACGGGAGGCAGCAACCGGGAATATTGCGCAATG
GACGAAAGTCTGACGCAGCGACGTCGCGTGGAGGATGAAGGCCTTCGGGTTGTAAACTCA
TATTAAAAAGCACCGGCTAACTACGTGCCAGCAGCAGCGGTCATACGTAGGGTGCAAGCA
TTGTCCGGATTTATTGGGCGTAAAGAGTTCTGTAGGCGGTAGTGTAAGTCAATGGTTAAA
TCCTTCAGCTTAACTGAAGAACTGCTTTTGATACTGCATTACTAGAGACAGTTAGGGGGC
ATTGGAACCTATGGTGAAGCAGTGAAATGCGTTGATATCATAGGGAACACCAAGGGGGAA
GCCAGATGCCTGGGACTGTTCTGACGCTGAGAGACGAAAGCGTGGGGAGCGACACGGATT
AGATACCCGTTTAGTCCACGCTGTAAACTATGCCTGCTGGATACCTGAAGTAATTTGGGT
GTCGAAGTTAACACGTTAAGCAGGCCGCCTGGGGAGTACGGTCGCAAGGCTAAAACTCAA
AGGAATTGGCGGGGACCCGCACAAGCGGTGGAGCATGCTCTTTAATTGGTTGCTAACCCA
AGAACCTTACCCAGACTTGACATTCGCCTGCAAATCCATCGAAAGGTGGACATCCTTAGA
GGGTGGCTAACAGGTGTTGCATGGCTGTCGTCAGCTCGTGTCGTGAGATGTACCCTTAAG
TGGGTTAACGAGCGCAACCCCTACTGCTAGTTGTATCACTCTAGTGGAACTGCCTCGGTA
ACGGGGAGGAAGGTGGGGACGACTTCAAGTCGGTATTGCCTTTATGTCTGGGGCTAGAAG
CATGCTACAATGGCGCATACAACAAGTTGCAACGCGGTAACGCGAAGCTAATCTTTAAAA
GTGCGTCTCAGTTCGGATTGAGGGCTGAAACTCGACCTCATGAAGCTGGAATCGCTAGTA
ATCGCAGGTCAGACATACTGCGGTGAATACGTTCTCGGGTCTTGCACACACCGCCCGTCA
CGTCAGCAAAGCTGGGGCCACCTTAAGTCTGACGTTAGTTGGCCCAAGGTGGAATCAGTG
ATGAGGATGAAGTCGTGTAATAGTAAGTGTTGCGACTTGCAAAAGTAATTTTGCAAACAA
AATTGGCTAATAACGGTGGAGTCCGCCTTAGGCGGATAATATCCGTGGGAAGTTCATATA
AAAATGAACCCCGTATCGACTGATATTCTAATATGTATTGTATAATATTAGGATGAGATG
CAGAGGATTTGATAGAAAAAATATCAATAGTAAAATTCTGCATAATACGCCAACGCCTAA
GATAACAAAATCCTATTTACTTGGGATTTTGCATGATGCTACAGAGAGAAAATATACTTT
TAGAATTTCTCAAAAGTCTGAAGAATATATTAAATTTCTTTCACGTGGAATAGAAGAACT
TGGCTATTCTGCATGGACTTACAGAGAAGGTAAAACAAGAAACGTTTATATCGTGGAATT
TTCTAAAAGGTTGTTAGAAGATGTAAATCTGGAGAATTTAGAAGATAAAAGAGATTACAT
TAGAGGATACTTTGACGCGGAAGGAAGCGTTCCAAAGGACTCGAATAGCAGATATTACGT
TTATTTTTCCCAAAAGAATTTGAAGGATTTGAGTATATTACAATCCTACATGTTTGAGTT
TGGGTTAGACTGTGGAAGAATTCATATTCCTAGTCAAAAAGTAGATCCGGATTATTTTAG
GTTTTATCTACTTGGTGAATCTAAATATAAATTCGCTTCTATAATTGGATCTTTGCATCC
AAATAAATGTAACCGCCTTAGGATGAAGATATAGTCAGCACCACTAGTAATAGTGGATTA
AGCGAACAAGGTAGCCGTAGGGGAATCTGCGGCTGGATCACCTCCTT
>RIFOXYB12_FULL_Ignavibacteriae_35_14_rifoxyb3_full_scaffold_293_16S_1
ACGGAGAGTTTGATCCTGGCTCAGGACGAACGCTGGCGGCGTGCTTAACACATGCAAGTC
TACGAGAAAGAGGTAGCAATATCTTGATTAAAGTGGCGCACGGGTGCGTAACACGTAAGC
AATCTACCTTTAGGTCTGGAATAACTCCGAGAAATCGGGGCTAATACCGGATGATGCAGC
GGCACCGCATGGTGATGTTGTTAAAGATCTTGTATCGCCAGATGAGCTTGCGCCTGATTA
GCTAGTTGGTGAGGTAACGGCCCACCAAGGCAACGATCAGTAGCTGGTCTGAGAGGATGA
TCAGCCACACTGGAACTGAGACACGGTCCAGACTCCTACGGGAGGCAGCAGTGAGGAATA
TTGGGCAATGCCCGCAAGGGTGACCCAGCAACGCCGCGTGGAGGATGAATGTCGTAAGAT
TGTAAACTCCTGTTAGAGGGGAAGAATAGTTCCGATCGCATCGGAATTTGACTGTACCCT
CAGAGAAAGCCCCGGCTAACTACGTGCCAGCAGCCGCGGTAATACGTAGGGGGCAAGCGT
TGTCCGGATTTACTGGGTGTAAAGGGCGCGCAGGTGGGCTTGTAAGTCAGAGGTGAAAGC
CTGCAGCTTAACTGCAGAACTGCCTTTGATACTGCATATCTTGAGTTCGGAAGAGAGAAG
CGGAATTCCAGGTGTAGTAGTGAAATACGTAGATATCTGGAAGAACACCAGTTGCGAAGG
CGGTCTCTTGGTCCGTAACTGACACTTAGGCGCGAAAGCGTGGGGAGCAAACAGGATTAG
ATACCCTGGTAGTCCACGCTGTAAACGATGAATACTTGGTGTTGGTCCCATTAGGATCAG
TGCCGAAGCTAACGCATTAAGTATCCCACCTGGGAAGTACGGCCGCAAGGTTGAAACTCA
AAGGAATTGACGGGGGCCCGCACAAGCGGTGGAGCATGTGGTTCAATTCGACGCAACGCG
AAGAACCTTACCTAGGCTTGAAAAGCAAGTGACAGGGTGTGAAAGCACCCCTCCAGCAAT
GGCACTTGTACAGGTGCTGCATGGCTGTCGTCAGCTCGTGCCGTGAGGTGTTGGGTTAAG
TCTCGCAACGAGCGCAACCCCTACCATTAGTTGCCATCAGGTTATGCTGGGCACTCTAAT
GGGACTGCCTACGCAAGTAGTGAGGAAGGTGGGGATGACGTCAAGTCAGCATGGCCCTTA
CGTCTAGGGCTACACACGTGCTACAATGGGCGCTACAACGGGTTGCTAAGCCGCAAGGTG
GAGCCAATCCCTAAAAGGCGTCCTCAGTTCGGATTGGAGTCTGCAACTCGACTCCATGAA
GCTGGAATTGCTAGTAATCGCGGATCAGCACGCCGCGGTGAATACGTTCCCGGGCCTTGT
ACACACCGCCCGTCAAGCCATGGAAGCCGGGGGTACCCAAAGCCAGTGACCTAACCGCAT
TGGGGAGGGAGCTGTTTAAGGTAAAACCGGTGACTGGGGCTAAGTCGTAACAAGGTAGCC
GTACCGGAAGGTGCGGCTGGATCACCTCCTT
>RifOxyB12_full_OP3_50_7_rifoxyb3_full_scaffold_633_16S_1
TCGGAGAGTTTGATCCTGGCTCAGAACGAACGCTGGCGGCGTGGATTAGGCATGCAAGTC
GAACGCAGTTTCTAGCTTTTCCGGAAACTGAGTGGCGGAAGGGTGAGTAACACGTGGGTT
ACCTGCCCTAGGGATCGGGATAACCTGCCGAAAGGCGGGCTAATACCGGATACGTCCTAC
ACTTTTCGAAGTGTGGGGGAAAGACGGGGATCGCAAGAGACCTGTCACCCTTGGATGGGC
CCGCGGCCTATCAGCTAGTTGGTGAGGTAATGGCTCACCAAGGCTAAGACGGGTAGCTGG
TCTGAGAGGATGGTCAGCCACACTGGGACTGAGACACTGCCCAGACACCTACGGGTGGCT
GCAGTCGAGAATCTTTCGCAATGGGGGAAACCCTGACGAAGCGACGCCGCGTGTAGGATG
AAGGCCTTCGGGTTGTAAACTACTGTCAGCTGGGAAGAACAAGCTTCCGATTAACAATTG
GAAGCTTTGACGGTACCAGCAGAGGAAGCCACGGCTAACTCTGTGCCAGCAGCCGCGGTA
ATACAGAGGTGGCAAGCGTTGTTCGGATTTATTGGGCGTAAAGGGTCCGTAGGCGGTCTG
GAAAGTCGGATGTGAAATCCCACAGCTTAACTGTGGAACTGCATTCAAAACTTCCAGACT
CGAGTGTGAGAGGGGTAAAGGGAATTCCCGGTGTAAGGGTGAAATCTGCAGATATCGGGA
AGAACACCAGTCGCGAAGGCGCTTTACTGGCTCACAACTGACGCTGAGGGACGAAAGCTA
GGGGAGCAAACGGGATTAGATACCCCGGTAGTCCTAGCCGTAAACGATGATCACTAGGTG
TTGGGAGGGTTAAACCTTTCAGTGCCGCAGCTAACGCATTAAGTGATCCGCCTGGGGAGT
ACGGTCGCAAGGCTGAAACTCAAAGGAATTGACGGGGACCCGCACAAACGGTGGAGCATG
TGGTTTAATGCGACGATACGCGTGGAACCTCACCCAGGCTTGACATGTACTGGAAGTACT
TATGAAAGTAGGTACGCCCCTTAAAAGGCTGGTACACAGGTGTTGCATGGCTGTCGTCAG
CTCGTGTCGTGAGATGTTGGGTTAAGTCCCGCAACGAGCGCAACCCCTATCCCTTGTTGC
TAATCATGCCTTCGGGTATGAAGAACTCTAGGGAGACTGCCGCTGATAAAGCGGAGGAAG
GTGGGGACGACGTCAAGTCAGTACGGCCCTTACGCCTGGGGCTACACACGTGCTACAATG
GCCGGTACAAAGGGCTGCGATACCGCGAGGTGGAGCAATCCCCTAAAGCCGGTCCCAGTT
CGGATTGCAGGCTGCAACTCGCCTGCATGAAGCTGGAATCGTTAGTAACCCCGTATCAGC
CACGACGGGGTGAATACGTTCCCGGGTCTTGTACACACCGCCCGTCAAGTCACCGAAGTG
GGTTGTACCCGAAGTAGGTTGCCTAACGGCAAGGAGGGCGTCTGCGAAGGTATGATCAGT
AACGGGGACTAAGTCGTAACAAGGTAACCTTACCGGAAGGTGAGGTTGGATCACCTCCTT
>RifOxyB12_full_Proteobacteria_58_9_rifoxyb3_full_scaffold_585_16S_1
CTGGAGAGTTTGATCCTGGCTCAGAACGAACGCTGGCGGCGTGCTTAACACATGCAAGTC
GAACGCGAAATTTTTCTTCGGAAAGAGAGTAGAGTGGCGCACGGGTGAGTAACGCGTAAG
TTATCTACCTCGGCATCCGGAATAACTCACCGAAAGGTGTGCTAATACCGGATACGCTGA
GTACCGGATACGCTGAGCAATCAGGAAAGGTGGCCTCTGAATATGCTACTGTGCTGAGAT
GAGCTTGCGTACCATTAGCTAGTTGGCAGGGTAATGGCCTACCAAGGCGACGATGGTTAG
CGGGTCTGAGAGGATGATCCGCCACACTGGAACTGAAACACGGACCAGACTCCTACGGGA
GGCAGCAGTGGGGAATCTTGCGCAATGGGCGAAAGCCTGACGCAGCCATGCCGCGTGAAT
GATGAAGGTCTTAGGATTGTAAAACACTGTCGGGAGGAACGATGCATTCTTTCTTTCACC
GGGGAAGATAATGACGGTACCCGGAGAAGAAGCCCCGGCTAACTTCGTGCCAGCAGCCGC
GGTAATACGAAGGGGGCTAGCGTTGCTCGGAATTACTGGGCGTAAAGGGCGCGTAGGCGG
ACGATCAAGTCAGATGTGAAAGCCCACGGCTTAACCGTGTGAGTGCATCTGAAACTGGTC
GGCTTGAGTATCGGAGAGGGTGGTGGAATTCCCAGTGTAGAGGTGAAATTCGTAGAAAAT
GGGAGGAATACCGGTGGCGAAGGCGACTTTCTGGACCAATACTGACGCTGAGGCGCGAAA
GCGTGGGTAGCAAACAGGATTAGATACCCTGGTAGTCCACAGCTGTAAACGATGATAACT
AGTGTAGGGGGTATTGACCCCTCCAGTGCCGCAGCTAACGCATTAAGCATCCCGCCTGGG
TAGTACGGCCGCAAGGCTAAAACTCAAAGGAATAGACGGGGGCTTGCACAAGCGGTGGAG
CGTGTGGCTCAATTCGTCGCTAAGCGAAGAACCTTACCGGATTGGGACATCGATAGAATC
CTGTAGAGATACGGGAGTGCCCAAGGAGAACCTTGACACAGGTGGTGCATGGCTGTCGTC
AGCTCGTGTCGTGAGATGTTGGGTTAAGTCCCGCAACGAGCGCAACCCTTGTTGCTAGTT
ACTAACGCGTCATGGCGAGCACTCTAACGAGACTGCCGGTGACAAACCGGAGGAAGGTGG
GGATGACGTCAAGTCCTCATAGCCCTTATGTGTAGTGCTTCACACGTAATACAATATTCG
GTACAGAGGGTCGCCAACCCGCGAGGGGGAGCTAATCTCATAAAGCCGGAACCTTACCGG
ATTGGAGTCTGCAACTCGACTCCATGAAGTCGGAATCGCTAGTAATCGCGGATCAGCATG
TCGCGGTGAATACGTTCCCGGGCCTTGTACACGCCGCCCGTCACACCATGGGAGTGGGTT
TCACCAGAAGTCCGTGTGCTAACTTTCACGAGAGGCAGCGGCCCAAGGAGTGGTTAGTAA
CTGGGGTGAAGTCGTAACAAGGTAGCCGTAGGGGAACCTGCGGCTGGATCACCTCCTT
>gwe1_scaffold_8571_16S_1
ACAGAGTAGCCTTCGAGGGTGCTGGACAGGTGCTGCACGGCTGTCGTCAGCTCGTCATGT
GAATGGTTTCCTTAAGTGGATTAACGAGCGCAACCCCCATCGTGTGTTATACGTGTCACA
CGAAACTGCTTTCGCAAGAAAGAGGAAGGTGGGGATGACGTCAAGTCAGCGTGGCCCTCT
GATGCCTTGGGCTACACACATGATACAATGGATGTTACAATGGGTTGCCAAACCGCGAGG
TGGAGCTAATCCCATCAAAGGCGCCCCCAGTTCGGATAGGAGGCTGCAACTTGCCTCCTT
GAAGCCGGAATCGCTAGTAATCGCAGATCAGAACGCTGCGGTGAATACGTTCTCGAATTT
TGCACTCACTGCCCGTCAACTCAGGGGAGCCGGTAATACCTGAAGACCCATATTATACAT
GGGGACACGGTAGGATCGATGACAGGGACTAAGTCGTAACAAGGCAAGGGTAGCGGAAGC
TGCTCTTGGATCACCTCCTT
>gwe1_scaffold_35_16S_1
TAGAGTTTGATCCTAGCTCAGGATGAACGCTGGCGGCGTGGATAAGGCATGCAAGTCGAA
CGGACTTCATTTTTCCCTAGATGCGATTATATCAAGTCAAAGGTCGTTTGAGGTTAGTGG
CGAACGAGGTAGTAATACATAGGTACTTCCCCCAAAGTCTTGAATAATTCGGAGAAATCC
GGACTAATACAAGATGGTCTCGCAAGAGTAAAGTTTTAACGCTTTGGGAAAGGCCTGTGC
GATATCAGCTAGTTGGTAAGGTAATGGCTTACCAAGGCTATGACGTCTAGGGGAGCTGAG
AGGCTGACCCCCACCGATGGTACTGAGACACGGACCATACACCTACGGGTGGCTGCAGTC
AAGAAACTTCCACAATGGACGAAAGTCTGATGGAGCGACGCCGCGTGATTGATGAAGTCC
CTCTGGGACGTAAAGATCTTTTATTAGGGAAGAAGTTTATTGACGTTACCTAATGAATAA
GAGGCTCCTAATCTCGTGCCAGCAGGAGCGGTAATACGAGAGCCTCGAGCGTTATCCGGA
ATTATTGGGCGTAAAGGGTGTGTAGGTTGTTCTGTTAGTCTTTTGTTAAAGCCCCGAGCT
TAACTTGGGAAGGGCGAAAGATACGGCAGAACTAGAAAGTGCGAGAGGTGTACGGAACTC
ATGGTGTAGGGGTGAAATCCGTTGATATCATGGGGAACACCAAAAGCGAAGGCAGCAAAC
TGGCGCATTCCTGACACTGAAACACGAAAGCGTGGGTAGCGAATGGGATTAGATACCCCA
GTAGTCCACGCCCTAAACGATGATCTCTCGCTATTCGGAGTATCGACCCTCTGAGTGGCT
TAGCTAACGCGTTAAGAGATCCGCCTGGGAAGTACGGCCGCAAGGCTAAAACTCAAAGGA
ATAGACGGGGACTTGCACAAGCGGTGGACCATGTGGTTCAATTCGATGGTAAACGAAAAA
CCTTACCAAGGCTGGAGAAACGCGAGGCCTCGCAAGACTCTAGGACAGGTGATGCATGGC
CGTCGTCAGTTCGTGGTTTGAATTGTTCCCTTAAGTGGGGTAACGAACGCAACCCTCGTT
GTGTGTTATAAGTGTCACACGATACTGCCCCCGCCAAAGAACATAATTATCAATTATCAA
TTACGAATTACGAATGAAAATACAAATAAAAAATGTGTTTAAATTCGTAATTCGTAATTC
GTAATTTTTAATTGTTTTTTTCGGCGGGGGAGGAAGGAGAGGATGACGCCAGGTCAGCAT
GTCCCTTGATACCTTGGGCTACACACATAATACAATGACCGTTACAACGCGCAGCGACGA
GGCGACTCTGAGCTAATCGTTCAAAAGCGGCCTCAGTTCGGATTGAAGTCTGCAACTCGA
CTCCATGAAGTTGGAATTGCTAGTAATCACAGGTCAGCTAAACTGTGGTGAATACGTTCT
CAAGTCTTGTACTCACCGCCCGTCAAGTCAAGGGAGCCGGGAGTACCCGAAATCTCTACA
TAAGTAGGGCTTAAGGTAAGCTCGGTGACAGGGACTAAGTCGTAACAAGGCACGGCTAGC
GGAAGCTGGTCGTGGAATAA
>gwe1_scaffold_129_23S_1
TTAAGGGCGTATGGTGGATGCCTTGACTTTAAGAGGCGATGAAGGACGTGGCGTTGCTGC
GATAAGCTTCGGGGAGGTGCTTAGCTACCTTTGATCCGGAGATTTCCGAATGGGGAAACC
CTATCAAGTAAACCTTGATAACTTTTATCTTTATGCTCAAAGAGCGCACCCTGGGAAGTG
AAACATCTCAGTACCAGGAGGAATAGAGACAAATATGTATTTCCTTAGTAGCGGCGAGCG
AAAAGGAAGAAGCCCAAACTTTTCTCGCAAGAGAAAAGGGTTGTAAGATGACAATGTAGT
TTACTAGGAGAGTTAAAAAATAAATTATTAGCTTAAGTTGCTGGAAAGCGACACCATAGA
GGGTGATAGTCCTGTGAGCGAAAATAATTTATCTCTTTTATTGCTATTCTTGAGTACCCC
AGGACATGAATGGCCGGGGGGAATCCAGCGGAACTAACCGCTAAGGCTAAATACTCTTAA
AGATCGATAGTGAACTAGTACCGTGAGGGAAAGGTGAAAAGCAGCCCGATTAGGGCGGTG
AAATAGACCTGAAACCGTATGTCTACAAGGAGTTGAAGCAGGTCTTCGGATCTGCGACAG
CGTGCCTATTGAAGAATGAGCCAACGAGTTTATTCATGCTGCGAGGCTAAGCCGGCTAAA
ACTGCGAAGCCATAGGGAAACCGAGTGTTAATAGCGCGACTGAGTAGCATGCATAAGACC
CGAAGCCAGGTGAGCTTGCCATGAGCAGGTTGAAGTTTGTCGAAAGACAAATGGAGGACC
GAACCGGTAGATCGTACAACGTCTTCGGATGACTTGTGGTAAGGAGTGAAAAGCTAATCG
AACCTGGTAATAGCTGGTTCTCTCCGAAATAGCTTTAGGGCTAGCGTCACTGGAAGGTTT
CGACAGGGAGCAATCTCGCGAAACCTATCAAACTCCGAATACCAGAAACCTAAGCTTGGC
AGTTACACCGTGGGGGCGAAGCTCCATTGGTGAAAAGGGAAACAGCCCAGATCTCAAAAT
AAGGTCCCTAAATATATACTAAGTGTAAGACAAGAAGGTGAAGTTTCTCAAACAATGAGG
AGGTTGGCTTAGAAGCAGTCATCCTTTAAAGATAGCGTAACAGCTCACTCATCTAGAGAT
TTTGCGTCGACATAGTACCGAATTTGAGGATTGGATTTTTCTTCGGAAAAATCTAGTGGT
AGGAGAGTGTTCCACTCTGCTGTGAAGCGGGACTCGTGAGAGCCCGTGGAGCGTGTGGAA
GTAAGAATGTTGGCACAAGTAACCGCAATGACGCTGAGAACGCGTCACGTCGAAAGATCA
AGGTTTCCTTGGTAATGTCAATCAGCCAAGGGTTAGTCGGGCCTAAGGGAATGGCGAAAG
CCGTACTCGATGGACAGCAGGTTAATATTCCTGCACTTCTGTATTTTGTGATGGGACGAC
GGAGCGTAGTATGTATTGCTCATTATTGGATTTGAAGTTTGTTTACTAAGGATGAGGTGT
AGGAAAATCCGCACACTGCTTTCAATGGCGAGTTCAAGAGAAATGAAAAGTTTTATGCTT
CGGCATAGGATAATAATACAAAGCACGCTTCCAAGAAAAATCTCTAAACTTAAAAATATA
GAATCCGTACCGCAAACCAACACAGGTGATCAGGTCGAGTAGACCAAGACGAACGAGTGA
GTGGTCCCCAAGGAACTCGGCAAAAAAGCAGCCGTAACTTCGGGATAAGGCTTGCCCCAT
ATTTATTTATGGGGCCGCAGCGAAAGTATCTCTGGCAACTGTTTACCAAAAACACAGCTC
CATGCGAACTCGTAAGAGGATGTATATGGGGTGACGCCTGACCAATGCCAGAAGGTTAAA
TATTGGTGGTGAATATTTATTTATGGGGCCGCAGCGAAAGTATCTCTGGCAACTGTTTAC
CAAAAACACAGCTCCCTGCGAACTCGTAAGAGGATGTATAGGGGGTGACACCTGACCAAT
GCCAGAAGGTTAAATATTGGTGGTGACTCCGCAAGGATGAGCGCTGGCTGATATAAGCCC
TGGTGAATGTCGGCCGTAACTATAACGGTCCTAAGGTAGCGTAATTCCTTGTCTGGTAAG
TTCAGACGTGCACGAATGGCGTAATGACTGGGGAACTGTCTCGAGAAGCAGCTCGGTGAA
AATACAATACCGGTGAAGATGCCGGTTACCTGCAGTTAGACGAAAAGACCCCAGAAGCTT
TACTATAACTTTATATTGAGCATGTTTTTGGACTGCGTAGAATAGATGGGAGAGGTCTGA
TGTTTACGGTTTTGGCTGTACGCTACTCGACAGTGAAATACCATTCTTTTCGAAGGCATG
TTCTAACCAATACGGCAAAAACGTATTGAGACAGTATATGGTGGATAGTTTTACTGGGGC
TGTACCCTCCTAAAAAGTAAAGGAGGGGTTTAAAGGTCAGCTAGGCGCGAATGGAAACCG
TGCCGATAGTGTAATGGCACAAGATTGCTTGACTGTAAGGGGTACATCCCGAGCAGGTAC
GAAAGTAGAACATAGTGAACCGACCACCCGTGTTAGACGCGGTGGAAGATTAACGGATAA
AAGCTACTCTAGGGATAACAGGCTAGTTCCGCCCAAGAGTTCATATCGACGGCGGAGTTC
GGCACCTCGATGTCGGCTCACCTTAGCGCGGCGGTGGAGAAGCTGCCAAGCGTTTCAGAC
CGTTCTTCAGTCAATTATTAAATTGACTTCAGAACAGTCTGGATCCTCAGAGGAATAGTG
AACGAAAGTGAACTACTGTTTTAATCGAAATTAACCATATTGCTGTTTGCAATATCACGG
CGGTCGCGTTAAATTTATATTAACAAATCACGCGATGAAGTCGGGGTTTTCGGTGGAATC
CTATCACATTTATGTGAGGACAATACCGAGAAGAAAATTTATTTTTTCTTTGTAGAGACT
ACAAACCGACCCCCTTAAATTGGGGAATGTATAGTCCAATCCCATAAGTAATTATGGAAA
TTGCTAAAGCCTAAGGCCTAATGCCTAAAGCCTAGCATGTAGATGCGTGAGACAGGTTGG
TCTCCTATCTACTGCACTCGTTGATTCTTGAGAAGATTTGCTCCTAGTAGGCCCGGAAGG
GCTTTGCTACTTCACGAAGAAATTTGTGATGAAAAAGTGGCTAATAACGGTGAAGTCTTC
ATTGATGTTTCTGATTTGAGAAAAATAATATCATTCGATCCTTGATATTATGATTCGCTT
GAGGACCAGAAATATGATAAGATAATACCGTGGGAAGTCGATTTAAAATTATGAAAGAAA
TTGAGAAAGCTTATATTGCTGGTTTTCTTGATGGAGATGGTAGTCTAATGCTTCAAATTA
AAAAAAGAAGTGATAGTAAACGAGGAATTCGTTTTATGACAACCATTTGTTTCTATCAAG
ACACTAGACATGAAAAGACTTTATATTGGATGAAAAAGATTTTAGGTATTGGTTATATTT
CCAGAAGAAATGATGGAATGACTGAACTTAGAATAAATGGATATGTGCAGATTGCAAAAA
TTCTTAAAGATTTATTGCCTTTTGTAAAATTCAAAAAAATACAAGCTAATATTTTATACA
AAGCTTGTAATCTTTTATCTAAAACAAAGTTTAGTAATCTCTCGGAAAAACAATTAATTA
AGCTCGTTGATTTAATTTTAGTTATTCAAGGTGAAAACTATGTTACTAAAAAGAAAAAAA
CCAAAAATGAATTGTTTAAAATTTTAAATTTGACCCCGTAACGACTTGTTTCCGACTTTA
TGTCGGAACGGACTTACATAACACTGGAAAGTTCTAATATATTTAATATATGAGAACAGG
TTTATGTTTGTAATACGCCAACGCCTTAACTTTAATTAAAGAAAGGCGAAGATATAGTCT
GCACTCCTAGAAATAGGGGAGATATGTGACGAGAGGACCGGAGTGAACTGACCTCTGGTG
TACGAGCTCTATTGCCAAATGGACTGCTCGGTAGCTATGTCGGGATTGGATAACCTCTGA
AAGCATCTAAGAGGGAAGCCAGCTTCAAGATTAGGAATCGTTAAGAACCGTGAGAGATGA
TCACGTTGATAGGCTTTAAGTGTAAGCGAG
>gwe2_scaffold_134_16S_1
TGAAGAGTTTGATTCTGGCTCAGAATAAACGCTGGCGGCGTGCTTAACACATGCAAGTCG
AGCGAGAAAAGTCTTCGGACTTAGTAAAGCGGCAAACGGGTGAGTAACGCGTGAGAATCT
ACCCCTTAGTGAAGAATACCTTCGAGAAATCGAAGTTAATGCTGCATAAGCTCCTTAATT
GGAGGAAAGATGGCCTCTTTGCTGTCGCTGAAAGATGAGCCCGCGTACTATTAGCTAGTT
GGTGGGGTAAAGGCCTACCAAGGCGATGATGGTTAGCCGGCCTGAGAGGGTGTACGGCCA
CACTGGAACTTAGACACGGTCCAGACTCCTACGGGAGGCAGCAGTGAGGAATATTGCGCA
ATGGGCGAAAGCCTGACGCAGCGACGCCGCGTGGAGGATGAAGGCCTTCGGGTTGTAAAC
TTCTGTTGAACGGGAAAAAATGCGTAAATTTAATAAATTTACGAGATGATTGTACTGTTA
AAGAAAGCACCGGCTAACTTCGTGCCAGCAGCCGCGGTAATACGAAGGGTGCGAGCGTTA
TTCGGAATCATTGGGCGTAAAGGGTGCGCAGGCGGCGCATTAAGTCAACTGTTTAATTCC
TCGGCTTAACCGGGGGTCAGCAGCAAATACTGATGTGCTAGAGGACAGAAGAGAGAAGTG
GAATTCTCGGAGTAGCGGTAAAATGCGTAGATCTCGAGAGGAACACCGATGGCGAAGGCA
GCCTCTTGGTCCACTACTGACGCTGAGACACGAAAGCGTGGGGAGCAAACAGGATTAGAT
ACCCTGGTAGTCCACGCTGTAAACGATGATCACTGGACGTTGGATCTGCTTGCAGATTCA
GTGTCGTAGCTAACGCGTTAAGTGATCCGCCTGGGGACTACGGTCGCAAGATTAAAACTC
AAAGGAATTGACGGGGGTCCGCACAAGCGGTGGAACATGTGGTTTAATTCGATACTACGC
GAGGAACCTTACCTAGGCTTGACATGCTTATGACAGTTGTAGAAATACAATCTTTCAAGG
GTAACCTTGAACATTTGCACAGGTGCTGCATGGCTGTCGTCAGCTCGTGTCGTGAGATGT
CGGGTTAAGTCCTTTAACGAGCGCAACTCCTGCGATCAGTTGCTATTTCCTTTTTGGAAA
GCACTCTGATCGGACTGCCTGGGAAACCAGGAGGAAGGCGGGAATGACGTCAAGTCCTCA
TGGCCCTTATGCCTAGGGCGACACACGTGTTACAATGGCTGGTACAAAAGGTTGCAAACC
CGTAAGGGGAAGCTAATCCTCTAAAGCCAGTCTAAGTTCGGATCGAGGTCTGCAACCCGA
CCTCGTGAAGTTGAAATCGCTAGTAATCGCATATCAGAACGATGCGGTGAATACGTTCTC
GGACCTTGTACACACCGCCCGTCACACCATGAAAGCTGTCTGCACCCGAAATCATTTTAG
CTAACCCGTAAGGGGGGCGGATGTTGAAGGTGTGGGGAGTGATCGGGGTTAAGTCGTAAC
AAGGTAGCTGTAGGAGAACCTGCGGCTGGATCACCTCCTT
>gwe2_scaffold_134_23S_1
GTTAATTGAAAAGGGCTTTTGGTGGATGCCTTGGCATTAAGCGACGATGAAAGAGGTGTG
AGACTGCCATAAGCTTCGGGGAGCTGTCAACAAAGCTTTGATCCGGAGATTTCTGAATGG
GGCAACCCGCCATGGTAAAACTGTGGCACTCTTATCTGAATACATAGGGTAGGAGAGTTA
ACGGCGCGAACTGAAACATCTAAGTAGCGCTAGGAAAAGAAAACAAATGTGATTCCCTGA
GTAGTGGTGAGCGAAATGGGATGAGCCTAAACCTATAACATGTCAAGCTAATACGCGTTG
TGTTATTGGGGTTGTGGGGTGTAGTTGCTGGTGGGTATTGACGCCAGATTGTAGTTTTAA
AGTTAGTCGAAAGTCATGGAAAGGACTGCCGAAGAGAGTGACAGCCTCGTAAACGAAAAC
TTTAAAAAAGCAATTATTACAAACCCGAGTACCGTGGAGCACGTGAAATTCTGCGGGAAT
CTGCCTAGACCATTAGGTAAGGCTAAATACTTCTTAATGACCGATAGTGAACTAGTACCG
TGAGGGAAAGGTGAAAAGAACCCCGGGAGGGGAGTGAAATAGAATCTGAAACCAAAAGTC
TATAATCGGTAGAAGCGATGTATACGTACGCGCAACCACGTACCTTTTGCATAATGAGCC
AACGAGTTAACATATACTGCAAGGTTAAGCTTAGAAAGAGCGGAGCCGTAGCGAAAGCGA
GTCTGAATAGGGCGATTAGTAGTGTGCAATAGACCCGAAGCCCAGTGAGCTATCCATGTC
CAGGATGAAGTCCCAGTAACACGGAATGGAGGTCCGAACCGGTGTAGGTTGAAAACTGCT
CGGATGAGGTGTGGATAGGAGTGAAAGGCTAATCAAACTGGGAAATAGCTGGTTCTCCCC
GAAATATATTTAAGTATAGCCTCGTTGAATTCTCCGTGGAGGTAAAGCACAGTTGAAGTT
TTGGGGGCGTAAGCTTACCGGACTTTTATTAACTCTGAATGCCGCGGTTTTTGAAAACGG
GAGGCGGACTGTGGGGGATAAGCCTCATAGTCGAGAGGGAAACAGCCCAGATCATCAGCT
AAGGTCCTTAAATGCATGCTAAGTGTGAAAAGAAGTGAAAATACACAGACAGCCAGGAGG
TTGGCTTAGAAGCAGCCATCCTTTAAAGAAAGCGTAATAGCTCACTGGTCAAGTGTTTTT
GCACTTAAGAACGAACGGGGCTCAAGCATGCTACCGAAGCTATGGCTTGTGTAAGATTTC
GATCTTTACGCAGGGGTAGGGGAGCGTTCTTTGGCAGATACAAGTTTGACCGTAAGGACA
AATGCGGGCCAAAGAAGTGAATATGTTGGTATAAGTAACGAAAAAACGGGTGAGATTCCC
GTTCGCCGTAAGTCTAAGGTTTCCGTGAGAACGGTTTATCCGCTCAGGGTTAGTCGATGC
CTAAGCCGAGGCCAATTGGAGTAGGCGATGGGTAACAGGTTAATATTCCTGTACCACGTA
TAGGCGTTTGAGCAATGGGGTGACGCAGTAGGGTAGGTTGAATTGGAATGTGGATTGCCA
ATCTAAGCATTGAGGAGGATTCCGTAGGAAAATCCGCGGGATCGATAACTCTGGGGTGTT
ATGGGTATGTTAGATCCTCGTGATCTAATGTGTTTGACTGATCTCACACTGACTAGAAAA
GCCTCTAGCGAGCTTTATGTGTGATCGTACCGCAAACCGACACAGGTAGACGGGCAGAGA
ATGCTCAGGTGTTGAGATAAGTATCACTAAGGAACTCGGCAAAATAGCCTCGTAACTTCG
GGATAAGAGGTGCCTAGATGGTGATTGAGTTTCGACTCGAAAGCTGTTTTAGGTTTCAAC
AAAGAGGCCCAAGCGACTGTTTAACAAAAACACAGGGCTCTGCGAACTCGAAAGAGGAAG
TATAGAGTCTGACGCCTGCCCAGTGCTGGAAGGTTAACAGGAGATGTCAGCCCGTAAGGG
TAAAGCATTGAATCGAAGCCCCAGTAAACGGCGGCCGTAACTATAACGGTCCTAAGGTAG
CGAAATTCCTTGTCGGGTAAGTTCCGACCCGCACGAATGGCGTAACGATGGCCACACTGT
CTCCACCCGAGACTCAGCGAAGTTGAAATGTTTGTGAAGATGCAATCTACCCGCGGCTAG
ACGGAAAGACCCCGTGCACCTTTACTGTAGCTTTACATTGGACTTTGAATACATCTGTGT
AGGATAGGTGGGAGGCTTTGAAGTGGGAACGCTAGTTCTCATGGAGCCGACGTTGAAATA
CCACCCTGATGTGTTTGAGGTTCTAACCTAGGTCCATTATCTGGATCGGGGACCGTGTAT
GGTAGGCAGTTTGACTGGGGCGGTCTCCTCCCCCAAAGAGTAACGGAGGAGTGCGAAGGT
ACGCTAGGTACGGTCGGACATCGTACTGATAGTGCAATGGCATAAGCGTGCTTGACTGCG
AGACGGACAGGTCGAGCAGGTGCGAAAGCAGGTCATAGTGATCCGGTGGTTCTGTATGGA
AGGGCCATCGCTCAACGGATAAAAGGTACGCCGGGGATAACAGGCTGATTCCTCCCAAGA
GTTCATATCGACGGGGGAGTTTGGCACCTCGATGTCGGCTCATCACATCCTGGGGCTGTA
GCCGGTCCCAAGGGTATGGCTGTTCGCCATTTAAAGTGGTACGTGAGCTGGGTTTAAAAC
GTCGTGAGACAGTTTGGTCCCTATCTGCCTTGGGCGTTGGAAATTTGAAGGGACCTGCTC
CTAGTACGAGAGGACCGGAGTGGACGGATCTCTGGTGTACCGGTTATCACGCCAGTGGTA
TTGCCGGGTAGCTAAATCTGGAAGAGATAACCGCTGAAAGCATCTAAGCGGGAAACTCGC
CTTGAGATAAGATTTCCCTTAGGCCTTGAGCCTTCTAAAGAGTCGTTCGAGACCAGGACG
TTGATAGGCTGGGTGTGGAAGCGCAGTAATGCGTTAAGCTAACCAGTACTAATTGCTCGT
GAGGCTTGATC
>gwe2_scaffold_2277_16S_1
ACAGAGCAGCCTTCGAGGGTTCTGGACAGGTGCTGCACGGCTGTCGTCAGCTCGTCATGT
GAATGGTATCCTTAAGTGGATTAACGAGCGCAACCCCCATTGTCTGTTATACGTGTCAGA
CGAGACTGCCTTCGTAAGAAGGAGGAAGGTGGGGATGACGTCAAGTCAGCGTGGCCCTCT
GATGCCCTGGGCTACACACATGATACAATGGGTGTTACAATGGGTCGCCAAACCGCGAGG
TGGAGCTAATCCCATCAAAAGCATCCTCAGTTCGGATTGGAGGCTGAAACTTGCCTCCAT
GAAGCTGGAATTGCTAGTAATCGCAGATCAGAACGCTGCGGTGAATACGTTCTCAAATTT
TGCACTCACTGCCCGTCATTGCAGGGGAGCCGGTAATACCTGAAGACCCATATTATACAT
GGGGACACGGTAGGATCGATGACAGGGACTAAGTCGTAACAAGGCAAGGGTAGCGGAAGC
TGCTCTTGGATCACCTCCTT
>gwa2_scaffold_36870_23S_1
ACCGACACAGGTAGGCAGGGCGAGTAGCCCACGGCGAACGAGTGATTCGTGGTTAAGGAA
CTCGGCAAAAAAGCGGCCGTAACTTAGGTATATGGCCTGTCGCCCTTGTGGAGACCGCAG
CTAAAGATTCCCTGGCGACTGTTTATCAAAAACACAGCTCCCTGCTAACTCGTAAGAGGA
TGTATAGGGGGTGACGCCTGACCTATGCGAGAAGGTTAACGGTGGAGGTGGTATTTCTAG
CAATAGAGGTACTGCTAATGCCCGAAGCCCTCGTAAATGTCAGCGATAACTATAATCGTT
CTAAGGTAGCGTAATTCCTTGTCTGGTAAGTTCAGACGTGCACGAAAGGCGTAACGACTG
GGGAACTGTCTCAACCACGAGCTCGGTGAAATTGCAATTCCAGCGAAGATGCTGGGTACC
TGTAGCAAGACGAAAAGACCCCGGGAGCTTTACTGCAGCTTAGTATTGGCTATAGGGTTT
GAATGCGTAGCATAGAAGGGAGGCTTTGAGACCGTGTTTTCGGACGCGGTGGAGCCGTCA
GTGAAATACCTTTCTTTCAAACTTTATAATCTAACCGACGCGGAAAAAACGAGTCGAAAC
AGTGCTTGGCGGGCAGTTTTAGTGGGGCGCTATCCTCCAAAATCGTAACGGAGGAGTCCA
TTAAGGTCAGCTAGCTTCGGATGGAAATCGAAGCGATAGGGTAAAGCCAAAAGCTGGCTT
AACTGCAAGGCATACATGCCGCGCAGATGCGAAAGCAGGGCTTAGTGAACTGTTTATGGT
TAGTAGTAACGTAAACAATCATCGGATAAAAGCTACCCCGGGGATAACAGGCTAGTCGCA
TCCAAGAGTCCATATCGACGATGCGGTTCGGCACCTCGATGTCGGCTCATCTTATCCTGG
GGCTGGAG
>gwa2_scaffold_1844_16S_1
TTTAAGAGTTTGATCCTGGCTCAGGATGAATGTTGGCGGCGTGCCTGAGATATGCAAGTC
GAGCGTCTTTTCTACCGCAAGGTGGAAAGGTAGCGGCGGACGGCTGAGTAACACGTAGGG
ATCTGCCCTTGTTTGGAGGATAGCCCCGCGAAAGCGGGGATAATACTCCATAATGTCTTC
GGACTAAAGAGAGTAACTTCTTGAACAAGGATGTTCCTGCGGCTTATCAGGTAGTTGGTA
GGGTAATGGCCTACCAAGCCTATGACGAGTAGCTGGCCTGAGAAGGTGGTCAGCCAGAGG
GGGCCTGAGACACAGCCTCCACTCCTACGGGAGGCAGCAATCAGGAATAGTCGGCAATGG
ACGAAAGTCTGACCGCGCGACACCGCGTGTAGGAATAAGCTCTAACGAGCGTAAACTACT
GTGGTAGGGGAAGAAGTCCCGACTTAGTCGGGATTGACGGTACCTTACTAGAAAGGGGCC
GCTAACTGCGTGCCAGAAGCGTCGGTAATACGTGGGCCCCAAACATTATCCGGTTTTACT
GGGTGTAAAAAGTAGTGTAGGCGTCTTGATAAGTCTTGGTTTAAATACTATAGCTTAACT
ATAGGAAAGGCCGGGAAACTGATAGAATTGAGTTTTCTTTAGGGAGATTGGAACTCAGGG
AGGAGTAGTGAAATGCGTTGATACCCTGGGGAACACCAGTGGCGAAGGCGAATCTCTGGA
AGATAACTGACACTGAGACACGAAAGCTAGGAGAGCGAAGCACAAGGTTGAAACTCAAAG
GAATTGGCGGGGAGGCACACAACCAGTGGAACATGTGGTTCAATTCGAAACGAACCGAAG
AACCTCACCAGGGTTTGACATCTCAGCGTTCTATTCCGCAGAAATGCGGGAAATCCGTAA
GGAGGCTGGCACAGGTGCTGCATGGCTGTCGTCAGCTCGTTCCGTGAGGAGTACCCTTAA
GTGGGACAACGAGCGCAACCCCCATCCTGTGTTAAATCTGTCACAGGAAACTGCCCTGAT
ATTAATCGGGGAGGAAGGAGGGGTAGACGTCAAGTCAGCATGGTCCTCATACCCTGGGCT
ACACACATGTTACAATGGATAAAAACAACGGGTTTTGCAAGCCGGCAACGGCAAGCAAAT
CTCTAAAATTTATCCTCAGTGGGGATTGAGGTCTGAAACTCGACCTCATGAACACGGAAT
TGGTAGTAATCGCAAGTCAGCTATATTGCGGTGAATACGTTCTTGCCTCTTGCACACACC
GCCCGTCAAGCCAACAAAGTCGGGAAAATTTGAACCCCGAGTTAATCGGGGGAGAATTTA
CTCGGCGATGGGGGTTAAGTCGTAACAAGGTATCCGTTCTGGAAGGAGCGGATGGATCAC
CTCCTT
>gwa2_scaffold_2195_16S_1
ACGAAGAGTTTGATCCTGGCTCAGGATTAACGCTGGCGGCGTGTCTAATACATGCAAGTC
GAGCGCTTCGACGTAAGTCGAGGAGCGGCAGACGGGTGAGTAACACGTTGGAACCTGCCC
TGAAGTGAGGGATAATCCGCCGAAAGGCGGCCTAATACCGCATATGGCCCCGCAAAACGG
GGTTAAAGCAGCAATGCGCTTCGGGAGGCGCCTGCGGCCTATCAGCTTGTTGGTGAGGTA
ACGGCTCACCAAGGCTATGACGGGTAGCTGGTCTGAGAGGATGACCAGTCAGAATGGAAC
TGAGATACGGTCCATACTCCTACGGGAGGCAGCAGTAAGGAATCTTTCGCAATGGGCGAA
AGCCTGATGGAGCGATACCGCGTGGGCGATGAAGGTCGAAAGATTGTAAAGCCCTTTTCT
GAAGGAATAATTCTGAAGGTACTTCAGGAATAAGCACCGGCAAACTCCGTGCCAGCAGCC
GCGGTAATACGGAGGGTGCAAGCGTTACCCGGAATCATTGGGCGTAAAGCGTCCGTAGGC
GGTTTATTAAGTTGCTTATTAAATCTTGAAGCTCAACTTCAAGCTTGTATCCAAAACTGT
AAGGCTAGAGATTTGCAGAGGCACGTGGAATTCTGTGTGTAGGGGTAAAATCCGTAGATA
CACAGAGGAACACCAAAAGCGAAGGCAGCGTGCTATAGAAGTTCTGACGCTCAGGGACGA
AAGCGTGGGGAGCAAACGGGATTAGATACCCCGGTAGTCCACGCCGTAAACGTTGGATAC
TAGATGTTGGTTTAATCGACCCCTTCAGTGCCGACGCTAACGCATTAAGTATCCCGCCTG
GGAAGTACGGTCGCAAGACTAAAACTCAAAGGAATAGACGGGGACCCACACAAGCGGTGG
AGCATGTGGTTTAATTCGACGGTAAGCGAGGAACCTTACCTAGGTTTGACATCTCGGGAA
TCCTGCCGAAAATTGGGGGTGCCGTTAGGAACGGGAAGACAGGTGCTGCATGGTTGTCGT
CAGCTCGTGCCTTGAGGTGTTCGGTTAAGTCCGTAAACGAGCGCAACCCTTGTCTTCTGT
TGTATTTTTCAGAAGAGACTGCCGGCTCTAAGTCGGAGGAAGGTAAGGATGACGTCAAAT
CAGCATGGCCCTTATGCCTAGGGCGACACACGTGCTACAATGGCCGGTACAAAGGGTAGC
TAAGCTGTAAAGTGTAGCCAATCCCCAAAACCGGTCCAAGTTCAGATTGAGGGCTGGAAC
TCGCCCTCATGAAGTAGGAATCGCTAGTAACCGCGTATCATCCATGGCGCGGTGAATCTG
TTCCTGGGTCTTGTACTCACCGCCCGTCAAGCTCCAGTA
>gwa2_scaffold_19248_16S_1
ATTAAGAGTTTGATCCTAGCTCAGGATGAACGCTGGCGGCGTGGATAAGGCATGCAAGTC
AAACGACCAGCTCCAGTTCGCAAGAACTGGAGCTGGTAGTGGCGAACGAGGTAGTAACAC
GTGGGTACATCCCTTTTAGTCAGGAATAACCAGTCGAAAGATTGGATAATACTTGATAGT
CTCGCTCAACTTTTTTGGTCGCAATATCACTGACGGCGGTATTGTTACAGATTTATTTCT
GTGAGTAAAGATTTATTGCTAAAAGAATGGCCTGCGGAGTATCAGCTAGTTGGTAAGGTA
ATGGCTTACCAAGGCAGTGACGCTTAGGGGAGGTGAGAGCCTGGCCCCCACCGATGGTAC
TGAGACACGGACCATACACCTACGGGTGGCTGCAGTCGAGAATATTCCACAATGGACGAA
AGTCTGATCGAGCGACGCCGCGTGATGGATGAAGTCCCTCTGGGACGTAAACATCTTTTT
TATGGGGGAAAGATTTTTGATAGTACCTCATGAATAAGGGGTTGCTAAACTCGTGCCAGC
AGCAGCGGTAATACGAGTACCCCGAGCGTTATCCGGAATCATTGGGCGTAAAGGGTGTGT
AGGTGGCTGTGTTAGTCGGTTGTTAAAACCCGGGGCTTAACCTCGGATGTGCGGGCGAAA
CGGCAAAGACTTGAGGATGGCAGGGATGTATGGAACTCATGGAGTAGGGGTGAAATCCGT
TGATATCATGGGGAACACCAAAAGCGAAGGCAGTACATTGGGCCACTCCTGACACTGAAA
CACGAAAGCGTGGGTAGCGAATGGGATTAGATACCTGCGTAGTCCACGCCCTAAACGATG
ACAACTAGCTTTTCGGAGTATCGACCCTCTGCGTGGCGTAGCTAACGCGTTAAGTTGTCC
GCCTGGGTAGTACGACCGCAAGGTTAAAACTCAAAGGAATAGACGGGGACTTGCACAAGC
AGAGGATTATGTGGTTTACCCTTAAGTGGGGTAACGAACGCAACCCTCGTTGTCTGTTAC
ACGTATCAGGCGAGACTGCCCCGCTCAAATTTTTTCGAGATAATGTCACTAAGTATTATT
TAAATATTTTTTGTGGCGAATATTAACTTTGGTTGATAACTTTCTGGAAAAACTTGAGCG
GGGAGGAAGGCGAGGATGACGCCAGGTCAGCATGTCCCTTTGATATCTTGGGCTACACAC
ATAATACAATGGCGGCTACAACGGGCTGCGACGGGGAAACCCCGAGCTAATCCTAATAAA
AGCCGCCCCAGTTCGGATTGGGGGCTGAAACTCGACCCCATGAAGTTGGATTTGCTAGTA
ATCGCGGGTCAGACATACCGCGGTGAATACGTTCTCAAGTCTTGTACTCAGAATACAATG
CGCTTGGCAGTTTGTCAAGGTCTAGTCGGTTAAAATCCGGCCTTTCATAGGAGTATGAAA
ATAGCGAAAGGGTAGGTTCACAGCAGTAATGAATGGACTGAAGGATCCTAGTAGCAAAAG
ACAGCCCGATCATAAAAAGAGATGTGCGACTTCTGCGGTGAGTCAGAAGGAAGTACCACG
AAAGTCTCGATCGGGATGTCTGGAAAAGAATGACAAATGACCCAAGGAGATCTTGTGGAG
TTATCCACAAGAAGTCAGCTGCGTCGTAGTACCATCCTACAGACACTAAGTGTCTGTAGG
ATGGGAAGGACAAAATCGATAGTTCTAGAAGTAATTCTTGAAATTACCGAACTCGCGTAG
TGCGGGAAATCCGCTCGCTACGTCCAAAGTCGTGAATTACGGGAAGCGATATGGTCCCGC
CCAAGTTTTGCTTCGCAAAATTTAGGCGGGAGGGAACTCGAAACATAATAGTTATCGAAA
TCCGCCCGTCAACTCAGGGGAGTTGGGAGTACCCGAAGCTTAGCGTATGCTAAACCACGG
TAAACTCAATGACAAAGAGTAAGTCGT
>gwb2_scaffold_708_16S_1
ATGAGGGTTTGATCCTGGCCCAGGATGAACGCTGGCGGCGTGGATAAGGCATGCAAGTCG
AACGAACCCTTCGGGGTTAGTGGCGAACGAGTTAGTAACGCCTTGGTACTTACCGTATAG
TCAAGAATAACTAGCCGAAAGGTTGGCTAATACTTGATAGTCTCGAAAGAGTAAAGGAGC
AATTCGCTATACGATAGGCCTAGGTCCTATCAGCTAGTTGGTAAGGTAACTGCTTACCAA
GGCTACGACGGGTAGGGGGAGTGAGAGCTTGACCCCCAACGACGGCACTGAGACACGGTG
CGTACACCTACGGGTGGCAGCAGTCGAGAATATTCCACAATGGGCGAAAGCCTGATGGAG
CGACGCCGCGTGCAGGATGAAGGTCTTCGGATTGTAAACTGCTTTTCTATGAGAAAAAGT
CTGGCCAATTGTGCTCGCTAACTTCGGTTAGTGGGTGCAATTGGCTCGGATGATAGTACT
ATAGGAATAAGGGGTTGCTAACTCTGTGCCAGCAGCAGCGGTAATACAGAGACCCCGAGC
GTTATCCGGATTTATTGGGCGTAAAGCGCGAGCAGGAGGTTTGGTGCGTCTGTTGTTAAA
TCCCACCGCTCAACGGTGGAACTGCAATGGATACGATCAAACTAGAGGATACTAGAGGTT
ACTGGAACACACGGTGTAGGGGTGAAATCCGTTGATATCGTGCGGAATACCAAAGGCGAA
GGCATTTGCCTGGGGCATTCCTGACTTTGAGCCGCGAAAGCGTGGGGAGCAAAAAGGATT
AGATACCCTTGTAGTCCACGCCGTAAATGATGTCTACTAGCTATCGGAAGTATCGACCCT
TTCAGTGGCGAAGCTAACGCGTTAAGCAGACCGCCTGGGAAGTACGAACGCAAGTTTAAA
ACTCAAAGGAATAGACGGGGACTCGCACAAGCGGTGGATCATGTGGTTCAATTCGACGGT
ACACGAGGAACCTTACCAGGGCTTGTACCCTATTGAAGTCAGATGGAAACGTTTGATGCC
TGAGATTTATCTTTGGCAATAGGGCAGGTGCTGCACGGTCGTCGTCAGCTCGTGGCGTGA
GCTGTTCCCTTAAGTGGGGTAACGAGCGCAACCCTCGTCCTGTGTTACAAGTGTCACAGG
AGACTGTCCGCTTTAAGCGGAAGGAAGGTGGGGATGACGTCAGATCAGCGTGGCCCTTTG
ATGCCCTGGGCTACACACATGATACAATGGTCAAGACAAAGGGTTGCCAAGCCGTAAGGC
GGAGCTAATCTCAAAAACTTGGCCTCAGTTCGGATTGAGGGCTGAAACTCGCCCTCATGA
AGTTGGAATCGCTAGTAATCGTGGATCAGATATGCCACGGTGAATACGTTCTCGAGTCCT
GTAGTCACCGCCCGTCACACCAAGGGAGCTGGTAGCGGATAGAGTCTCACCTAGCGTGGG
ATGAGTTCGAGATCAGTGACAGGGGTGAAGTCGTAACAAGGCACGCGTAGCGGAAGCTGT
GCGTAGATTA
>gwf2_scaffold_1675_23S_1
TTAAGGGCGTACGGTGGATGCCTTGACTTTAAGAGGCGATGAAGGACGTGGCGTTGCTGC
GATAAGCTTCGGGGAGACGCAAAGCAGTCTTTGATCCGGAGATTTCCGAATGGGGAAACC
CTGTAGAGTAAACCTCTACAACCTTGAGCTTTATGTTCAAGGAGCATACCCTGGGAAGTG
AAACATCTCAGTACCAGGAGGAGTAGAGAACAATAGTTATTTCCTAAGTAGCGGCGAGCG
AAAAGGAAGAAGCCCAAACTCGAGTAGCAATACTCGGGGGTTGTAAGGTAACAATTTTTA
TTTATTTAAAGAAGAGTCAAAAAATAAATTATTAGCTTAAGTTCTTGGAAAAGGGCACCA
TAGAGGGTGATAGTCCCGTCTGCGAAAATAATTTATCTCTTTTATTGTTATTCTTGAGTA
CCCCAGGACATGAATGGCCGGGGGGAATCCAGCTCGATAGTGAACTAGTACCGTGAGGGA
AAGGTGAAAAGCAGCCCGATTAGGGCGGTGAAATAGACCTGAAACCGTATGTCTACAAGG
AGTCGAACTCCGTCTTCGGATGGAGAACGGCGTGCCTATTGAAGAATGAGCCAACGAGTT
TATGCATACAGCTCGGTGAAGTGGACTAAAACCACAGAACCATAGGGAAACCGAGTGTTA
ATAGCGCGTAATTGGTTTTATTTATACGGGTAACATGCATAAGACCCGAAGCCAGGTGAG
CTTGCCATGAGCAGGATGAAGTTTGTCGAAAGACAAATGGAGGTCCGAACCGGTAGATCG
TACAACGTCTTCGGATGACTTGTGGTAAGGAGTGAATAGCTTTAGGGCTAGCGTCGTGTG
TTTCTTTTGGGGGTAGAGCACTGGAAGGTTTCGACAGGGAGCAATCTCGCGAAACCTATC
AAACTCCGAATACCAGAAGTAAGAGCACGGCAGTTAGACTATGGGGGCGGAGCTCCATTA
GCCAAAAGGGAAACAGCCCGGATCTCAAAATAAGGTCCCTAAATATATACTAAGTGTAAG
TCAAGAAGGTGAAGTTTCTTTAACAATGAGGAGGTTGGCTTAGAAGCAGCCACCCTTTAA
AGATAGCGTAACAGCTCACTCATCTAGAGATTTTGCGTCGAAAATAATTGGGGCTAAGTA
TATTACCGAATTTGAGGATTTTAATTGTCTTAGGACACCTAAAGTGGTAGGAGAGTGTTC
CACTCTGCTGTGAAGGAGGACCCGTGAGGGCCTCTGGAGCGTTTGGAAGTAAGAACGCAT
CACGTCGAAAGATCAAGGTTTCCTTGGTAATGTCAATCAGCCAAGGGTTAGTCGGGCCTA
AGGGAATGGCGAAAGCCGTACTCGATGGACAGCGGGTTAATATTCCCGCACTTCTGTATT
TTGTGATGGGATGACGGAGTGTAGTATGTATCGCTCATTATTGGATTTGAAGTTTGTGTA
TTTAGGATGATGTGTAGGAAAATCCGCACGCTGCCTTTAATGGCGAATCCAAGATATATG
AAAAATTTTATTCTTCGGGATAGGACAATGATACAAAGCACGCTTCCAAGAAAAATCTCC
TAAACTTATGAATATAGAATCCGTACCGCAAACCGACACAGGTGATCAGGTCGAGTAGAC
CAAGACGAACGAGTGAGTGGTCCCCAAGGAACTCGGCAAAA
>gwe2_scaffold_346_16S_1
AAGTAGAGTTTGATCCTAGCTCAGGATGAACGCTGGCGGCGTGGATAAGGCATGCAAGTC
GAACGGACTTGGCGAACGAGGTAGTAATACATAGGAACTTCCCCCTAAGTCGTGAACAAC
TCACCGAAAGGTGAGCTAATACACGATAGTCTCTCCGGAGTAAAGTTTTTCGCTTAGGGA
AAGGCCTGTGAAGTATCAGCTAGTTGGCGGTGTAAAAGACCACCAAGGCTATGACGCCTA
GGGGGTTTGAGAGGCTGACCCCCACCGATGGTACTGAGACACGGACCATACACCTACGGG
TGGCTGCAGTCAAGAAACTTCCACAATGGACGAAAGTCTGATGGAGCGACGCCGCGAGAC
TGATGAATTCCTTCGGGATATAAACGTCTTTTATGAGGGAAGAAGTTTATTGACGTTACC
TAATGAATAAGAGGCTCCTAATCTCGTGCCAGCAGGAGCGGTAATACGAGAGCCTCGAGC
GTTATCCGGAATTATTGGGCGTAAAGGGTGCGTAGGTGGTAGTGTTAGTCTCTTGTTAAA
TCCTCCGGCTCAACCGGAGAATTGCGGGGGAAACCGCACCACTAGAGGATGTGAGAGGTT
TGTGGAACTCATGGTGTAGGGGTGAAATCCGTTGCTATCATGGGGAACACCAAAGGCGAA
GGCAACAAACTGGCACATATCTGACACTCAAGCACGAAAGCGTGGGTAGCGAATGGGATT
AGATACCCCAGTAGTCCACGCCCTAAACGATGATCTCTAGTTTTTCGGAGTATCGACCCT
CTGAGAGGCGAAGCTAACGCGTTAAGAGATCCGCCTGGGTAGTACGGCCGCAAGGCTAAA
ACTCAAAGAAATAGACGGGGACTTGCACAAGCGGTGGATCATGTGGTTTAATTCGACGAT
ACACGAAGAACCTTACCAAGGTTAGAAACCAACGTGAAAGCCCTGAGAAACCAGGGCCCT
CGCAAGACTAGTTGACAGGTGATGCATGGCCGTCGTCAGTTCGTGGTTTGAATTGTTCCC
TTAAGTGGGGTAACGAACGCAACCCTCGTCGTGTGTTATAAGTGTCACACGAGACTGCCC
CGCCCCAAGCGGATAAAAGTTGAAAGTTAAAAGTTCATAAAGTTCATAAAGTAAAATGCA
TTTTGCATTCACTTTATAACTTTACACTTTATAAAACTTTATAACTATTTGTACGTTTCG
GTCGGGGAGGAAGGGGAGGATGACGCCAGGTCAGCATGTCCCTTGATACCTTGGGCTACA
CACATAATACAATCGCAATTACAACGGGCAGCGACGGGGTAACCCTGAGCGAATCCTATA
AAAATTGCGCCAGTTCGGATTGGGGGCTGCAACTCGACCCCATGAAGTTGGAATTACTAG
TAATCGCGGGTCAGACATACCGCGGTGAATACGTTCTCAAGTCTTGTACTCACCGCCCGT
CAATTCAAGGGAGCCGGGAATACTCGAAATCTCTCCAGAAGGAGGGCCTACAGTAAGCTC
GGTGACAGGGAATAAGTCGTAACAAGGCACGGGTAGCGGAAGCTGTTCGTGGAATAA
>gwf2_scaffold_12527_16S_1
TAAAAGCCCACCAAGGCTATGACGGGTAGGGGGTGTGAGAGCACGACCCCCAACGAGGAG
ACTGAGACACGGCTCCTACACCTACGGGTGGCAGCAGTCAAGAACATTCGACAATGGGCG
AAAGCCTGATCGAGCGACGCCGCGTGCGGGAAGAAGTCCTTAGGGATGTAAACCGCTTTT
GCCAGGGAAGAATTTTGACGGTACCTGGAGAATAAGGGGTTGCTAACTCTGTGCCAGCAG
CAGCGGTAATACAGAGACCCCGAGCGTTATCCGGAATTACTGGGCGTAAAGCGTGAGCAG
CCGGTTTTGCTAGTCTGGTGTTAAATCTCGAGGCTCAACTTCGAGACCGCATTGGAAACG
GCAAGACTAGAGTGGGTAAGAGGCAGACGGAACGTGCAGTGTAGGGGTGAAATCCATTGA
TATTGCACGGAACACCAAAAGCGAAAGCAGCATACTAGTGCTCTGCCGACGGTCAATCGC
GAAAGCGTGGGGATCAAAAAGGATTAGATACCCTTGTAGTCCACGCCCTAAACGATACAC
ACTAGCTATTGGGAGCATCGACCCTTCCAGTGGCGAAGCCAACGCGTTAAGTGTGTCGCC
TGGGAAGTACGATCGCAAGATTAAAACTCAAAGAAATAGCCGGGAATTCGCACAAGCGGT
GGATCATGTGGTTCAATTCGACTCTAACGCTGCACGCTCCAGAAACGGAGTCGCCTTCGA
GGGTGCTGGACAGGTGCTGCACGGCTGTCGTCAGCTCGTCATGTGAATGGTTTCCTTAAG
TGGATTAACGAGCGCAACCCCCATCGTCTGTTATAAGTGTCAGACGAAACTGCTTTCGTA
AGAAAGAGGAAGGTGGGGACGACGTCAAGTCAGCGTGGCCCTTTGATGCCTTGGGCTACA
CACATGATACAATGGATGTTACAATGGGTTGCCAAACCGCGAGGTGGAGCTAATCCCATC
AAAGGCGCCCCCAGTTCGGATAGGAGGCTGCAACTTGCCTCCTTGAAGCCGGAATTGCTA
GTAATCGCAGATCATCACGCTGCGGTGAATACGTTCTCGAATTTTGCACTCACTGCCCGT
CAAGTCAAGGGAGTCGGTAATACCTGAAGACCCATATTATACATGGGGACACGGTAGGAT
CGATGACAGGGACTAAGTCGTAACAAGGCAAGGGTAGCGGAAGCTGCTCTTGGATCACCT
CCTT
>gwa2_scaffold_4460_23S_1
AGGGCGTATGGTGAATGCCTTGACACTAAAAGACGAAGAAGGACGTTGCAGAGTGCGATA
AGCCTCGGGGAGCTCTCAAGCAAGCTTTGATCCGGGGATTTCCGAATGGGGAAACCCTCC
TAACTATGTTAGGAATCATATACTGAATTCATAGGTGTATGAAGAAGACCTGGCGAAGTG
AAACATCTCAGTAGCCAGAGGAAAATAAATCGAAGAGATTCCCTTAGTAGTGGCGAGCGA
AACGGGAAAAGTCTAAACCATATAAATGTTTTTGTGGTAACAGGTTGGTCTTCGGATTAA
CTTTGAACTGCGGATTAAAGGACAGACCGTTGTTTATATGGGGTTGTAAGACAATAATGC
TGACTTTCTGTATGTCAGGTAAGAGATTAATTTTTAGTAGAATGTTCTGGAAAGAACAAC
CAAAGAGGGTAATAGTCCCGTATATAAAAAGAGTTAATTAATTATGGTTGCTGTTCTTGA
GTAGGGCGGAACTCGTGAAATTCCGTCTGAACCTGGGCCGACTATGGTCTAAGACTAAAT
ACTTTTAGTGATCGATAGTGGACAAGTACCACGAGGGAAAGGTGAAAAGTAGCCCGGAGA
GGGCGATGAAATAGTATCTGAAACCGTACGCCTACAAAGAGCGGGAGCCTTATGTCGCAA
GACATGGGTGACCGTGTTCCTATTGAAGAATGAGCCTGCGAGTATGTTGTGTGTCGCAAT
GCTTAAGCCCCTCTGGGGCGGAGGCGCAGCGAAAGCGAGTCTTAACGGGCGTTCCAGTGC
TACGCACTGTAAATCCGAAGCACGAAATCCGAAATCCGAAACACAAATTGTCGTTTCGAA
TTTCGATATTCGAATTTCGAGTTTTCAGCGCGTAGCGCTGAAGTGGCACGCATATAACCC
GAAACCGGGTGAGCTATCCATGGCCAGGATGAACCTTTTAGAAATAAAAGGGGAGGTCCG
AACTCACGAGCCGTGCAACACTCGGAGACGAGTTGTGGATGGGAGAGAAATTCTAATCGA
ACTCGGTGATAGCTGGTTTTCCTCGAAATATATCTAGGTATAGCCTTGAGTGTTTCTGCT
GGTGGTAGAGCACTGGATGAGAATTGGGTCCTTCGGGATACCGTTTTCAATCAAACTCCG
AATACCAGTAGCCAAAACTTAGGAGACAGGCAGTGGGGGCTAAGCTTCATTGCCAAAAGG
GGAACAGCCCAGATCGCTAGCTAAGGTCCCTAAATCTACATTAAGTGCATCGAAGGTGGT
TTTAATTCTCATACAACCAGGAGGTTGGCTTAGAAGCAGCCATCCTTTAAAGAAAGCGTA
ATAGCTCACTGGTCAAGAGTTTTAGCGCCGAAAATGTACGGGACTCAAATATAGTACCGA
AGCTGCGAACCAGTGCGAAGCACTGAGAAATTCAAAAATCAAATATCAAAATGCAAAATT
AATGAGTCGCTACGCGACAATTTATTATAAAATTGTGAGTGAAGCGAACACCAAAATTTT
AATTTTTGATTTTTACATTTTGATTTTTCAGCGTTTCGCGCTGGTGGTAGAGGAATGTTC
CTAGCGCGCTGAAGCCATAGACGCGAGTCACGGTGGAGTGCTAGGAAGTAAGAATGCAGG
CATAAGTAGCAAAAAGCCAGGTGCGAATCCTGGCCGCCAAAAATCCGAGGTTTCCTGGGC
AACGCGAATCGTCCCAGGGTTAGTCGGTCCTAAGGCCAGGCCGAAAGGCGTAACCGATGG
AAGAGCTGGTTAATATTCCAGCACTGTGCATAGTTTGGTTTTTATTGCACATCTTTAAGC
TTTTAGCGTATTTTGGTTATATACGTGTCGCAAGACGGAGACGAAGCCTTCGGGTAGAGT
CAACTAAAGGTAGCGAGGTGTCTAGAAAAGATAAAAATCGTTAAGCTATGCATAACCGTA
CCGGAAACCGACACAGGTGGATAGGTCGAGTAGACCAAGGCGCATGAGAGAACCCTCGTT
AAGGAACTCTGCAATACAACGGCCGTAACTTCGGGATAAGGCCTGCCTGTTTTTACAGGT
TACAACAAAAGACCAACTGCGACTGTTTACCAAAAACACAGCTCCCTGCTAAATCGTAAG
ATGATGTATA
>gwf2_scaffold_1882_23S_1
TGAAAAGGGCATTTGGTGGATGCCTTGGTATCAGGAGACGATGAAGGAGGCGGGAGACTG
CCATAAGCTTCGGGGAGCCGTCAACCAGGCTTAGATCCGGAGATTTCCGAATGGGGAAAC
CCGACTTGGAGAACCCAAGTCACTTTTGTCTGAATACATAGGGCAAAAGAGTGAACGGCG
TGAACTGAAACATCTAAGTAGCGCCAGGAAAAGAAAACAAGTGTGATTCCCGTAGTAGTG
GTGAGCGAACTGGGAAGAGCCTAAACCTGTATTATGTAAACTGACGCGTGTTGTAATGCA
GGGGTTGTGGGGTATAACATTAAGATGCGTTGATCTTATATCGATTATTTTATGCATAGT
AGAACAGCTCTGGAAAGGGCGGCCAAAGAGTGTGACAGCCACGTAAATGAAATGCATAAA
AGTCGTAGTTGTATACCCGAGTATTACGGAGCACGTGGAATTCCGTGAGAATCTGCCCCG
ACCATGGGGTAAGGCTAAATACTACCTGATGACCGATAGTGCACAAGTACCGCGAGGGAA
AGGTGAAAAGAACCCCGAGAGGGGAGTGAAATAGAATCTGAAACCAATTGTCTATAAGCG
GTGGAAGCGCAGTATACGTACGCACAACCACGTGCCTTTTGCATAATGAGTCAACGAGTT
ATTCCTATATTGCAAGGTTAAGTTTAGAAAGAACGGAGCCGTAGCGAAAGCGAGTCTGAA
TAGGGCGTTTAGTAATATGGGATAGACCCGAAACCAAGTGAGCTACCCATGTCCAGGATG
AAATCTCAGTAAAATAAGATGGAGGTCCGAACCGGTGTAGGCTGAAAACTGCTCGGATGA
GGTGTGGAAAGGGGTGAAAGGCTAATCAAACTTGGAAATAGCTGGTTCTCCCCGAAATAT
ATTTAGGTATAGCCTTGCGCGATTGATTATGGTGGTAAAGTAACAGTCATAGCTTTGGGG
GCGCAAGCTTACCAGGCTTCAGCTAACTCTGAATGCCATAATTTTTGAAAACAGGAGTCA
GACTGTGGGGGATAAGCTTCATAGTCGAGAGGGAAACAGCCCAGATCATTAGTTAAGGTC
CCTAAATGCACGTTAAGTGGTAAAAGATGTGAAAACGCATAGACAGCCAGGAGGTTGGCT
TAGAAGCAGCCATCCTTTAAAAAAAGCGTAACAGCTCACTGGTCAAGTATCTTTGCGCTG
AAGAACGAACGGGGCTAAACGTGCTACCGAAACTATGGCTTGCATATCTGTTCGCAGATA
TGCAGGGGTAGGGGAGCGTTCTCTAATAGATACAAGCTTGATCGTAAGAACAGGTGATGT
TGATTAGAGAAGTGAGAATGTTGGTATAAGTAACGAAAAAATAGGTGAAATTCCTATTCG
CCGAAAGTCTAAGGTTTCCGTGAGAACGGTTTATCCACTCAGGGTTAGTCGATACCTAAG
CCGAGGCCAATTGGAGTAGGCGATGGAAAGCAGGCTAAAAATTCCTGCACCACTCATAAG
CGTTTGAACGAAGGAGTGACGCAGTAGGATAGGCTGACGTGGACTTTGGTTTGCCACGCT
AAGCGTCGAGAAGGATATTGTAGGCAAATCCGCAGTATCATTAACTTTGAGGCGTGATGG
GCATACTAATTTTTAGGAAGAAGTATGTTTGGCTGATTTCACACTGACTAGAAAAGCTTC
TAGTGAGCTTTGTGAGTGATCGTACCGTAAACCGACACAGGTAGACGGGCTGAGAATGCT
CAGGCGTTGAGATAACTATCACTAAGGAACTCGGCAAACTAGCTCCGTAACTTCGGGATA
AGGAGTGCCTAGAATGTATACTTGTTCTTTTAGGATTAGGAAAGCGTTTTCAGGTTTCAA
CAAAGAGGCCCAAGCGACTGTTTCTCAAAAACACAGGGCTCTGCGAACTCGTAAGAGGAT
GTATAGAGTCTGACGCCTGCCCAGTGCCGGAAGGTTAACGGGAGATGTTAGTCTTCGGAC
AAAGCGTTGAACTGAAGCCCCAGTAAACGGCGGCCGTAACTATAACGGTCCTAAGGTAGC
GAAATTCCTTGTCGGTTAAATACCGACCTGCATGAATGGCGTAACGAGATGGGAGCTGTC
TCAACCAGGGATCCAGTGAAATTGTAGTGGAGGTGAAAATTCCTCCTACCCGCGGAAAGA
CGGAAAGACCCCGTGCACCTTTACTATAGCTTGACATTGCTATTGGGATATTCATGTGCA
GGATAGGTGGGAGCCATTGATTCTACGACGCCAGTTGTAGATGAGGCATCCTTGAGATAC
CACCACCCCTGAATATTCTGATAGCTAACTCGGTACGATTATCTCGTGCGAGGACAATGT
CTGGTGGGTAGTTTGACTGGGGCGGTCGCCTCCTAAAAAGTAACGGAGGCTTACAAAGTT
CGGCTCAGAAGGGTTGGAAATCCTTCGTAGAGTATAATGGCACAAGCCGGACTGACTGTA
AGACATACAAGTCAAACAGAGTCGAAAGACGGTCATAGTGATCCGGTGGTTCTGTGTGGA
AGGGCCATCGCTCAAAGGATAAAAGGTACGCCGGGGATAACAGGCTGATCTCCCCCAAGA
GCTCACATCGACGGGGAGGTTTGGCACCTCGATGTCGGCTCATCGCATCCTGGGGCTGGA
GCAGGTCCCAAGGGTATGGCTGTTCGCCATTTAAAGCGGTACGCGAGCTGGGTTCAGAAC
GTCGTGAGACAGTTCGGTCCCTATCTTCCGTGGGCGTAGGAGAGTTGAGGAGAGCTGACC
CTAGTACGAGAGGACCGGGTTGGACATGCCACTGGTGCACCAGTTGTTCTGCCAAGAGCA
TCGCTGGGTAGCTACGCATGGATGAGATAACCGCTGAAAGCATCTAAGCGGGAAGCCAAC
TCCAAGATGAACTCTCCCTGAAGTACGCTTGAAGACTACAATGATTGAGTGAACATTAAT
AAGACCCCTTGAAGACTACAAGGTTGATAGGCTGGGTGTGTAAGCACAGTAATGTGTTCA
GCTAACCAGTACTAATAGGTCGAATGTTTTA
>gwf2_scaffold_22962_16S_1
ATTTAGAGTTTGATCCTAGCTCAGGATGAACGCTGGCGGCGTGGATGAGGCATGCAAGTC
AAACGGGTTCATTTTGTGTAGCAATACACGTTATGAATCAGCGGCAGACGAGGTAGTAAC
ACGTAGGGACGCACCCAGAAGTCTGGTATAGCTTCGCGAAAGCGGGGGTAATCCCAGATG
TGGTAGAGATACCAAAGGAGCAATTCGCTTCTGGAGTGGCCTGCGGAGTATCAGCTAGTT
GGTAGGGTAACGGCCTACCAAGGCAATGACGCTTAGGGGACCTGAGAGGGTGACCCCCAC
CGATGGAACTGAGACACGGTCCATACACCTACGGGTGGCAGTAGCCGAGAATATTCGACA
ATGGGCGAAAGCCTGATCGAGCGACGCCGCGTGATGGATGAAGTCCCTAGGGACGTAAAC
ATCTTTTATGGAGGAGAAAGTCCAGCACATAGCAATATGTGCTGGATTAAACTCGTGCCA
GCAGCAGCGGTAATACGAGTACCCCAAGCGTTATCCGGAATCATTGGGCGTAAAGGGTGT
GTAGGCGGTCTGGTTAGTCTTCTGTCAAAATCTCGGGCTCAACCCGAGACCTGCGGAGGA
AACGGCCAAACTTGAGGGTGCGAGAGGTGAATGGAACTCATGGAGTAGGGGTGAAATCCG
TTGATATCATGGGGAACACCGAAAGCGAAGGCAATTCACTGGCGCATTTCTGACGCTGAA
ACACGAAAGCGTGGGTAGCGAACGGGATTAGATACCCCGGTAGTCCACGCCCTAAACGAT
GATCACTAGCTTTTCGGAGTATCAACCCTCTGAGAGGCGAAGCTAACGCGTTAAGTGATC
CGCCTGGGTAGTACGGCCGCAAGGCTAAAACTCAAAGGAATAGACGGGGACTTGCACAAG
CAGTGGATTATGCGGTTTAATTCGATGTTGAACGAAGAACCTTACCAGGGTTAGAAATCT
AGGTGAACCCCGACAGAAACGTCGGGGGTCCGCAAGGACAGTTAGACAGGTGATGCATGG
CCGTCGTCAGTTCGTGATTTGAATTGTTCCCTTAAGTGGGGTAACGAACGCAACCCTCGT
TGCCAGTTACAAGTGTCTGGCGAGACTGCCCCCTCTCCAGTTTTGGAAATTTCCAAAACT
GCAAAACTGGAGAGGGGGAGGAAGGCGAGGATGACGCCAGGTCAGCATGTCCCTTGATAC
CCTGGGCTACACGCATAATACAATCGCCGCTACAACAGGTTGCGACGGAGTAATCCTGAG
CCAATCCTAAGAAAAGCGGCGCCAGTTCGGATAGGGGGCTGCAACTCGACCCCTTGAAGC
CGGAATTGCTAGTAATCGCGGGTCAGCTATACCGCGGTGAATACGTTCTCAAGTCTTGTA
C
>gwf2_scaffold_11934_16S_1
ATTGAGAGTTTGATCTTAGCTCAGGATGAACGCTGGCGGCGTGGATAAGGCATGCAAGTC
GAATGGTCGTACCTCATTGGGTTGGAAGGTCGCGGAACGAATTCTTTAAGAATTTTTTCT
GCGTATTCTGCGTCAAGTCCGCGTGTCTCTGTGGGTCGCCCGAGCGTAGCGAGGTGCGAC
CATGGCGAACGAGGTAGTAACACGTAGGAACGTACCCCCGAGTCGGGCATAATCAGCCGA
AAGGTTGAACAATTCCCGATGGTCTGTCAGTGCAGAGCACTGACCGCAGAATAACGCGGA
ATAGACGCAGAAGTACGCAGAAGAATACAGATTGTATTTTTCGGCGAAATTCAGCGTACA
GTCTGCGTATGTCCGCGGCCAATGTTCTGCATTGGCAGTAAAGATTTATCGCTCGGGGAG
CGGCCTGCGCAGTATCAGCTAGTTGGTAGGGTAATAGCCTACCAAGGCAATGACGCTTAG
GGGAGGTGAGAGCCTGACCCCCACCGATGGAACTGAGACACGGTCCATACACCTACGGGT
GGCCGCAGTCGAGAATCTTCCACAATGGACGAAAGTCTGATGGAGCGACGCCGCGTGGTG
GATGAAGCCCTCCGGGGCGTAAACACCTTTTATGAGGGAGGAAGTTATTGACGTTACCTC
ATGAATAAGGACCTGCTAAACTCGTGCCAGCAGCAGCGGTAATACGAGTGGTCCAAGCGT
TATCCGGAATTACTGGGCGTAAAGGGTGTGTAGGCGGCTGTGTTAGTCTCACGTTAAAGC
TCCCGGCTCAACCGGGAAAAAGCGGGGGAAACGGCACAACTCGAGGACGCGAGAGATGTA
CGGAACTATAGGAGTAGGGGTGAAATCCGTTGATACCTATGGGAACACCACATGCGAAGG
CAGTACATTGGCGCGCACCTGACGCTGAAACACGAAAGCGTGGGTATCGAACGGGATTAG
ATACCCCGGTAGTCCACGCCCTAAACGATGATCGCTAGCTTTTCGGAGTATCGACCCTCT
GAGAGGCGAAGCTAACGCGTTAAGCGATCCGCCTGGGAAGTACGAGCGCAAGCTTAAAAC
TCAAAAGAATAGACGGGGACTCGCACAAGCGGTGGATCATGCGGTTTAATTCGATGCTAA
ACGAAGAACCTCACCAAGGCTAGAAATCCAAACGAAGTCCCAGCGAAAGTTGGGATGTCT
CACAAGGACGGTTGGACAGGTGTTGCATGGCTGTCGTCAGTTCGTGGTTTGAATTGTTCC
CTTAAGTGGGGTAACGAACGCAACCCTTGCCGTGTGTTACAAGTGTCACACGGGACTGTC
CGCCCTAGGCGGAAGGAAGCGAGGATGACGCCAAGTCAGCATGACCCTTGATGCCTTGGG
CTACACGCATGATACAATGGCTGCCACAGAAGGTCGCGACGGCACTAAGCCCGAGCCAAT
CCCCAAATGCAGCCCCAGTTCGGATTGAGGTCTGCAACTCGACCTCATGAAGTTGGAATC
GCTAGTAATCGCAGGTCAGCTATACTGCGGTGAATACGTTCTCGAGTCTTGTACTCACTG
CCCGTCAAGTCAAGGGAGCCGGGAGTACCCGAAGTTCCTCCACTTTGTTCGCAAGCGAAC
AAAGTGGCGCAGACAAACGCAGACTGTACGCAGAATTACGCAGACTCAAAGAAAGTTTTC
TTTTTTCAGCGACTTTCTGTGTTTATTCAGCGTTATTCAGCGCCATTTTACAAACTTGTT
TGCAAAGTGGAGGGCCTACGGTAAGCTCGGTGACAGGGATTAAGTCGTAACAAGGCACGG
CTAGCGGAAGCTGGTCGTGGAATTCTT
>gwf2_scaffold_1426_16S_1
TTCAGAGTTTGATCCTAGCTCAGGATGAACGCTGGCGGCGTGCATAAGGCATGCAAGTCT
AACGGCCCGCAAGGGCAGTGGCGAACGAGGTAGTAACACGTAGGTACAAACCCCAAAGTC
AGGAATAACCCGCCGAAAGGTGGGCTAATACTTGATAGTCTCTTCGGAGTAAAGATTTAT
CGCTTTGGGATATTGGCCTGCGCAGTATCAGCTAGTTGGTAGGGTAAAAGCCTACCAAGG
CTATGACGCTTAGGGGAGGTGAGAGCCTGGCCCCCACCGATGGTACTGAGACACGGACCA
TACACCTACGGGTGGCTGCAGTCGAGAATCTTCCACAATGGACGAAAGTCTGATGGAGCG
ACGCCGCGTGACTGATGAAGTCCTTCGGGATGTAAAGGTCTTTTATGAGGGAGAAATTTT
TGATAGTACCTCATGAATAAGGGGTTGCTAAACTCGAGGTTACTAAACTCGTGCCAGCAG
CAGCGGTAATACGAGTACCCCGAGCGTTATCCGGAATTATTGGGCGTAAAGGGTGTGTAG
GTGGTAGTGTTAGTCTCTTGTTAAATCCTCCGGCTCAACCGGAGAATTGCGGGGGAAACG
GCACGACTGGAGAGTGCGAGAGGTGCGCGGAACTCATGGTGTAGGGGTGAAATCCGTTGA
TATCATGGGGAACACCAAAGGCGAAGGCAGCACACTGGCGCATTTCTGACGCTGAAACAT
GAAAGCGTGGGTAGCGAATGGGATTAGATACCCCAGTAGTCCACGCCCTAAACTATCTTC
TCTGGCTTTTCGGAGTATCGACCCTCTGAGAGGCGAAGCTAACGCGTTAAGAGAACCGCC
TGGGTAGTACGACCGCAAGGTTAAAACTCAAAGGAATAGACGGGGACTTGCACAAGCGGT
GGATCATGTGGTTTAATTCGATGGTAAACGAAGAACCTTACCAGGGTTAGAAATCTAATC
GAAGGCTAGCAGAAACGTTAGCCGTCTCACAAGGACGGTTAGACAGGTGATGCATGGCCG
TCGTCAGTTCGTGGTTTGAATTGTTCCCTTAAGTGGGGTAACGAACGCAACCCTCGTTGC
CTGTTATAAGTGTCAGGCGAGACTGCCCCCCTCTGCGGGGAGGAAGCGAGGATGACGCCA
AATCAGCATGACCCTTTGATATCCTGGGCTACACGCATGATACAATCGCCGGTACAACGA
GCTGCAATACCGAAAGGTAAAGCAAATCTTTATAAAGCCGGCGCCAGTTCGGATTGAAGT
CTGCAACTCGACTTCATGAAGCCGGAATTGCTAGTAATCGCGGGTCAGACATACCGCGGT
GAATACGTTCTCAAGTCTTGTACTCACTGCCCGTCAAGGCAAGGGAGCCGGGAAGACCTG
AAGCTTCTCTTTATTGAGGATCCAAGGTAAGTTCGGTAACAGGGCTTAAGTCGTAACAAG
GCACGGGTAGCGGAAGCTGCTCGTGGAATATT
>gwf2_scaffold_89_16S_1
ATGGAGAGTTTGATCCTGGCTCAGAATAAACGTTGGCGGCGTGCCTAACACATGCAAGTC
GAGCGAGAAAAGCTTTCGGACTTAGTAAAGCGGCAGACGGGTGAGTAACGCGTGGGAATC
TGCCCTTCAGTGAAGAATACCTTCGAGAAATCGAAGTTAATACTGCATACGTCCCTTCGG
GGAGAAAGATGGCCTCTTGCTGTCGCTAAGAGATGAGCCTGCGTACTATTAGCTAGTTGG
TGGGGTAAAGGCCTACCAAGGCGATGATGGTTAGCCGGCCTGAGAGGGTGAACGGCCACA
CTGGAACTTAGACACGGTCCAGACTCCTACGGGAGGCAGCAGTGAGGAATATTGCGCAAT
GGGCGAAAGCCTGACGCAGCGACGCCGCGTGGAGGATGACGGTCTTCGGATTGTAAACTC
CTGTTAAGCGGGAAGAAAGCCTTATATTTAATATGTGCTGGGGATGACGTTACCATTAGA
GAAAGCACCGGCTAACTTCGTGCCAGCAGCCGCGGTAATACGAGGGGTGCAAGCGTTATT
CGGAATAACTGGGCGTAAAGGGTGCGTAGGCGGCTTATTAAGTCTGCTGTTAAATTCTTC
GGCCTAACCGGGGGCAAGCAGTGGATACTGTCAATCTAGAGTATGAAAGAGAGAGGTGGA
ATTCTCGGAGTAGCGGTAAAATGCGTAGATCTCGAGAGGAACACCGATGGCGAAGGCAGC
TTCTTGGTCCATTCCTGACGCTGAGGCACGAAAGCGTGGGGAGCAAACAGGATTAGATAC
CCTGGTAGTCCACGCCGTAAACGATGATCACTAGACGTTAGGTCTGCTTGCAGGCTTAGT
GTCGCAGCTAACGCGATAAGTGATCCGCCTGGGGACTACGGTCGCAAGATTAAAACTCAA
AGGAATTGACGGGGGTCCGCACAAGCGGTGGAACATGTGGTTTAATTCGACACTACGCGA
GGAACCTTACCTAGGCTTGACATGCATTTGACCGCTATGGAAACATAGTTTTTCAAGTTT
ACTTGGACAGATGCACAGGTGCTGCATGGCTGTCGTCAGCTCGTGTCGTGAGATGTTTGG
TTAAGTCCTCTAACGAGCGCAACTCCTGTCGTCAGTTGCTATCCTTCGGGAGCACTCTGG
CGAGACTGCCTGGGAAACCAGGAGGAAGGTGGGAACGACGTCAGGTCATCATGGCCCTTA
TGCCTAGGGCTACACACGTGTTACAATGGCTAGTACAGAGGGTTGCAAACCTGCGAAGGC
AAGCTAATCCCAGAAAGCCAATCTAAGTTCGGATTGAAGTCTGCAAATCGACTTCATGAA
GTTGAAATCGCTAGTAATCGCATATCAGAACGATGCGGTGAATACGTTCTCGGGCCTTGT
ACACACCTCCCGTCACGTCATGAGAGCTGTCTGTACCCAAAGTCATTTTAGCCAACCTTA
TAGGAGGCGGATGCCTAAGGTATGGGGAGTGATTGGGGTGAAGTCGTAACAAGGTAGCTG
TAGGAGAACCTGCGGCTGGATCACCTCCTT
>gwf2_scaffold_89_23S_1
TTATAAGGGTAATTGGTGGATGCCTTGGTATCAGAAGGCGATGAAGGAGGCAGAAGGCTG
CCAAAAGCTTCGGGGAGCTGTCAATCGAGCATTGATCCGAAGGTTTCCGAATGGGGAAAC
CCTCTCTGGAAAAACCAGAGAACTTTTATCTGAATACATAGGATAAAAGGGCGAACGGCG
TGAACTGAAACATCTAAGTAACGCTAGGAAAAGAAAACAAAGTGATTCCCTGAGTAGTGG
TGAGCGAAATGGGAGGAGCCTAAACCAGTATTATGTATAAGCCTGCGAGCGTTGTAATAC
TGGGGTAGAGGGGCAATTATATTTATGAGTTGCAGCTCATGAGTCAGGAGACTATTTTAG
CAGAAGTGTTCTGGAAAGGACCGCCATAGGGAGTGACAGCCTCGTAAGCGAAAGAATAGA
GTAAATGATAATTTTTGTACCCAAGTACCGCGGAGCACGTGAAATTCCGTGGGAATCTGC
CCGGACCATCGGGTAAGGCTAAATACTACCCGATGACCGATAGTGAACGAGTACCGTGAG
GGAAAGGTGAAAAGAACCCCGGGAGGGGAGTGAAATAGAAACTGAAACCGTTAGCTTACA
AGCAGTAGGAGCACTATGTACGTACGCGCAACCACGTACCTTTTGCATAATGAGCCAACG
AGTTAACATATACTGCAAGGTTATGCTTAGAAAGAGCGGAGCCGTAGCGAAAGCGAGTCT
GAATAGGGCGTTTAGTAGTATGGGATAGACCCGAAACCTAGTGAGCTATCCATGGCCAGG
GTGAAGTCTCGGTAACACGAGATGGAGGCCCGAACCGGTGTAGGTTGAAAACTGCTCGGA
TGAGGTGTGGATAGGAGTGAAAGGCTAATCAAACTGGGAAATAGCTGGTTCTCCCCGAAA
TATATTTAGGTATAGCCTTGTTGAATTCAGTGCGGTGGTAAAGCACAGTTTAAACGTTGG
GGGCGCAAGCTTACCAGATTTTTACTAACTCTGAATGCCACGATGTTAGAAGACAGGAGG
CAGACTATGGGGGATAAGCTTCATAGTCGAGAGGGAAACAGCCCAGACCATCAGCTAAGG
TCCCAAAATATTCGCTAAGTGGATTAAAGATGTGAAAACGCAAAGACAACCAGGATGTTG
GCTTTGAAGCAGCCATCATTTAAAGAAAGCGTAATAGCGCACTGGTCAAGTATTTTTGCG
CTGAAGAATGAACCGGACTAAGCGGATTACCGAAACTATGGCTTGCACAGAGATACGTCT
TTGCGCAGGGGTAGGGGAGCGTTCTTTGATAGATACAAGCTTGACTGTAAAGACAGGTGT
CGTTGATCAAAGAAGTGAGAATGTTGGTATAAGTAACGAAAAAATAGGTGAAATTCCTGT
TCGCCGAAAATCTAAGGTTTCCGTGAGAACGGTTTATCCACTCAGGGTTAGTCGATACCT
AAGCCGAGGCCAATTGGAGTAGGCGATGGAAAGCAGGTTAAATATTCCTGCACCGCTTGA
TAGCGTTTGAGTGATGGGGTGACGCAGCCGGGTAGGTCAACTTGGATTATGAATTGCCAA
GCTAAGCACTTAGAGGAGTTTTGTAGGTAAATCCGCAAAACTGTTATCCTTGAAATGTTA
TGGGCATACAAATTCTTTATGAAGATGTATGTTTGATTGATCCCTCACTGACTAGAAAAA
CCTCTAGCGAGTTATTTAAGCGATCGTACCGCAAACTGACACAGGTAGATAGGATGAGAA
TTCTAAGGCGTTGAGATAATTATCATTAAGGAACTCGGCAAAATTGCCCCGTAACTTAGG
GATAAGGGGTGCCTATATCGTGATCAGGTTTTCTGAAGAGCGATGGTAGGTTACAATAAA
ATGGACCAAGCGACTGTTTACCAAAAACACAGGACTCTGCAAACTCGCAAGAGGAAGTAT
AGGGTCTGACGCCTGCCCGGTGCCGGAAGGTTAACAGGAGGGGCCGACCCGCAAGGGCGA
AGCTTTGAATCGAAGCCCCAGTAAACGGCGGCCGTAACTATAACGGTCCTAAGGTAGCGA
AATTCCTTGTCGGGTAAGTTCCGACCTGCACGAATGGCGTAACGATGGCCACACTGTCTC
CACCCGAGACTCAGCGAAGTTGAAATGTTTGTGAAGATGCAATCTACCCGAGGCTAGACG
GAAAGACCCCATGAACCTTTACTGTAGCTTTGCATTGGATTTTTTTGAATAGACCTGTGT
AGGATAGCTGGGAGGCTGTGAAGCGGTGACGCCAGTCATCGTGGAGCCAACCTTGAAATA
CCAGCCTGGTGTGTTTGAGATTCTAACCTAGACCCCTTATCGGGGTTGGGGACCGTGCAT
GGTAGGCAGTTTGACTGGGGCGGTCTCCTCCCAAATTGTAACGGAGGAGTACGAAGGTAT
CCTAGGTACGGTCGGACATCGTACTGATAGTGCAATGGCAAAAGGATGCTTAACTGCGAG
ACTGACAAGTCGAGCAGATACGAAAGTAGGTCATAGTGATCCGGTGGTTCTGTATGGAAG
GGCCATCGCTCAACGGATAAAAGGTACTCTGGGGATAACAGGCTGATTCCTCCCAAGAGT
TCATATCGACTCCTGGGGCTGTAGCCGGTCCCAAGGGTATGGCTGTTCGCCATTTAAAGT
GGTACGTGAGCTGGGTTTAAAACGTCGTGAGACAGTTTGGTCCCTATCTGCCTTGGGCGT
TGGAAATTTGAAGGGACCTGCTCCTAGTACGAGAGGACCGGAGTGGACGAATCTCTGGTG
TACCGGTTATCACGCCAGTGGTATTGCCGGGAGCTAAGCTGGTAAGAGATAACCGCTGAA
AGCATCTAAGTGGGAAACTCGCCCAAAGATAAGATACCCCGGTTAATCGAATTTGTGATT
CAGGTTTCGGCTTGATGAGCATTGGGAATTAACAATAATCATAAGACTCCTCGAAGACTA
CGAGGTTGATAGGCTGGGTGTGTAAGCGCAGTAATGCATTGAGCTAACCAGTACTAATAG
GTCGAAAGTTTTAA
>gwf2_scaffold_474_23S_1
GAAAAGGGCTTTTGGTGGATGCCTTGGTATCAGGAGACGATGAAGGAGGTAGAAGGCTGC
CATAAGCTTCGGGGAGCTGCCAATCAAGCTTTGATCCGAAGATTTCCGAATGGGGAAACC
CATCTTGGCAAACCCAAGATATCCTTACTTGAATATATAGAGTAAGGAGGTTAACGACGC
GAACTGAAACATCTAAGTAGCGTCAGGAAAAGAAAACGAATGCGATTCCCTAAGTAGTGG
TGAGCGAACCGGGAACAGCCTAAACCTATATCATGTAAGCCTGTGCGCGTTGTGATATAG
GGGTAGTGGGATATGAATATTCAAGAAGTACAGATCTTGAGTTGAATCTGTTTAATTTAG
CTGAATTGTTCTGGAAAGGACAGCCAAAGAAAGTGACAGCCTTGTACGCGAAAATTTAAA
TAGATCAATATTTTGTACACCCGAGTACCGCAGAGCACGTGAAATTCTGTGGGAATCTGC
TCCGACCATGGGGCAAGGCTAAATACTACTTGATGACCGATAGTGAACTAGTAACGTGCG
GGAAAGGTAAAAAGAACCCCGGGAGGGGAGTGAAATAGAAACTGAAACCAAATGTCTATA
ATCTGTGGAAGCGATGTATACGTACGCGCGACCATGTACCTTTTGCATAATGAGCCAACG
AGTTACTCCTATACTGCAAGGTTAAGCTTTGAAAGAGCGGAGCCGTAGCGAAAGCGAGTC
TGAATAGGGCGTTTAGAGTATGGGATAGACCCGAAACCTAGTGAGCTATCCATGTCCAGG
ATGAAGTCGCAGTTACATGCGATGGAGGTCCGAACCGGTGTAGGTTGAAAACTGCTCGGA
TGAGGTGTGGATAGGGGTGAAAGGCTAATCAAACTTGGAAATAGCTGGTTCTCCCCGAAA
TATATTTAGGTATAGCCTTGTTGAATTAAATATGGTGGTAAAGCACAGTTAGAAATTTGG
GGGCGTAAGCTTACCGGTTTTTTACTAACTCTGAATGCTACAGCTTTTGAAATCAGGAGT
CGGACTGTGGGGGATAAGCCTCATAGTCAAGAGGGGAAGAGCCCAGACCATCAGCTAAGG
TCCCTAAATATCTGTTAAGTGGTAAAAGAGGTGAAAATGCACGGACAGCCAGGAGGTTGG
CTTAGAAGCAGCCATCCTTTAAAGAAAGCGTAATAGCTCACTGGTCAAGTGTTTTTGCGC
TGAAAAACGAACGGGGCTAAATAGATTACCGAAGCTATGGCTTAGTTTAAAGTTCGCTTT
AAACTAGGGGTAGGGGAGCGTTCCTTGATAGATACAAGTCTGACCGTAAGGACAGATCAC
GTGATCAAGGAAGTGAGAATGTTGGTATAAGTAACGAAAAAATAGGTGAAATTCCTGTTC
GCCGAAAGTCTAAGGTTTCCGTGAGAGCGGTTCATCCACTCAGGGTTAGTCGATATCCTA
AGCCGAGGCCAGTTGGAGTAGGCGATGGACAGCAGGTTAAATATTCCTGCACCACTTAGC
AGCGTTTGAGCGATGGAGTGACGCAGTAGGGTAGATTGATTTGGCGTATGGATGCCAAAC
TAAGCATTTAGGAGAGTTTCATTGGCAAATCCGTGAGACTGTTATCTCTGAGATGTTATG
GGTATATCAATCTTTAGGGAGAGATATATTTAGCTGATCCCACACTGACCAGAAAAACTT
CTAGCGAGCTGTTTAAGTGATCGTACCGCAAACCGACACAGGTAGACAGGCAGAGAATGC
TAAGGCGTTGAGATAATTATCATTAAGGAACTCGGCAAAATGGCCCCGTAACTTCGGGAT
AAGGGGTGCCTATATTGTGTATTTTGGGTTATGCTCAGAATATGCATACGTAGGTTTCAA
AAAATAGGCTCTACCGACTGTTTATCAAAAACACAGGGCTCTGCTAAGTCGTAAGACGAC
GTATAGGGTCTGACGCCTGCCCGGTGCCGGAAGGTTAACAGGAGATGTCAGTTCGTCGGA
ACGAAGCTTTGAACCGAAGCCCAAGTAAACGGCGGCCGTAACAATAACGGTCCTAAGGTA
GCGAAATTCCTTGTCGGTTAAATACCGACCTGCATGAATGGCGTAACGAGATGGGAGCTG
TCTCAACCAGGGATCCAGTGAAATTGTAGTGGAGGTGAAAATTCCTCCTACCCGCGGCTA
GACGGAAAGACCCCGTGCACCTTTACTGTAGCTTTACATTGGACTTTGATAACATCTGTG
TAGGATAGGTGGGAGGCTTTGAAGTGGATTCGCTAGAATTCATGGAGCCAACGTTGAAAT
ACCACCCTGATGGTGTGTTTGAGGTTCTAACCTAGGTCCATTATCTGGATCGGGGACCGT
GCATGGTAGGCAGTTTGACTGGGGCGGTCTCCTCCCAAATTGTAACGGAGGAGTACGAAG
GTATCCTAGGTACGGTCGGACATCGTACTGATAGTGCAATGGCAAAAGGATGCTTAACTG
CGAGACTGACAAGTCGAGCAGATACGAAAGTAGGTCATAGTGATCCGGTGGTTCTGTATG
GAAGGGCCATCGCTCAACGGATAAAAGGTACTCTGGGGATAACAGGCTGATTCCTCCCAA
GAGTTCATATCGACGGGGGAGTTTGGCACCTCGATGTCGGCTCATCACATCCTGGGGCTG
TAGCCGGTCCCAAGGGTATGGCTGTTCGCCATTTAAAGTGGTACGTGAGCTGGGTTTAAA
ACGTCGTGAGACAGTTTGGTCCCTATCTGCCTTGGGCGTTGGAAATTTGAAGGGACCTGC
TCCTAGTACGAGAGGACCGGAGTGGACAGATCTCTGGTGTACCGGTTATCACGCCAGTGG
TATTGCCGGGAGCTAAATCTGGAAGAGATAACCGCTGAAAGCATCTAAGTGGGAAACTTG
CTTCAAGATAAAATACCCCTGTTAAGAACGCTTAGTGCGTTGGCTTCGGTCAATAATCTA
AAAATACTTAACAATTATTAAGATCCCTTGAAGACTACGAGGTTGATAGGCTGGGTGTGT
AAGTGCAGTAATGTATTGAGCTAACCAGTACTAATAGATCGAATGTTTTA
>gwf2_scaffold_793_16S_1
CTGAGAGTTTGATCCTGGCTCAGGATGAACGCTGGCGGCGTGTCTAAGGCATGCAAGTCG
AGCGCACCTATATGCGATTACATCAAGAATAGGTGAGCGGCAAACGGGAGCGTAACACCT
TGGTAATCTACCTCGAGGTCGTGAATAGCCCTTGGAAACGAGGAGTAATACACGATGGTT
AAAAGAGGTCTTAAGACTTTTTTTATAAAGCTTTGGCGCCACGAGATGAACCTAGGTCCT
ATCAGCTTGTTGGTGGGGTAATGGCCCACCAAGGCTATGACGGGTAGCGGGTGTGAGAGC
ACGACCCGCCTCACTGGGACTGAGACACTGCCCAGACACCTACGGGTGGCTGCAGTCAAG
AATATTCCTCAATGCGCGAAAGCGTGAAGGAGCGACGCCGCGTGCCGGATGAAGGCCTTC
GGGGTGTAAACGGCCTTTATCAGGGACGAACAACGGACGGTACCGGACGAATAAGTGGTT
GCTAACTCTGTGCCAGCAGCAGCGGTAATACAGAGACCACGAGCGTTATCCGGATTTATT
GGGCGTAAAGCGTCCGCAGGTGGTTATGAAAGTCATTTGTCAAATCTCCGGGCTCAACCT
GGATACTGCGTGTGATACTGCATGACTCGAGGCCGGGAGAGGCACATGGAATTGCTGGTG
TAGCGGTAAAATGCGTTAATATCAGCAAGAACACCAAAGGCGAAGGCAGTGTGCTAGAAC
GGTCCTGACACTCATGGACGAAAGCGTGGGTAGCGAATGAGATTAGATACCTCAGTAGTC
CACGCCCTAAACGATGAATGCTAGATTTTGGGAGTATCGACCCTCCCAGAGTCGGTTAAT
CAAGCTAACGCATTAAGCATTCCGCCTGAGGAGTACGGCCGCAAGGCTAAAACTCAAAGG
AATAGACGGGGACCCGCACAAGCGGTGGAGCATGTGGTTTAATTCGACGATAAGCGAGGA
ACCTTACCTGGGCTTGAAAGATAGCTGCAAGCCGCCTGAAAAGGTGGCCGCCTTCGAGGG
TGCTATCTAGGTGCTGCATGGTCGTCGTCAGCTCGTGCCGTGAGGTGTACCCTTAAGTGG
GGTAACGAGCGCAACCCTCGTCCTGCGTTATTATGTCGCAGGAGACTGCCTTCGCAAGAA
GGAGGAAGGCGAGGATGACGTCAAATCAGCATGGCCCTTACGTCCAGGGCGACACACGTG
CTACAATGGCCGGATACAATGGGTTGCCAAACCGCAAGGTGGAGCTAATCCTCAAAGCCG
GCCCCATTTCGGATCGAAGGCTGCAACTCGCCTTCGTGAAGCTGGAATCGCTAGTAACGG
CCGATCAGCTACGCGGCCGTGAATACGTTCTCGGGTCTTGTACTCACCGCCCGTCAAGTC
AAGAGAGTTGGTAACACCCGAACGTCGCCGTAGGGCGGCGGAAGGTGGGATCAATGATAG
GGACTAAGTCGTAACAAGGCATCCGTAGCGGAAGCTGTGGATGGATCACCTCCTT
>gwf2_scaffold_1583_23S_1
AGAGCATAAGGGCATACGGTGGATGGCTCGACAGAACGTGCTGACGAAGGACGTAGCAGC
CTGCGATAAGCTTCGGGGAGGTGGCAAGCAACCTTTGATCCGGAGATATCCGAATGGGGA
AACCTGGTACGGGGAAAGCCGTATCATCTGGCGCTGAATATATAGGCGTTGGAGAGGCAC
CTGGGGAAGTGAAACATCTCAGTACCCAGAGGAAAAGAAAAAGATCTGCTCGTTGTTATG
TAGAAACGTAGAAAGCGTAAGCGATTCTACGGAGTTCTACATACACAACGAGCCCATTCC
CTTAGTAGTGGCGAGCGAAAAGGGATCAGTCCAAACCTTTCCGGTGAAGTTGTCCTGTCG
GTGTGAACGCAAGTTTTCATCAAGGGATAATGAAAGGCGGCAGTCGTTGTTGGAAAGGGG
TTGAAAGTCCGTTATGTTGTTTTCTGCCGAAAACAAGCAAGACATGCAATATATAGGGGA
ATCCACTGGAAAGTGGAACCAAAGAAGGTGATAGTCCTGTACGCGAAATATATCTGTGTG
ATTGTAGTAATGGCACTTGAGTACCACGAGACTCGAGAAATCTTGTGGGAATCTGCCGCG
ACTATGTGGCAAGACTAAATACATGTTCTGATCGATAGTGAACCAGTACCGCGAGGGAAA
GCTTAAAAGTACCCCGGAAGGGGGATGAAATAGTATCTGAAACCGTATGCTTACAAGGAG
TCGGAGTCTTGTCGCAAGACAGGATGACGGCGTTCCTATTGAAGAATGAGCCAACGAGTG
TGCTACGTGTCGCACAGTTAAGTCCTCCGGGACGAAGCTAAAGTGAAAGCGAGCGTTCAA
TACGCGTATTTTGAAAATTGTTCACGTTATTTGGAAATTTATTTTTGAGTAACGTGAACA
TTTTCAAACAGTGACACGTACATGACCCGAAACCGGGTGACCTATCCATGACCAGGCTGA
AGCGAATGTAACAGTTCGTGGAGGGCCGAACCCACGTGCCGTGCAACACACGGGGATGAG
TTGTGGATAGCGGAGAAATTCCAATCGAACTCGGTAATAGCTGGTTCTCTCCGAGATAGC
TTTTGGGCTAGCGTCGGTAAATAATGTGTTGGGGGTAGAGCACTGAATGGGATTGTCGCC
GCAAGGTAGCGACTCTAATCAAACTCCGAATACCAACATGTGTTCCCGGCAGTCAGACGA
TGGGGGCTAAGCTCCATACGTCGAAAGGGAAACAGCCCAGATCTCAAGCTAAGGCCCCTA
AATCATCATTAAGTGTAAAAGGTGGTGGAAAGACTTTTACAACCAGGAGGTTGGCTTAGA
AGCAGCCATCCTTTAAAGATAGCGTAATAGCTCACTGGTCAAGTTTTTCTGCGCCGAAAA
TGTACCGGGGCTAAACGACGTACCGAAGTTGAGGGTTTGTCCAGTTTCGACTGGACAAGC
GGTAGGGGAGCATTCGTATTGCGCTGAAGTTGTGTCGTAAGGCATGGTGGAGCGATACGA
AGTGAGAATGTTGGCATAAGTAGCACAAAGACAGGTGAGAGTCCTGTCCGCCGTAAACCC
AAGGTTTCCTGGGCAACGTGAATCGTCCCAGGGTTAGTCGGGAGCTAAGGCGAGGCTGAA
AAGCGTAGTCGATGCACAGCAGGTTCATATTCCTGCACTCTGTTTTGTTTCCAATGAGGG
GACGCTCTTCGTATTTTCCCGCGTTCTATGGCTATGACGTTGGGCACATCTGAACGACTG
GCAGGCAAATCCACCAGTCATCCATTTGGATGCGATCGCAAGCTTGTTGAAAGACGAGCA
AGGGGAAAAGAAAGGGAGCCAAGAAAAGCCTCTAGGGTTAAGCAAAATAGACCCGTACCG
GAAACCGACACAGGTGGGTGGGTGCGATAATGCACTAAGGCGTACGAGAGAACCCTTGTT
TAGGAACTCGGCAAAACAATGGCCGTAACTTCGGGATAAGGACTGGTTGCCCCCGGGAGG
GGGTGACCCGCAGCGAAAGACGTCAACCGACTGTTTATCAAAAACACAGGTCCCTGCTAA
ACCGTAAGATGAAGTATAGGGGCTGATGCCTGGCCAGTGTCAGAACGTTAAGGAAGGGGG
TCATTCCACCGCAAGGTGGTCAAAGCCTCTGACTGAAGCGCGGATGAACGCCGGCGATAA
CTATAATCGTCCTAAGGTAGCGAAATTCCTTGACGGGTAAGTTCCGTCCTGCACGAATGG
CATAACGAGTGATGAGTGAAGATGCTCATTACCCGTGGTTAGACGAAAAGACCCCGTGAA
GCTTTACTACAACTTGTTCTTGGGTTCATGCTTCGCATGTTGAGCGTAGGTGGGAGCTTC
GGCGCCAATGAGACACCACCCTTGCGCTGCGTGACTTCTTACCGCTCAGCCTGAATCGGC
TGGGTGGAACAGTAGCTGGTGGGTAGTTTACCTGGGGCGGGTGCCTCCCAAAAAGTAACG
GACGCGTTTACAAAGGTTGGCTTGGCGCGGATGGAAATCGCGCTGGACGCGCAAACGCAG
AAGCCAGCTTTACTGCAAGACAGACAAGTCGCGCAGTCGCGAAAGCGGAAGTTAGTGATC
CGACCGTACGACATAGGACGGCGGAAGCTCAACGGATAAAAGCT
>gwf2_scaffold_51868_23S_1
AAGGTTTCCGTTTCAATGTTAATCAGAGACGGGTTAATCGGTCCTAAGGTCAGTCCGCCG
CAAGGCGGGGTAGCCGATGGATAACAGGTTAAAATTCCTGTATTTGTTTATGTTTGACAA
GTTGAAACTCAATTTATTGAGTGTAGAGCCTATAAGGGGGGACAAAGTGGAATTTTCTAT
TTTCAGGAAAATCCCCGTGTAGGAAGCATAAATAAACCGTACCACAAACCGACACAGGTG
GGCGAGTTGAGTATACAAAGGCGATCGGGATAACTATCCTTAAGGAACTCGGCAACGAAA
GCTGGACGTAAGCTATGCGAGATGTCCTGTCCTGAGAGAAATCGAAGGATTACAACAAAA
GACGCTGAGCGACTGTTTAACAAAAACACAGGTCCCTGCTAATCCGAAAGGAGATGTATA
GGGGCTGATACCTGCCCAGTGCCAGTAATTTACTGTCTCAAGTGACTCCCTCCGCAAGGT
CGGGATGAGCCTGGGGCCTAAGATCTGGTGAACGGCAGCAGTAACTATAACTGTTCCATG
GTAGCGAAGTTCCTTGTCTGGTGAGTTCAGACCCGCACGAAAGGTAGAACGACTTAGCGA
CTGTCTTGAGGATAGACCCGGCGAAATTGCAATGGCTGTGAAGATGCGGCCTTCCCATAC
TTGGACAAGAAGACCCCGTGGAGCTTGTAGCGTAGGAGGGAGCTTCGGCAACAATGAAAC
ACCTCTCTTTTTTGAATTTAAATCTAACCATTACCCTTATAAAAACAGGGACTGGGACAA
GGTCTGGCGGGCAGTTTGACTGGGGCGGTCCCCTCCAAAAAAGTAACGGAGGGATACAAA
GGTACACTTAACCCGTAAGGAAATCGGCTGTTAAGCGTAAAGGTATAAAGTGTGCTTGAT
AGCAAGACTTACAAGTCGAGCTAGTGCGAAAGCAGGTCTTAATGATCCCCCGCCACCTCG
AGGGAGGGGTGGGGCTTATCGGATAAAAGCTACCCCGGGGATACATGTGTGTTCCAGTCC
TGATGTATAATTACATCGGGCTGAAAAAATATGGCTAATAACGGTGAAACCTAAGAGTTG
GTGGTTTGGTCTTACCAAATACATCGAGACAATTTTTAGGCAATACCGTGGGAAGTCGAA
GGTATGGACAAGATTCAAAAAGCAGTAATAATAGGATCAATTTTAGGAGATGGATTCTTG
CAGAAAACTGGTAAGAATAATGCTCGTTTAAGGCTAGAACATAGCTTAAAACAAAAAGAT
TATTTACTCTGGAAGTCTCAAATTTTAAGTAATTTCTTTCAGAAAAAACCTGATATTTTG
GAAAGAACAAATCTAAAATTCGGTAAAACTTATCAGTATATTAGAAACCAATCTTATTCA
GGTTTAGAATTAGGAAAGTTTCATAAACTTTTCTATGTTGATAACAGGAAAATAATTCCA
AATCAAATCTCTAAACTTTTAGAAGATCCATTATCGCTGGCAGTTTGGTTTATGGATGAT
GGTTATTATTATCAAAGAGATAAAATAGCTTATATATACATACCCAAATATGACCAGGAA
TCAATTAATAAATTATTAAATGCTTTGAATTTAAATTATGGTTTAATTCCTCAATTTAAA
ATTAAAAAAAGAGGGGAATATGTTTTAATTTTTACTGTAAAAGATACGGCAAAATTAATG
CAAATTATCAAACCATATATTATAAAATCTATGTCCTATAAACTACCTTTTGACCCCGTA
TCGACTGAACCTAGTAGCAAGGAGTGAATATCCGTTTACTCCTGGGTGAGATGTGAGGTT
AAATCTTGCATAATATGCCGTAGTCCGACATAATGTCGGACAAGATATAGTCAGTACTTC
GAGCAATCGGAGAATATTTACGAACAGGCTAGTCTTGCCCTACAGTCCACAAGGACGGCA
AGGTTCGGCACCTCGATGTCGGCTCATCACAGCGCGGGGCTGAAGCAGGTCCCAAGCGTC
TGGCTGTTCGCCAGTTAAAGTGGTACGCGAGCTGGGTTCAGAGCGTCGTAAGACAGCTCG
GACTCTATCCAGTATGGGCGTTTTGATACTTGAGGGGAGTTATTTCTAGTACGAGAGGAC
CGAAATGAGGGAACCTCTAGTGTGCCTGTTGTATGTTGAATGCAACGCAGGGTAGCTACG
TTCCTAACTGATAAGCGCTGAAAGCATCTAAGCACGAAGCAGGCCCTAAGATGAGGTATC
TTTTAAGACCCCCCGTAGACTACGGGGTTAATAGGTTGGCGGTGTAAGCACTGTAAGGTG
TTTAGCCTACCAATACTAATGGTC
>gwf2_scaffold_7105_23S_1
ATTAAGGGTATATGGTGGATGCCTAGACTTGAAAAGCCGATGAAGGACGTAGCAGCCTGC
GATAAGCTCCGGGGAGGCGGCAAGCAACCTTTGATCCGGAGATGTCCGAATGGGGAAACC
CAATGTCGCTAAATAAGCGGTATTGTTCGTTCTTGTTGAACGAAAGTTAGACATGAACGA
ATGGGAACCTGGGGAATTGAAACATCTTAGTACCCGGAGGAAAATAAATCGAATGAGATT
CCCTAAGTAGTGGCGAGCGAAAGGGGAAAATTTCGTTTCTTGCTTTTGTAAGAGACGGAA
CGCCCAAACCGTGTTGACATGACCATCTGGTGAAGCGCCGAGCAATCGGCGTGTAGCTAT
GTGAGAAACGGGTGCAAGCTCAATATGTCTGCGCGGGGTAATGAGAAAGTACTTTTTTTC
TTCTTGCAGAGAAAGAATAAGGCAAATGCGTACTTGTGACTTCGGTGGGCATCATCATGC
TTGATGGTACCTGCTCGTCATGCGTACTCCAATTACTAGCGGAATCCACTGGAAAGTGGA
GCCATAGAACGTGATAGCCGCGTACGCGAAAGTAATCAAACCTTATTGTATTTTTCTCGA
GTAACATAGGACCCGTGAAATCCTGTGTGAAGGTGTCCCGACTACGGGATAAGGCTAAAT
ACTTTTCAAGATCGATAGTGAACAAGTACCGTGAGGGAAAGGTGAAAAGCACCCCGAAAG
GGGAATGAAATAGTTTCTGAAACCATATACTTACAACAAGTCAGAGCCCGTCCAACCCGC
AAGGGAGTGGGTGGGTGATGGCGTTCCTATTGAAGAATGAGCCAACGAGTTCTCTCAACC
ATGTACGGTTAAGCCCGATAGGGCGGAGCCATAGTGAAAGCGAGCGTTAAAAGCGCGCGT
CCAGTCTTTATGACTGGACATATATGGTGAGAGAGACCCGAAACCGGGTGATCTAGCCAT
GGCCAGGGTGAGTCCAGAGTAAAATCTGGAGGAGGCCCGAACGCACCAGCCGTGCAACAC
TGGGCGATGAGCTGTGGCTAGCGGAGAAATTCCAATCGAACTCGGCAATAGCTGGTTCTC
CCCGAAACAGTTTTAGGACTGGCTCCGTATCAGCCCCAAGGGGTAGAGCACTGGATGGAG
AAGGGTGGCGCAAGCCTACCTTTTCTAATCAAACTCCGAATACTTGGGATCCGCTCTTGA
TCTAAAATCAAGAAGGTAACGGATACGGAAGTTAGAGCATGGGGGCTAAGCTCCATCGCT
CAAAAGGGAAACAGCCCAGACCTTAATCTAAGGTCCCAAAGTGCGTGTTAAGTGTAAAAG
GAAGTGAGGCGACGAAGACAACCAGGAGGTTGGCTTAGAAGCAGCCATCCTTTAAAGAAA
GCGTAACAGCTCACTGGTCAAGTTTCTTTGCGCCGAAAATGTACCGGGGCTCAAACACGC
CACCGAAGATAAGGATCATTCCGATTATATCGGAGTGGTGGTAGGGGAGCGTTCTTTATG
CAGTGAAGCTTTGATGTGAATTAAGGTGGAGCGTAAAGAAGTGAGAATGTTGGCATGAGT
AGCAGAAAACACGGTGAAAATCCGTGACACCGAAAGCCTAAGGTTTCCTGGGCCACGATG
ATCGTCCCAGGGTTAGGCGGCCCTAAGTGTGCCTCATTTTTGAGGCATGCGATGGACAGC
AGGTTAATATTCCTGCTCTTCAGTACGTTTTCGTTTTACTGACGCATCATAAAGGTTTTG
GCGTGTTTTGGTTATACACGTTTCCGGCGCAAGTCGGGACAAGGCAAAGCTCTCGGGCTC
AAGCCAAGCAGAGTTTGAGTGGTGCCAAGACAAGGTAAAACGAGTTAAACGTGCTGGATC
CGTACCGCAAACCGACACAGGTAGGCGGGATGAGAATTCTAAGGTGAACGAGACAACTCT
GGTTTAGGAACTCGGCAAAACAACGGCCGTAACTTCGGGATAAGGCCTCCCCCCAAAGCT
TGCAAGAGTGAAGGGGGGCGCAGTAAACGATCTCAGGCGACTGTTTACCAAAAACACAGG
TCCCTGCTCAAACCGAAAGGTGAGGTATAGGGGCTGACCCCTGGCCAGTGTCCGAAGGTT
AAGGGGATGGGTGATTTCCGACGCAAGTCGGGATGAGCCTTGAACTGAAGCCCGGATGAA
CGCCGGCGATAACTATAATCGTCCTAAGGTAGCGAAATTCCTTGTCGGGTAAGTTCCGAC
CCGCACGAATGGGGTAACGGTCTGAGAACTCTCTCAACCAGGGACTCGGCGAAATTTCAT
AAGTAGTGAAGATGCTACTTACCCGCGGCTAGACGAAAAGACCCCGTGAAGCTTTACTAC
AACCTGGTATTGAAGTACGGAATGCGCTGTTTAGCATAGGTGGGAGGCTTTGAGTCCGGA
TCGCCAGATTCGGAGGAGCCGACAGTGAAATACCACCCTGTGAGTTTTGTGCATCTAATC
CTGATGTAAATCAGGAAACAGTATCAGGCGGGTAGTTTATCTGGGGCGGATGCCTCCAAA
AAAGTAACGGAGGCGCTCAAAGGTTGGCTTAGCTCGGATGGAAATCGAGCTTTAACGCGC
AAAGGCATAAGCCAGCTTTACTGCGAGAGGGACAACTCGAGCAGTCGCGAAAGCGGGACT
TAGTGAACCGATGCGCCCATGTAGGAGGCGCAAAGATCAACGGATAAAAGTTACTCCGGG
GATAACAGGCTGATCTCCTCCAAGAGTCCACATCGACGAGGAGGTTTGGCACCTCGATGT
CGGCCCGTCGCATCCTGGGGGTGAAGAAGCTCCCAAGGGTTTGGCTGTTCGCCAATTAAA
GCGGTACGCGAGCTGGGTTCAGAACGTCGTGAGACAGTTCGGTCTCATATCTGCCGTGGG
CACAGAGATTTGAGGAGGCGCTTCCTTAGTACGAGAGGACCAGGAAGCACGAACCTCTGG
TGTACCAGTTGTTCCACCAGAGGCATCGCTGGGTAGCGACGTTCGGTTCGGATAAGCGCT
GAAAGCATCTAAGCGCGAAGCGGTCTCCAAGATTAGATCTTAGAAATCCTTCAAGATTAG
AAGGTTGATAGGCTCTAGGTGGAAGCTCCGCAAGGAGTGTAGCCGAGGAGTACTAATCA
>GWB1_scaffold_2099_23S_1
ACAGGTTATTAAGAGCCTATGGTGGATGCCTTGACACAAAGAGGCGATGAAGGACGCGGC
GTGGCTGCGATAAGCCTCGGGGAGGTGCTTAGCAACCTTTGATCCGGGGATTTCCGAATG
GGGCAACCCGTCTCGCAATTCAATGCGGGACATCTTTCGAGTAACGTCGGAAGAAGCGAA
CCCGGGGAAGTGAAACATCTCAGTACCCGGAGGAAAAGAAAAAACATCAGCTTTTAGCTT
TTAGCTCATAGCTTTCGGGGTTTTCCCCGTCGGCTAATGGCTATAAGCTATAAGCTGAAT
TATTCCCTTAGTAGCGGCGAGCGAAAAGGGAAGAGCCTAAACCCGTTGCGTGACGCGCAA
GCGAAGCGCGGCGGGGGTTGCAAGGCAATGACGTTTGAGGTTTAAGTCGCAAGATTTAAT
TTTCAAGAGAGTTAAAAAATAAAACGGTTAATTGAACGTCCCTGGAAAGGGCGACCAAAG
AGGGTAATAGTCCCGTAAATGAAAATTGTTTTGTCTCTCAGTCATTGTTCTTAAGTACCG
CGGGGAACGACAGCCCCGTGGGAAGCCGGGATGACTATAATCCCAAGGCTAAATACTCTT
TGTGATCGATAGTGAACTAGTACCGTGAGGGAAAGGTTAAAAGAACCCCGGTGAGGGGAG
TGAAATAGAACCTGAAACCATAAGGCTTACAAAGAGTCGGAGTCCCTCCGCCCGCAAGGG
CGTTCGGGATGACGGCGTGCTTTTTGCAGAACGAGCCAACGAGTGTATGTGCGTTGCGTG
CTTAAGTCGCTTAAAAAACGACGAAAGCAAAGGGAAACCGAGTCTTAAATGGGCGATTTG
TAGCGCATATACGACCCGAAGCCAAGCGAGCTACCCCTGGCCAGGATGAATCACGGGTAA
TACTGTGAGGAGGTCCGAACCGGTGAGTCGTGCAACGCTCTCGGATGAGCTGGGGGTTGT
AGTGAAAAGCTAATCGAGCTTGGTAATAGCTGGTTCTCTCCGAAATAGCTTTAGGGCTAG
CCTCTGAGTTCCCGTTTTTGGAGGTAGAGCACTGGATGGATTGAGATGCGAAAGCTACTT
AGTCCAATCAAACTCCGAATTCCGAAAACAAATGCTCAGGGAGTAAGTCTAAGGGGGCGA
AGCTCCTTAGACAAAAGGGAAAAAGCCCAGACCATCATCTAAGGTCCCTAAATTCGAGCT
AAGTGTAAAGGAAGTGGCCCGCCAGAGACAGGTAGGAGGTTGGCTTAGAGGTAGCCATCC
TTTAAAGAGTGTGTAACAACTCACTACCATATGGCGGACTGCGCCAAAGATGTATAGGGG
CTAAGCTCGGTACCGAAGATATGGATGTATTTCGCGCAAGCGAAGTACGTGGTAGGAGAG
CGTTCTTTATGCAGTGAAGCAGAACCGGAAGGTTCTGTGGAGCGTAAAGAAGTGAGAATG
TTGGCATGAGTAACCGCAAGTCCGGTGAAAAACCGGACCACCGATAACCTAAGGTTTCCT
TGGCAATGTAAATCAGCCAAGGGTTAGGCGGGCCTAAGGCGATGCCGAAAGGCGAAGCTG
ACGGACAGCCGGTTAATATTCCGGCCCCGCCTTCAATCTATCCCGCAGCAATGCGGGATA
AAATGGGGTGACGTAATTTGAAGGTTGAGGCGCGTTATTGGATTCGCGTTCTTGGTTTTT
GATGGATTTTCCAGGCAAATCCGGAAAGTCGTTAACATCGGAGATTGAGAAAATTTTTGA
GCAATCAAGAAAATTTCAGCCAATCGGTTACCTAGAAAACCCTCGTTATTCCGGTGTTTT
TGCTTTTTCGGAGCAATCCGTATTGGCGAATGCCGGTGATTGGAGGCGACCGTACCACAA
TCCGACACAGGTAGGTTGGGCGAGAAGCCCGAGGTGAACGGGTGATTCCTCGTTAAGGAA
CTCGGCAAAAAAGCTAGACGTAAGTTCGCAATATGTCTTCCCCGCTTAGGCGGGGCGCAG
CTAAAGTACCCCTAGCGACTGTTTATCAAAAACACAGCTCCCTGCTAACTCGCAAGAGGA
TGTATAGGGGGTGACGCCTGTCCAGTGCTGGAAGGTTAACGGTAGATGTCTCTTTGTATT
TGAGATTATATCAATGACGCGGAGAGGCTGATGCCCGAAGCCCCAGTGAACGACAGCGAT
AACTATAATCGTTCTAAGGTACCGAAATCCCTTGGCATGTAAGTTATGTCCCGCAGGAAT
GGCGCAACGACTGGGGGACTGTCTCAACGAGGAGCCCGGTGAAAATGCAGTGGTGGTGAA
GATGCCCCCTACCTGCGGCAAGACGAAAAGACCCCGGAAGCTTTACTGCAACTTGATATT
GGCTTAAGGTTCTGGATGCGTAGAATAGGTGGGAGGCTTTGAAGTTCGCCTTTCGGGGCG
GATGGAGCCGTCAGTGAAATACCACTCTTTCAGGACTTTAAATCTAACCCCGATGATGAA
AACGCCGGGGGACAGTGTCTGGCGGGCAGTTTTGGTGGGGCGCTATCCTCCTAAAATGTA
ACGGAGGAGTTTATTAAGGTCGGCTAACTCCGGATGGAAATCGGAGTGATAGGGTAAAGC
CATAAGCCGGCTTGACTGCAAGGCGTATATGCCGCGCAGCTACGAAAGTATAACTTAGTG
AACCGATGGTTCTTTGTAGAAAGGCCAGAGATTATCAGACAAAAGCTACTCCGTTCGGCA
CCTCGATGTCGGCTCATCTTATCCTGGGGCTGGAGAAGGTCCCAAGGGTTTGGCTGTTCG
CCAATTAAAAAGATACGTGAGCTGGGTTCAAACCGTCGTGAGACAGGTTGGTCTCTATCT
GCCGCAGGCGTTGATGCTTGAGGGAAGTCGCTCCTAGTACGAGAGGACCGGAGTGAACGA
ACCTCTGGTGTACGAGCTGTCCCGCCCGGGGCAATGCTCGGTAGCTATGTTCGGAAGGGA
TAAGCGCTGAAAGCATATAAGCGCGAAGCCCCTCCCAAGATTAGGCATCGTTTAGATCCG
TGGGAGATGACCACGTTGATAGGCTGCAGGTGTAAGTCCGGCAACGGATTAAGCCAAGCA
GTACTAATAGATCGA
>gwd1_scaffold_0_16S_1
AAGTAGAGTTTGATCCTAGCTCAGGATGAACGCTGGCGGCGTGGATAAGGCATGCAAGTC
GAACGGACTTCATTTTTCCCGCGATGCGATTACATCAAGTCAAAGGTCGTTTGAAGTTAG
TGGCGAACGAGGTAGTATACATAAGGAACTTCCCCCTAAGTCGTGAACAACTCACCGAAA
GGTGAGCTAATACACGATAGTCTCTCCGGAGTAAAGTTTTTCGCTTAGGGAACGGCCTGT
GAAGTATCAGCTAGTTGGCGGTGTAAAGGACCACCAAGGCTATGACGCTTAGGGGAGCTG
AGAGGCTGACCCCCACCGATGGGACTGAGACACGGCCCATACACCTACGGGTGGCTGCAG
TCGAGAATCTTCCGCAATGGACGAAAGTCTGATGGAGCGACGCCGCGTGATTGATGAAGC
TCTTCGGAGTGTAAAGATCTTTTATGAGGGAAGAAGTTTATTGACGGTACCTCATGAATA
AGGGGCTCCTAATCTCGTGCCAGCAGGAGCGGTAATACGAGAGCCTCGAGCGTTATCCGG
AATTATTGGGCGTAAAGGGTGCGTAGGCTGTTCTGTTAGTCACCTGTTAAAACCTTGGGC
TTAACCTAAGGCCCGCGAAAGATACGGCAGAACTAGAAAGTGCGAGAGGTGTACGGAACT
CATGGTGTAGGGGTGAAATCCGTTGATATCATGGGGAACACCAAAAGCGAAGGCAGCATG
CTGGCACATACCTGACACTGAGGCACGAAAGCGTGGGTAGCGAACGGGATTAGATACCCT
GGTAGTCCACGCCCTAAACGATGATCTCTAGCTTTTCGGAGTATCGACCCTCTGAGAGGC
AAAGCTAACGCGTTAAGAGAAGCGCCTGGGAAGTACGGCCGCAAGGCTAAAACTCAAAGG
AATAGACGGGGACTTGCACAAGCGGTGGATCAGGTGGCTTAATTCGACGGTAAACGAAGA
ACCTCACCAGGGCTAGAAATCTAGGAAAGACCAAGGAAACTCGGTAACTCCGCAAGGATC
TATGAGCAGGTGATGCATGGCCGTCGTCAGTTCGTGGTTTGAACTGTCCCCTTAAGTGGG
TCAACGAACGCAACCCTCGTTGTCTGTTATATTTGTCAGACGAGACTGCCCCCCCCCAAG
CGGATAAAAGTTGAAAGTTAAAAGTTCATAAAGTTCATAAAGTAAAATGCATTTTGCATT
CACTTTATAACTTTACACTTTATAAAACTTTATAACTATTTGTACGTTTCGGTCGGGGAG
GAAGGGGAGGATGACGCCAGGTCAGCATGTCCCTTGATACCTTGGGCTACACACATAATA
CAATCGCAATTACAACGGGCAGCGACGGGGTAACCCTGAGCGAATCCTATAAAAATTGCG
CCAGTTCGGATTGGGGGCTGCAACTCGACCCCATGAAGTTGGAATTACTAGTAATCGCGG
GTCAGACATACCGCGGTGAATACGTTCTCAAGTCTTGTACTCACCGCCCGTCAATTCAAG
GGAGCCGGGAATACTCGAAATCTCTCCAGAAGGAGGGCCTACAGTAAGCTCGGTGACAGG
GAATAAGTCGTAACAAGGCACGGGTAGCGGAAGCTGTTCGTGGAATAA
>gwd1_scaffold_3_16S_1
ATTAGAGTTTGATCCTAGCTCAGGATGAACGCTGGCGGCGTGGATAAGGCATGCAAGTCG
AGTGGGTTTAGACCCACGGCGAACGAGGTAGTAACACGTGGGAACGTACCCTAAAGTCGG
GCATAACCAGTAGAAAGGTAGGATAATTCCAGATGGTCTCGCAAGAGGAAAGATTTATCG
CTTTAGGAACGGCCTGCGGGATATCAGCTAGTTGGTAAGGTAATGGCTTACCAAGGCTAT
GACGTCTAGGGGAGGTGAGAGCCTGACCCCCACCGATGGTACTGCGACACGGGCCATACT
CCTACGGGAGGCCGCAGTCGAGAATCTTCCGCAATGGGCGAAAGCCTGACGGAGCGACGC
CGCGTGATTGATGAAGTCCTTAGGGATGTAAAAATCTTTTATGAGTGAGGAAGTTTATTG
ACGTTACCTCATGAATAAGGGGTTGCAAAACTCGTGCCAGCAGCAGCGGTAATACGAGTG
CCCCGAGCGTTATCCGGAATCATTGGGCGTAAAGGATGTGTAGGCGGTCTTGTTAGTCTT
TTGTTAAGGCTCCCGGCTTAACCGGGAAAATGCAAAGGAAACGGCAAGACTTGAGGGTGC
GAGGGGTCTATGGAACTCATGGTGTAGGGGTGAAATGCGTTGATATCATGGGGAACACCA
AAAGCGAAGGCAGCAGACTGGACCACTCCTGACGCTGAAACACGAAAGCGTGGGTCGCGA
ATGGGATTAGATACCCCAGTAGTCCACGCCCTAAACTATCTTCTCTGGCTTTTCGGAGTA
TCGACCCTCTGAGAGGCGAAGCTAACGCGTTAAGAGAACCGCCTGGGTAGTACGACCGCA
AGGTTGAAACTCAAAGGAATAGACGGGGACTTGCACAAGCGGTGGATTATGTGGATTAAT
TCGATGCAACGCGAAAAACGTCACCAAGATTAGACATCTAGTTTACGTCTTTCTGGAAAC
AGAAAGTCCTAACGGCTAGGCAGGTGATGCATGGCCGTCGTCAGTTCGTGGCTTGAGCTG
TTCCTTTAAGTAGGGAAACGAACGCAACCCCCGTCGTCTGTTACAAGTGTCAGGCGAGAC
TGCCCAGCCTGAAGCGCGCAAAACGCGCTTCGAGTAGAAAGTAAAAAGTTCGTAAAGTTA
AAAGACTTTTAACTTTTTAACTTTATAAACTTTATAAACTTTTAACTCGAAGCAAACTTT
GTTTGTTTCAGGCTGGGAGGAAGGTGGGGATGACGCCAGATCAGCATGTCCCTAGATATC
TTGGGCTACACACATAATACAATGGCTGTGACAACGGGTCGCGACGGGGTAACCCTGAGC
CAATCCTTTAAACACAGCCCCAGTTCGGATTGAGGTCTGCAACTCGACCCCATGAAGTTG
GAATCGCTAGTAATCGCTGGTCAGCATACAGCGGTGAATATGTTCTCAAGTCTTGTACTC
ACCGCCCGTCAACTCAAGGGAGCTGGGAGTACCCGACAGTCGTCTTTATGACGGACTAAG
GTAAATTCAGTGACAGGGAGTAAGTCGTAACAAGGCACGGGTAGCGGAAGCTGTTCGTGG
AATATT
>gwf1_scaffold_3702_16S_1
ACAGAGTAGCCTTCGAGGGTGCTGGACAGGTGCTGCACGGCTATCGTCAGCTCGTCGCAT
GAGCGGTTTCCTTAAGTGGATTAACGAGCGCAACCCTTATCGTCTGTTATATTTGTCAGG
CGAGACTGCTCGCGTAAGCGAGAGGAAGGTGAGGATGACGTCAAGTCAGCGTGGCCCTCT
GATGCCTTGGGCTACACACATGATACAATGGATGTTACAATGGGTTGCCAAGCCGCGAGG
CGGAGCTAATCCCATCAAAAGCGTCCCCAGTTCGGATAGGAGGCTGAAACTTGCCTCCTT
GAAGCTGGAATCGCTAGTAATCGCAGATCAGAACGCAGCGGTGAATACGTTCTCAAATTT
TGGACTCACTGCCCGTCAATCTAAGGGAGCCGGTAATACCTGAAGACCCATATTATACAT
GGGGACACGGTAGGATCGATGACAGGGACTAAGTCGTAACAAGGCAAGGGTAGCGGAAGC
TGCTCTTGGATCACCTCCTT
>gwf1_scaffold_833_16S_1
AAGAGAGTTTGATCCTAGCTCAGGATGAACGCTGGCGGCGTGGATAAGGCATGCAAGTCG
AACGATGCAAAGTAGCAATACTTTGCATAGTGGCGAACGAGTTAGTAAGCCCACCAAGGC
TATGACGGGTAGGGGGTGTGAGAGCACGACCCCCAACGAGGAGACTGAGACACGGCTCGT
ACTCCTACGGGAGGCAGCAGTCGAGAATATTCGACAATGGGCGAAAGCCTGATCGAGCGA
CGCCGCGTGCGGGAAGAAGGGCTTCGGTATGTAAACCGCTTTTGCGTGGGAAAAATTTTG
ATTGTACATGGAGAATAAGGGGTTGCTAACCTCGTGCCAGCAGCAGCGGTAATACGAGGA
CCCCGAGCGTTATCCGGAATTACTGGGCGTAAAGCGCGAGCAGCCGGTTGTATTAGTCTG
GTGTTAAATCCCGCGGCTTAACTGTGGGGCCGCATTCGAAACGGCAAGACTAGAGTGGGT
TAGAGGCAAGCGGAACGTGCGGTGTAGGGGTGAAATCCATTGATATTGCACGGAACACCA
AAAGCGAAGGCAGCTTGCTAGGGCTCTGCTGACGATCAGTTGCGAAAGCGTGGGGATCAA
AAAGGATTAGATACCCTTGTATTCCACGCCCTAAACTATGCAGACTAGCCATTGGGAGCA
TCGACCCTTCCGGTGGCGAAGCTAACGCGTTAAGTCTGCCGCCTGGGAAGTACGAGCGCA
AGATTAAAACTCAAAGGAATAGGCGGGAATTCGCACAAGCGGTGGATCATGTGGTTCAAT
TCGACTCTAACCGAGGAACCTCACCAAGGTTTGAAACTCAGCTGCATACTCTGGAAACAG
AGTAGCCTTCGAGGGTGCTGAGCAGGTGCTGCACGGCTGTCGTCAGCTCGTCACGTGAGT
GGT
>gwf1_scaffold_2_16S_1
TTTGAGAATTTGATCCTGGTTCAGGATGAACGCTGGCGGTGTGGATAAGGCATGCAAGTC
GAGCGGTTCGATTTCGTCGCAAGACGAAATCGAATAGCGGCGAACGAGTTAGTAACACGT
AGGAACTTACCCCAAAGACGGGAATAACCCTCCGAAAGGAGGACTAATACCCGATGGCAT
GAAGGTTAAAATCTTCATTAAAGTCGCAAGACGCTTTGGGAGAGGCCTGCGGGCTATCAG
CTAGTTGGTAGGGTAATGGCCTACCAAGGCGATGACGGCTAGGGGGCGCGAGAGCGTGTT
CCCCAACGTAAGGGACTGAGACACGGCCCTGACTCCTACGGGAGGCAGCAGTAGAGAATA
TTTCGCAATGGGCGAAAGCCTGACGAAGCGACGCCGCGTGGAGGAAGAAGGCCCTCGGGT
TGTAAACTTCTTTTGACAGAGAACAAGCCGCAAGGTTGAGGGTACCTGTAGAATAAGGCG
CTGCTAACCTCGTGCCAGCAGCCGCGGTAATACGAGGGCGCCAAGCGTTATCCGGATTTA
TTGGGCGTAAAGAGTTCAAAGGCGGTCATGTTAGTCCGATGTCAAAGCTCGCAACTCAAT
TGCGAAAGCGCGGTGGAAACGGCATGACTTGAGGAAATTAGAGGCAAGTAGAACGGCCGG
TGTAGGGGTGAAATCCGTTGATATCGGCCGGAATACCAAAGGCGAAGGCATCTTGCTGGG
ATTTTCCTGACGCTGAAAGAACGAAAGCGTGGGTAGCGAATGGGATTAGATACCCCAGTA
GTCCACGC
>gwf1_scaffold_179_23S_1
TTAAGGGCGTATGGTGGATGCCTTGACTTTAAGAGGCGATGAAGGACGTGGCGTTGCTGC
GATAAGCTTCGGGGAGGTGCTTAGCTACCTTTGATCCGGAGATTTCCGAATCTTTTATCT
TTATGATAAAAGAGCGCACCCTGGGAAGTGAAACATCTCAGTACCAGGAGGAGTAGAAAC
AAATATGTATTTCCTAAGTAGCGGCGAGCGAAAAGGAAGAAGCCCAAACCGTTGTAGCAA
TACAGCGGGGTTGTAAGGTGACAATGTAGTTTACTAGGAGAGTTAAAAAATAAATTATTA
GTTGAAATTGCTGGAAAGCGATACCGTAGGGGGTGATAGTCCCGTAAACGAAAATAATTT
GTCTCTTTTATTGTTATTCTTGAGTACCTCAGGACACGAATGGCCGGGGGGAATCTGCCA
GAACTAACTGGCAAGGCTAAATACTCTTAAAGATCGATAGTGAACAAGTACCGTGAGGGA
AAGGTGAAAAGCAGCCCGATTAGGGCGGTGAAATAGACCTGAAACCGTATGTCTACAAGG
AGTCGAAGTTTGTCTTCGGACGAACAACGGCGTGCCTATTGAAGAATGAGCCAACGAGTT
TATTCATACTGCAAGGCTAAGCTGGCTAAAACAGCAGAGCCGAAGGGAAACCGAGTGTTA
ATAGCGCGAATGAGTAGTATGCATAAGACCCGAAGCCAGGTGAGCTTGCCATGAGCAGGT
TGAAGTTTGTCGAAAGACAAATGGAGGACCGAACCGGTAGATCGTACAACGTCTTCGGAT
GACTTGTGGTAAGGAGTGAAAAGCTAATCGAACCTGGTAATAGCTGGTTCTCTCCGAAA
>gwf1_scaffold_624_23S_1
AGAAGCAGCCATCCTTTAAAGATAGCGTAACAGCTCACTCATCTAGAGATTTTGCGTCGA
AAATAATTGGGGCTAAGCATAGTACCGAATTTGAGGATTTCGTTTTTCTTCGGAAGAACG
GAGTGGTAGGAGAGTGTTCCAATCTGCTGTGAAGTAGGACTCGTGAGAGCCTATGGAGCG
TTTGGAAGTAAGAATGTTGGCACAAGTAACCGCAATGAGGGTGAGATCCCCTCACGTCGA
AAGATCAAGGTTTCCTTGGTAATGTCAATCAGCCAAGGGTTAGTCGGGCCTAAGGGAATG
GCGAAAGCCGTACTCGATGGACACAGGGTTAATATTCCCTGACTTTTATATTTTGTGATG
GGATGACGGAGGGTAGTATGTATCGCTCATTATTGGATTTGAAGTTTGTTTACTAAGGAT
GAGGTGTAGGAAAATCCGCACACTGCTTTCAATGGCAAATCTAAAGTAAGTGAAAAGTTT
TATTCTTCGGAATAGGATAATGACGCAAAGCCATCTTCCAAGAAAATTCTCTAAACTTAT
TGCAAGAACAACCGTACCGCAAACCGACACAGGTGTTCAGCTCGAGTAGAGCAAGGCGAA
CGAGTGAGACGTCCCCAAGGAACTCGGCAAAAAAGCAGCCGTAACTTCGGAATAAGGCTT
CCCAGCACTTAGCAATAAGTGCTGGGCGCAGCTAAAGTATCTCTGGCAACTGTTTATCAA
AAACACAGCTCCCTGCGAACTCGCAAGAGGATGTATAGGGGGTGACACCTGACCAATGCC
AGAAGGTCAAACAACGACTTAGCAATAAGTGCTGGGCGCAGCTAAAGTATCTCTGGCAAC
TGTTTATCAAAAACACAGCTCCCTGCGAACTCGCAAGAGGATGTATAGGGGGTGACACCT
GACCAATGCCCGAAGGTCAAACAACGCCGTTGTGAGTAGCAATATTTATGGTGAGTGTTG
TAAGCCCTGGTGAATGTCGGCCGTAACTATAACGGTCCTAAGGTAGCGAAATACCTTGTC
GGGTAAGTTCCGACGCGCACGAATGGTGTAATGACTGGAGAACTGTCTCGGGGACCAGCT
CGGTGAAAATACAATACCGGTGAAGATGCCGGTTAAGTGCAGTTAGACGAAAAGACCCTA
GAAGCTTTACTATAGCTTGATATTGAGCATGTTTTTTGACTGCGTAGCATAGATGGGAGA
GGTCTGATGGATTCGGTTTCGGCTGTATTCTACTCGTCAGTGAAATACCATTCTTTTCGA
AGGCATGTTCTAACCAGCGCGGCAAAAACGCACTGAGACAGTATCTGGTGGATAGTTTTA
CTGGGGCTGTACCCTCCTAAAAAGTAAAGGAGGGGTTTAAAGGTAATCTAGGCGCGAATG
GAAACCGTGCCGATAGTGTAATGGCACAAGCTGGCTTGACTGTAAGAGGTACATCTCAAG
CAGGTGGGAAACCAGAACATAGTGATCCGACCATACGCATTAGACGCGGTGGAAGCTCAA
CGGATAAAAGCTACTCTAGGGATAACAGGCTAGTTCCGCCTAAGAGTTCATATCGACGGC
GGAGTTCGGCACCTCGATGTCGGCTCACCTTAGCGCGGCGGTGGAGAAGCTGCCAAGCGT
TTGGCTGTTCGCCAATTAAAAAGGTACGCGAGCTGGGTTCAGACCGTTCTTCAGTCAATT
ATTAAATTGACTTCAGAACAGTCTGGATCCTCAGAGGAATAGTGAACGAAAGTGAACTAC
TGTTTTAATCGAAATTAACCATATTGCTGTTTGCAATATCACGGCGGTCGCGTTAAATTT
ATATTAACAAATCACGCGATGAAGTCGGGGTTTTCGGTGGAATCCTATCACATTTATGTG
AGGACAATACCGAGAAGAAAATTTATTTTTTCTTTGTAGAGACTACAAACCGACCCCCTT
AAATTGGGGAATGTATAGTCCAATCCCATAAGTAATTATGGAAATTGCTAAAGCCTAAGG
CCTAATGCCTAAAGCCTAGCATGTAGATGCGTGAGACAGGTTGGTCTCCTATCTACTGCA
CTCGTTGATTCTTGAGAAGATTTGCTCCTAGTAGGCCCGGAAGGGCTTTGCTACTTCACG
AAGAAATTTGTGATGAAAAAGTGGCTAATAACGGTGAAGTCTTCATTGATGTTTCTGATT
TGAGAAAAATAATATCATTCGATCCTTGATATTATGATTCGCTTGAGGACCAGAAATATG
ATAAGATAATACCGTGGGAAGTCGATTTAAAATTATGAAAGAAATTGAGAAAGCTTATAT
TGCTGGTTTTCTTGATGGAGATGGTAGTCTAATGCTTCAAATTAAAAAAAGAAGTGATAG
TAAACGAGGAATTCGTTTTATGACAACCATTTGTTTCTATCAAGACACTAGACATGAAAA
GACTTTATATTGGATGAAAAAGATTTTAGGTATTGGTTATATTTCCAGAAGAAATGATGG
AATGACTGAACTTAGAATAAATGGATATGTGCAGATTGCAAAAATTCTTAAAGATTTATT
GCCTTTTGTAAAATTCAAAAAAATACAAGCTAATATTTTATACAAAGCTTGTAATCTTTT
ATCTAAAACAAAGTTTAGTAATCTCTCGGAAAAACAATTAATTAAGCTCGTTGATTTAAT
TTTAGTTATTCAAGGTGAAAACTATGTTACTAAAAAGAAAAAAACCAAAAATGAATTGTT
TAAAATTTTAAATTTGACCCCGTAACGACTTGTTTCCGACTTTATGTCGGAACGGACTTA
CATAACACTGGAAAGTTCTAATATATTTAATATATGAGAACAGGTTTATGTTTGTAATAC
GCCAACGCCTTAACTTTAATTAAAGAAAGGCGAAGATATAGTCTGCACTCCTAGAAATAG
GGGAGATATGTGACGAGAGGACCGGAGTGAACTGACCTCTGGTGTACGAGCTCTATTGCC
AAATGGACTGCTCGGTAGCTATGTCGGGATTGGATAACCTCTGAAAGCATCTAAGAGGGA
AGCCAGCTTCAAGATTAGGAATCGTTAAGAACCGTGAGAGATGATCACGTTGATAGGCTT
TAAGTGTAAGCACAGTAATGTGTTGAGCTGAGAAGTACTAATGTTTCG
>gwf1_scaffold_868_16S_1
TTTAAGAGTTTGATCCTAGCTCAGGATGAACGCTGGCGGCGTGGATAAGGCATGCAAGTC
AAACGGGTGCATCTCACAAAGGTTCGATGCAGTTAAAAGTTCATAAAGTTCATAAAGTTC
ATAAAGTAGATTCAGAGTGCAAATGCATTAAGAGTTCACATTAAAAACTTTATAGACTTT
CAACTTTATAACTCGCACCGAGGTTCTGCGAGGTGCATCAGTGGCGAACGAGGTAGTAAC
ACGTGGGTTACATCCCCCAAAGTCAGGAATAACTAATCGAAAGATTAGCTAATACTTGAT
AATCTCTTGGTAGTAAAGATTTATCGCTTTGGGAATGGCCTGCGAAGTATCAGCTAGTTG
GTAGTGTAATGGACTACCAAGGCTATGACGCTTAGGGGAGGTGAGAGGTTGGCCCCCACC
GATGGTACTGAGATACGGACCATACACCTACGGGTGGCCGCAGTCGAGAATCTTCCGCAA
TGGACGAAAGTCTGACGGAGCGACGCCGCGTGATGGATGAAGTCCCTAGGGACGTAAACA
TCTTTTATGAGGGAGAAAGTTTATTGATAGTACCTCACGAATAAGGGGTTGCTAAACTCG
TGCCAGCAGCAGCGGTAATACGAGTGCCCCGAGCGTTATCCGGAATTATTGGGCGTAAAG
GGTGTGTAGGTGGCAGTGTTAGTCTTTTGTTAAAGCCCGGAGCTTAACTCCGGAAGTGCG
AAAGAAACGGCACAGCTAGAGGATGGCAGGGATGAATGGAACTCATGGAGTAGGGGTGAA
ATCCGTTGATATCATGGGGAACACCAAAAGCGAAGGCAGTTCATTGGGCCACTCCTGACA
CGGAACCACGAAAGCGTGGGTAGCGAATGGGATTAGATACCCCAGTAGTCCACCCCCTAA
ACGATGACAACTGGTTTTTCGGAGTATCGACCCTCTGAGAGACGAAGCTAACGCGTTAAG
TTGAGCGCCTGGGTAGTACGGCCGCAAGGCTAAAACTCAAAGGAATAGACGGGGACTTGC
ACAAGCAGTGGATTATGTGGTTTAATTCGATGATAAACGAAGAACCTTACCCGGGTTAGA
AATCTAACTGAATAGACGCAGAAACGTTCGTCGTCTCACAAGGACAGTTAGACAGGTGAT
GCATGGCCGTCGTCAGTTCGTGATTTGAATTGTTCCCTTAAGTGGGGTAACGAACGCAAC
CCTCGTTGTCTGTTACACGTATCAGGCGAGACTGCCCCGCTTTTTGCTCGGAAGCAAAAA
GCCAGTTAAAAGTTCATAAAGTTATAGAGTTCATAAAGTAAAATGCATTTGCATCTACTT
TAAAAACTTTACAAACTTTCAACTTTAAAAACTTACTTTTTGAGCTTGCGCTCAAAAAGC
TGGGAGGAAGGCGAGGATGACGCCAGGTCAGCATGTCCCTCTGATATCCTGGGCTACACA
CATAATACAATGGCCGATACAACAGGACGCGACGGGGTAACCCCGAGCCAATCGTAATAA
AAGTCGCCCCAGTTCAGATTGGGGGCTGAAACTCGACCCCATGAAGTTGGATTTGCTAGT
AATCGCGGGTCAGCTATACCGCGGTGAATACGTTCTCAAGTCTTGTACTCACCGCCCGTC
AACTCAAGGAAACCGGGAGTACCCGAAGTCTCGCTTTTGCGGGCCCACGGTAAATTCGGT
AACAGGGAGTAAGTCGTAACAAGGCACGGCTAGCGGAAGCTGGTCGTGGAATAA
>gwf1_scaffold_4436_16S_1
TTCAGAGTTTGATCCTAGCTCAGGATGAACGCTGGCGGCGTGGATAAGGCATGCAAGTCG
AACGGCCCGCAAGGGCAGTGGCGAACGAGGTAGTAACACGTAGGTACAAACCCCAAAGTC
AGGAATAACCCACCGAAAGGTGGGCTAATACTTGATAGTCTCTTCGGAGTAAAGATTTAT
CTCGCTTTGGGATTGGCCTGCGCAGTATCAGCTAGTTGGTAGGGTAAAAGCCTACCAAGG
CAATGACGCTTAGGGGAGGTGAGAGCCTGACCCCCACCGATGGTACTGAGACACGGACCA
TACACCTACGGGTGGCTGCAGTCGAGAATCTTCCACAATGGACGAAAGTCTGATGGAGCG
ACGCCGCGTGACTGAAGAAGTCTTTCGGGATGTAGTCCTTCGGGATGTAAAGGTCTTTTA
TGAGAGAGAAAATTTTGATAGTATCTCATGAATAAGGGGTTGCTAAACTCGTGCCAGCAG
CAGCGGTAATACGAGTACCCCAAGCGTTATCCGGAATTATTGGGCGTAAAGGGTGTGTAG
GCGGTCTTGTTAGTCTTTTGTTAAAGCTCTCGGCTTAACCGGGAAAGTGCAAAAGAAACG
GCAAGACTGGAGGGTGCGAGAGGTCTCTGGAACTTATGGTGTAGGGGTGAAATCCGTTGA
TATCATAGGGAACACCAAATGCGAAGGCAAGAGACTGGCGCTTTCCTGACGCTCAAACAC
GAAAGCGTGGGTAGCGAATGGGATTAGATACCCCAGTAGTCCACGCCCTAAACGATGTTC
GCTGGCTTTTCGGAGTATCGACCCTCTGAGAGGCGAAGCTAACGCGTTAAGCGGACCGCC
TGGGAATTACGACCGCAAGGTTAAAACTCAAAGGAATAGACGGGGACTTGCACAAGCAGT
GGATTATGTGGTTTAATTCGATGGTAAACGAAGAACCTTACCAGGGTTAGAAATCCTAGC
GAAGGCTAGCGGAAACAGAAGGGGTCTCACAAGGACAGATAGACAGGTGATGCATGGCCG
TCGTCAGTTCGTGGTTTGAATTGTACCCTTAAGTGGGCTAACGAACGCAACCCTCGTTGT
GTGTTACAAGTGTCACACGATACCGCCCCGCTCTGCGGGGAGGAAGCGAGGATGACGCCA
AATCAGCATGACCCTTTGATATCCTGGGCTACACGCATGATACAATCGCCGGTACAACGA
GCTGCAATACCGAAAGGTAAAGCAAATCTTTATAAAGCCGGCGCCAGTTCGGATTGAAGT
CTGCAACTCGACTTCATGAAGCCGGAATTGCTAGTAATCGCGGGTCAGACATACCGCGGG
GAATACGTTCTCAAGTCTTGTACTCACTGCCCGTCAAGGCAAGGGAGCCGGGAAGACCTG
AAGCTTCTCTTTATTGAGGATCCAAGGTAAGTTCGGTAACAGGGCTTAAGTCGTAACAAG
GCACGGGTAGCGGAAGCTGCTCGTGGAATATT
>gwd1_scaffold_27_16S_1
TTTGAGAATTTGATCCTGGTTCAGGATGAACGCTGGCGGTGTGGATAAGGCATGCAAGTC
GAGCGGTTCGATTTCGTCGCAAGACGAAATCGAATAGCGGCGAACGAGTTAGTAACACGT
AGGAACTTACCCCAAAGACGGGAATAACCCTCCGAAAGGAGGACTAATACCCGATGGCAT
GAAGGTTAAAATCTTCATTAAAGTCGCAAGACGCTTTGGGAGAGGCCTGCGGGCTATCAG
CTAGTTGGTAGGGTAATGGCCTACCAAGGCGATGACGGCTAGGGGGCGTGAGAGCGCGTT
CCCCAACGCAAGGGACTGAGACACGGCCCTGACTCCTACGGGAGGCAGCAGTAGAGAATA
TTTCGCAATGGGCGAAAGCCTGACGAAGCGACGCCGCGTGGAGGAAGAAGGTCTTCGGAT
CGTAAACTCCTTTTGACAGAGAACAAGCCGCAAGGTTGAGCGTACCTGTAGAATAAGGCG
CTGCTAACCTCGTGCCAGCAGCCGCGGTAATACGAGGGCGCCAAGCGTTATCCGGATTTA
TTGGGCGTAAAGAGTTCAAAGGCGGTTATGTTAGTCCATCGTTAAAGCTCGGGACTCAAT
CCCGAAGATGCGATGGAAACGGCATAACTTGAGGAAATTAGAGGCAAGTAGAACGGCCGG
TGTAGGGGTGAAATCCGTTGATATCGGCCGGAATACCAAAGGCGAAGGCATCTTGCTGGG
ATTTTCCTGACGCTGAAAGAACGAAAGCGTGGGTCGCGAATGGGATTAGATACCCCAGTA
GTCCACGCCCTAAACGATGAGTGCTCGCTGTATGAAGTATCGACCCTTCAAGTGGCTTAG
CTAACGCGTTAAGCACTCCGCCTGGGAAGTACGAGCGCAAGCTTAAAACTCAAAGGAATA
GACGGGGACTCGCACAAGCGGTGGAGCATGTGGTTCAATTCGACAGTAAACGAAAAACCT
TACCAGGGTTTGACACTCTAACAAAAACCCGCAGAAACGCGGATGTGGTCACAAGCCGGT
TAGAGCAGGTGCTGCATGGTTGTCGTCAGTTCGTGCCTTGAGGTGTTCCGTTAAGTCGGG
AAACGAACGCAACCCCTATTGCCAGTTACAAGTGTCTGGCGAAACTGCCCCCTGATAGCC
GGAGGAAGGAGGGGATTACGTCAAATCAGCATGGTCCTTTGATGCCCTGGGCTACACACG
TGCTACAATGGGAAGTACAATGGGTTGCCAACCCGCAAGGGGGAGCCAATCCCATCAAAA
CTTCCCCCAGTTCAGATTGAGGGCTGCAACTCGCCCTCATGAAGTAGGAATCGCTAGTAA
TCGCGGATCAGCATGCCGCGGTGAATACGTTCTCGAGTCTTGTACTCACCGCCCGTCATA
CCAAGGGAGCCGGGAATGCCTTAATTCTGACTTTATGTCGGACCACGGTAAGCTCGGTAA
CAAGGGTGAAGTCGTAACAAGGCATCGCTAGCGGAAGCTGGTGATGGATCATCTCCTT
>gwd1_scaffold_326_23S_1
TCAATGGATGCCTTGGTGCAACACACCGAAGAAGGACGTGGAGGGCTGCGATAAGTACCG
GTGAGCTGCCGTCAAGCTTTGATCCGGTAATTTCCGAATGGGGAAACCCGCTTGTGCATG
GCACAGGGGTTCTTAAGTCACTTAAGTACCTTAAGTTACTTAGGGGTTCTTGCGCTGTGC
ATGAGCATCCTTTTGCGAATTAATAAGCTTAAGGAAGGGTACCGTCTGAACTGAAACATC
TAAGTAAGGCGAGGAAAAGAAAGTAATTAACGATTCCCTGAGTAGTGGCGAGCGAAAGGG
GAAAAGCCCAAACCAGGTACCATACGGTACTTGGGGTTGCGGGACTCTAATATGAGATCT
CACTTAAGATAGCAGAACTGTCTGGAATGGCAGGCCATAGAGAGTGAAAGACTCGTATGT
GAAATCTTAAATGGCTCTAGGAGTATCCCAAGTACTACGGGACACGCGAAATCCTGTAGG
AATCTGGCTCGACCATGAGCTAAGGCTAAATATGTGTTGCGACCGATAGTGAACTAGTAC
CGTGAGGGAAAGGTGAAAGAGTACCCCGGAAGGGGAATGAAAAGTACCTGAAATTGAACG
CTAACAAGCAGCCGGAGCCAGGTACCGTCTGGTACCTGGTGACGACGTGCCTATTGAAGA
ATGAACCGGTGAGTTTTTCCATTCTGTAGTCTAACCCCGCCTTTTGGCCGTAAGCCAAAG
GCGCAAATTCGAAGCACGAATATCGAAATACTAAACAAATTCGAATTTTCAAATTTTCAA
AATTCGAAAAAGCTGGTTTTGATCATTTGAATTTAGGATTTTGTATTTGTTTCGGATTTA
GAATTTAGAATTTTGGAATTCTGACCTTTGCGAGTTTGCGAGCAAAGGGCGGGGGGAGGC
AAAGTGAAAGCGAGCGTTAATAGCGCGTCCCGCCCTTTTTGGGTTTAAGTTAGACGGGGA
CAATGTTCAATTTGAACTTGAAAAGGGCGGGATTATACAGCATGGAAAAGACCCGAAACC
GCGTGAGCTAGCCATGGCCAGGATGAAGCCCGCCGAAAGGCGTGTGGAGGTCCGAACCCG
TGTCAGTTGCAAGTGGCTGGGATGAGCTGTGGTTAGGGGTGATATGCCAATCGAACGCGG
AGATAGCTGGTTCTCCCCGAAATATATTTAGGTATAGCCCCCGTCAAAGTTCCTAGGGGT
AGAGCACTGAATAGTCTGTGCGCAGCAATGTGTGCTGATTAATCAAACTTCGAATACTGG
GAAATAAATTAGACGGGGAGTCAGTCCGACCCGGATAAGCGGGCCAGGGCTAAAGGGAAA
CATCCCAGATCCAAAGCTAAGGCCCCGAAGTGTATTTTAAGTGTGCAAGGTAGTATTGAC
GTTTAGACAGCAAGGAGGTTGGCTTAGAGGCAGCCATCCTTTAAAGAAAGCGTAACAGCT
CACTTGTCTAAGTTCCGGAGATCGGAATTCAGATGTCGGATCTCGGACGTGATAGTCTGA
TTTCTGATATCCGACATCCGACCTCCGGAACAGGCGGCAGTGCGCCGACAATGTAACGGG
GCTAAAAATACCACCGAAGCTTGGGGTTCGCATGCGTAGCATGCGATTACGAATGGATGC
GAATGCTAGATTAATGCGAATGAATGCGAATGTGCTTCGATTTAATATCTCATTGTTGAT
ATTTTAGATTATTGATGCATTCGAATAAATTCGCATATAAAAAGTATTTGCAAAAATTAG
TAGTCGCCTGCTGCGCAGGCGAGCGGTAGGGGAGCGTTCGCATATGCGGTGAAGGCCACG
GCGTAAGCCGGACTGGAGCGGTGCGAAGTGAGAATGCCGGTATGAGTAGCGAAACCCCGG
TTGGAATCCGGGGCGCCGAATGTCCAAGGTTTCCTACGCAACGTTCGTCGACGTAGGGTT
AGTCGGTCCTAAGGCGAGGCCAGAAGGCATAGTCGATGG
>gwc1_scaffold_4014_16S_1
ATTTAGAGTTTGATCCTAGCTCAGGATGAACGCTGGCGGCGTGGGTAAGGCATGCAAGTC
AAACGGTTGAGTGCTAGCAATAGCGCTCAGCAGTGGCGAACGAGGTAGTAATAAGCAGGT
ACGAACCGAGAAGTCAGGAATAGTCCGCCGAAAGGCGGGTTAATACTTGATGGTCTGAGC
ATCTCACAAAGGTTCGATGCAGTTAAAAGTCTATAAAGTCATAAAGTCTATAAAGTCGGA
ATTTGTTTCCACTTTACAGACTTTCGACTTTAAGGACTGCACCGAGGTTTTGCGAGGTGC
TTAGTAAAGATTTATCGCTTCTTGATCGGCCTGTTCGATATCAGCTAGTTGGTAGGGTAA
TGGCCTACCAAGGCTATGACGTCTAGGGGAGCTGAGAGGCTGACCCCCACCGATGGAACT
GAGACACGGTCCATACACCTACGGGTGGCCGCAGTCGAGAATCTTCCGCAATGGGCGAAA
GCCTGACGGAGCGACGCCGCGTGATTGATGAAGTCCTTAGGGATGTAAAAATCTTTTATG
AGGGAGGAAGTTTATTGACGTTACCTCATGAATAAGGGGTTGCAAAACTCGTGCCAGCAG
CAGCGGTAATACGAGTGCCCCGAGCGTTATCCGGAATCATTGGGCGTAAAGGATGTGTAG
GCGGTCTTGTTAGTCTTTTGTTAAGGCTCCCGGCTTAACCGGGAAAATGCAAAGGAAACG
GCAAGACTTGAGGGTGCGAGGGGTCTATGGAACTCATGGTGTAGGGGTGAAATCTGTTGA
TATCATGGGGAACACCAAAAGCGAAGGCAATAGACTGGAGCATTCCTGACGCTGAAACAT
GAAAGCGTGGGTAGCGAATGGGATTAGATACACGCTCATCCCGATGAACATCGGGATTCG
CTTCTGTGAAAGGAGGCGGAGAGCAAATGTCTCATCTGTTGGCAACAATAGAAAGTAAAT
TTGTCCCGATTTTGATTGCCAAAAGCAATGACAAAATCGAGGATCCCGATAAGCGTAAGC
GACATCGGGAGCTATATGCTGGAAACTCTGCGAATGCGAGAGTACCGAAAGGTGACAATC
TCTCGACGATGCAGACAATCAGCAGGGAAGATTTGCAAACTGTATTAAGGAAAAGTTCTT
TGGGTGGGGGCAGAAATAGGCACTATATCAAGGGAATGGGTGAATAATTAAGGCAACCTG
TCCGGAAGGTTGATTACACTTAGTTATTCGCAAAAATGATTCTTCAAGAGAAGAATATAG
AACATTCCAATTTAATGGTATAGACGGGTTCGATTCCCGTTGCCTCCACCAATAATAAGT
TTTATTACTTATTTCCTTAATATAGTTTGCAAAAACCCTCAGAGACTACATGCCAAACCC
CCTCCTCAGATTTTTTGAAAAAATCTGAGGAGGGGTGAAGATATAGTCCGAACTGCATAG
CGATATGCAGAGCGAAGCAGAAATGACTTCGCCGTCAGCAAGATTTTAGATTTAAATTTT
TAGATTTAAGTTTCAATTTTGTTGTCGCAACAAAATTGACCCCAGTAGTCTACGCCCTAA
ACGATCTTCTCTAGCTTTTCGGAGTATCGACCCTCTGAGAGGCGAAGCTAACGCGATAAA
TGAACCGCCTGGGTAGTACGGCCGCAAGGCTAAAACTCAAAGGAATAGACGGGGACTTGC
ACAAGCGGTGGATCAGGTGGCTTAATTCGATGGTAAACGAAGAACCTCACCAGGGTTTGA
AACTCATAGGAAGTCTAGCAGAAACGTTAGTCGTCTCACAAGGACGGCTAGGCAGGTGAT
GCATGGCCGTCGTCAGTTCGTGGTTTGAACTGTCCCCTTAAGTGGGTCAACGAACGCAAC
CCTCGTTGTCTGTTATATGTGTCAGACGAGACTGCCCCCCATTTTGAGCAGAAGCTTAAA
ATCGAGTTATAAAGTTGAAAGTTATTCCGCCTAGGGCGGATCCTCTTTCGGAGGAAAAGT
TCATAAAGTAAAGTAAGAGAATTTAATTTCCGACTTTTAAACTTTACAAACTTGATAAAC
TTTTTACTTTGATTTTGCTTCCGAGCAAAATCGGGGGAGGAAGGCGAGGATGACGCCAGG
TCAGCATGTCCCTCTGATACCCTGGGCTACACACGTGATACAATGGCCGTTACAACGGGA
CGCAATGCCGAGAGGCGGAGCAAATCCTTATAAAAGCGGCCTAAGTTCGGATTGAGGTCT
GCAACTCGACCTCATGAAGCTGGAATCGCTAGTAATCACAGGTCAGCTATACTGTGGTGA
ATACGTTCTCAAGTCTTGTACTCACCGCCCGTCAACTCAAGGGAGTCGGAAGTACCCGAA
GTCTGCCATTAGGCGGCCTACGGTAAGTTCGATGACAGGGAGTAAGTCGTCATTGCACAA
TGCAAATTGCGACCTGTCAAGGCAACTTGACAGAAAAAACCAACTGAAATCGGTGAAGCC
CTCCTCTTTAAGTGTTATAATTAAAGGCATGAAGGTAATACCGAGGGAAGCTGGGAGAGT
CACATATTCAACTAAAATTAGAGAACTGAAAAATTTGCCTTTTACGGAAAAGCAAAAGGC
AATAATAATTGGAATGATTTTGGGTGATGGTTGTCTTTGCGATAATTGGTCTAAAACCAA
TTCTCGTCTCATAGTGAGTCATTCGATTGATCAGTCAGAATATATTTGGTGGAAATATCA
CGAGTTAAAATCGCACATTTTAACCCCGCCACGATATTATGAAAGAAATCGTTCACTTAC
AATAAGAACAATCAGCCATCCCGAGATTACGAAATTTAGAGAAGTTTTCTACGCACAAAA
ACGAAAGATAGTTCCGCAGAATATTGCGAAACTCATCACGAATCCGTTGGTGCTAGCTGT
ATGGTTTATGGATGATGGCAACAATATTCAAAGAAATGGAAAAAGTTGTGGCTATCATAT
CAATACTCAATCTTTCACTCATAAAGAAAACAAATTGCTTGCGGAAAGTTTACGCAAAAT
ATATGGCACAGAGGCCACACTGGAACGAAATCACGAAAAATACAGATTGGCAGTTTGGAA
AAAGGATTCGCGAGAAAAGATTAGAAACTTAACGCAACCGCACATATTGAAAGATATGCT
ATATAAAATTGGTTGAATATGTGACTCTCCTTAGCCCCGTAGAGACTGAATCCGAGTATT
CGCCTCAAGGCAAATACTAGGTGAAGATAGCAGATTTAACAACTGTTATAAAACGTTGGC
TCCCTCCCCAGTTTTGATTTTAGAAATTTCTATTTTCAAAATTGGGGAAGGATGAAGATA
TAGTCCATGCCCCAATGAAAATTGGGGGAGAAAACATGAACAAGGCACGGGTAGCGGAAG
CTGCTCGTGGATTATTT
>gwc1_scaffold_331_16S_1
TTTAAGAGTTTGATCCTAGCTCAGGATGAACGCTGGCGGCGTGGATAAGGCATGCAAGTC
AAACGGGTGCATCTCACAAAGGTTCGATGCAGTTAAAAGTTCATAAAGTTCATAAAGTTC
ATAAAGTAGATTCAGAGTGCAAATGCATTAAGAGTTCACATTAAAAACTTTATAGACTTT
CAACTTTATAACTCGCACCGAGGTTCTGCGAGGTGCATCAGTGGCGAACGAGGTAGTAAC
ACGTGGGTTACATCCCCCAAAGTCAGGAATAACTAATCGAAAGATTAGCTAATACTTGAT
AATCTCTTCGGAGTAAAGATTTATCGCTCTGGGAATAGCCTGCGGAGTATCAGCTAGTTG
GTAGGGTAATGGCCTACCAAGGCTATGACGCTTAGGGGGAGTGAGAGCTTGGCCCCCACC
GATGGTACTGAGATACGGACCATACACCTACGGGTGGCCGCAGTCAAGAACCTTCCGCAA
TGGACGAAAGTCTGACGGAGCGACGCCGCGTGATGGATGAAGACCTTAGGGTCGTAAACA
TCTTTTATGAGGGAGAAAGTTTATTGATAGTACCTCACGAATAAGGGGTTGCTAAACTCG
TGCCAGCAGCAGCGGTAATACGAGTGCCCCGAGCGTTATCCGGAATCATTGGGCGTAAAG
GGTGTGTAGGTGGCATTGTTAGTCTTTTGTTAAAGCCCGGAGCTTAACTCCGGAAGTGCG
AAAGAAACGGCACAGCTAGAGGATGCGAGGGATGTGTGGAACTCATGGAGTAGGGGTGAA
ATCCGTTGATATCATGGGGAACACCGAAAGCGAAGGCAGCACACTGGCGCACTCCTGACG
CTGAAACACGAAAGCGTGGGTAGCGAATGGGATTAGATACCCCAGTAGTCCACGCCCTAA
ACGATGACAACTAGCTTTTCGGAGTATCGACCCTCTGAGAGGCGAAGCTAACGCGTTAAG
TTGTCCGCCTGGGTAGTACGACCGCAAGGTTAAAACTCAAAGGAATAGACGGGGACTTGC
ACAAGCGGTGGATTGTGTGGTTCAATTCGATGGTAAGCGAAGAACCTTACCAGGGTTAGA
AATCTAATTGAATAGACGCAGAAACGTGTGCCGTCTCACAAGGACAGTTAGACAGGTGAT
GCATGGCCGTCGTCAGTTCGTGATTTGAATTGTTCCCTTAAGTGGGGTAACGAACGCAAC
CCTCGTTGTCTGTTACACGTATCAGGCGAGACTGCCCCGCTTTTTGCTCGGAAGCAAAAA
GCCAGTTAAAAGTTCATAAAGTTATAGAGTTCATAAAGTAAAATGCATTTGCATCTACTT
TAAAAACTTTACAAACTTTCAACTTTAAAAACTTACTTTTTGAGCTTGCGCTCAAAAAGC
TGGGAGGAAGGCGAGGATGACGCCAGGTCAGCATGTCCCTCTGATATCCTGGGCTACACA
CATAATACAATGGCCGATACAACAGGACGCGACGGGGTAACCCCGAGCCAATCGTAATAA
AAGTCGCCCCAGTTCAGATTGGGGGCTGAAACTCGACCCCATGAAGTTGGATTTGCTAGT
AATCGCGGGTCAGCTATACCGCGGTGAATACGTTCTCAAGTCTTGTACTCACCGCCCGTC
AACTCAAGGAAACCGGGAGTACCCGAAGTCTCGCTTTTGCGGGCCCACGGTAAATTCGGT
AACAGGGAGTAAGTCGTAACAAGGCACGGCTAGCGGAAGCTGGTCGTGGAATAA
>gwd2_scaffold_5196_16S_1
CTGAGAGTTTGATCCTGGCTCAGGATGAACGCTGGCGGCGTGTCTTAGGCATGCAAGTCG
AACGGATATAAATTTGAGATTACATCAAGAGTTTATATTAGTGGCAAACGGGTGCGTAAC
ACCCTGGTAACCTACCCCGAAGTTCGGAATAATTCGCCGAAAGGTGAACTAATACCGGAT
GTAGTCCGTCCGCCTCAGGCGGACGGAAAAAAGCTTTACGGCGCTTTGGGAGGGGCCTAG
GTTCCATCAGCTTGTTGGTGAGGTAACGGCTCACCAAGGCTACGACGGATAGGGGGCGTG
AGAGCGCGACCCCCCTCACTGGGACTGCGACACTGCCCAGACTCCTACGGGAGGCTGCAG
TCGAGAATCTTCCCCAATGGACGAAAGTCTGAGGGAGCGACGCCGCGTGTAGGAAGAAGC
CCTTCGGGGTGTAAACTACTTTTCTATGGGACGAACAATGACGGTACCATAGGAATAAGG
GGCTGCTAACTCTGTGCCAGCAGCAGCGGTAATACAGAGACCCCGAGCGTTATCCGGATT
TATTGGGCGTAAAGAGTCTGTAGGCGTCTTGTTAAGTCCTTGGTTAAAGCCCACCGCTCA
ACGGTGGTAAAGCCTGGGAAACTAGCAGGATTGAGGTTGGGAGAGGTAAGCGGAATTGCC
GGTGTAGTAGTAAAATGCGTTAATATCGGCAAGAACACCAAAGGCGAAGGCAGCTTACTA
GAACACACCTGACGCTGAGAGACGAAAGCGTGGGGAGCGAATGGGATTAGATACCCCAGT
AGTCCACGCCGTAAACGATGGATGCTAGGCTTTGGCAGTATCGACCCTGTCAGAGTCGTT
CAAAAAAGTTAACACCTTAAGCATCCCGCCTGGGGAGTACGGCCGCAAGGCTAAAACTCA
AAGGAATTGACGGGAACCCGCACAAGCGGTGGAGCATGTGGTTCAATTCGACAATAAGCG
AAGAACCTTACCAAGGCTTGACATGTTAGCGTTCTATTTCCGGGAAACCGGAGAAATCCG
CAAGGAGGCTAACACAGGTGCTGCATGGCTGTCGTCAGCTCGTGTCGTGAGATGTTGGGT
TAAGTCCTCTAACGAGCGCAACCCCTATGTTGTGTTAACACGTTCACAACAAACTGCCCC
GGTTAACGGGGAGGAAGGTGGGGATGACGTCAAGTCAGCATGGCCCTTATGCCTTGGGCT
ACACACGTGCTACAATGGGGTGCAACAAAGAGTCGCTAAATCGCGAGATGGAGCTAATCT
CATCAAACCACCCCCCAGTTCGGATTGCAGGCTGCAACTCGCCTGCATGAAGCCGGAATC
GCTAGTAAACGCGCGTCAGCCATAGTGCGTTGAATACGTTCTCGGGTTTTGTACACACCG
CCCGTCACGCCAAGAGAGTCGATAATACCCGAAGGCGCTTGAAGCGTCCGAAGGTAGGAT
CGATGATAGGGGCGAAGTCGTAACAAGGCAGCCGTAGCGGAAGCTGTGGCTGGATCACCT
CCTT
>gwd2_scaffold_730_16S_1
TCGTGCCAGCAGGAGCGGTAATACGAGAGCCTCGAGCGTTATCCGGAATTATTGGGCGTA
AAGGGTGCGTAGGTTGTTCTGTTAGTCTTTTGTCAAAGCCCCGAGCTTAACTTGGGAAAG
GCGAAAGATACGGCAGAACTAGAAAGTGCGAGAGGTGTACGGAACTCATGGTGTAGGGGT
GAAATCCGTTGATATCATGGGGAACACCAAAAGCGAAGGCAGTACGCTGGCGCATATTTG
ACACTCAAGCACGAAAGCGTGGGTAGCGAATGGGATTAGATACCCCAGTAGTCCACGCCC
TAAACGATGATCTCTAGTTTTTCGTAGTATCGAAGAGATCCGCCTGGGAAGTACGGCCGC
AAGGCTAAAACTCAAAGGAATAGACGGGGACTTGCACAAGCAGTGGATTATGTGGTTTAA
TTCGATGGTAAACGAAGAACCTTACCAGGGTTAGAAATCCTATTGAAATCCTTTAGAAAC
ATTGGACCTCGCAAGACAGTAGGACAGGTGATGCATGGCCGTCGTCAGTTCGTGGTTTGA
ATTGTTCCCTTAAGTGGGGTAACGAACGCAACCCTCGTTGTGTGTTACAAGTGTCACACG
AGACTGCCCCCACCTTTGTTCGCGAAGCGAACAATTTTCAAGTAGCAATTTACAATTTTC
AGTCAATTATCAATGATTCAATTTAAAAATTATTCATTGTAAATTAAAAATTTATTGAAA
ATTAGAAATTAAAAATTGAAAATTTGTTTATGCTTACGCATAAAGGTGGGGGAGGAAGGA
GAGGATGACGCCAGGTCAGCATGTCCCTCTGATACCCTGGGCTACACACATAATACAATC
GCCGTTACAACGCGCAGCGACGAGGTAACTCTGAGCTAATCGTGAAAAGCGGCGCCAGTT
CGGATTGAGGTCTGCAACTCGACCTCATGAAGCCGGAATTGCTAGTAATCGCAGGTCAGC
TAAACTGCGGTGAATACGTTCTCAAGTCTTGTACTCACCGCCCGTCAAGCATAAGCGGGT
CCTAAGGTAAGCTCGGTGACAGGGACTAAGTCGTAACAAGGCACGGCTAGCGGAAGCTGG
TCGTGGAATAA
>gwc1_scaffold_12485_16S_1
CAAGAGCCTGACCCCCAACGACGAGACTGAGACACGGCTCGTACTCCTACGGGAGGCAGC
AGTCGAGAATATTCGACAATGGGCGAAAGCCTGATCGAGCGACACCGCGTGCAGGATGAA
GGCCTTCGGGTCGTAAACTGCAGTAACCCCGCAGTAATGCAAATGAACGCGGGGCGGAAA
GAGGTGGGTAACTACGTGCCAGCACCAGCGGTAATACGTAGACCTCAAGCGTTATCCGGA
TTTATTGGGCGTAAAGAGCATGTAGGTGGTCCTTCAAGTCTTTTGTAAAAGGCCGCCGCC
TAACGGCGGTTGTGCCGGAGATACGATCGAACTGGAGGATGTGAGAGGTGCACGGAACAC
ATGGTGTAGGGGTGAAATCCGTTGATATCGTGTGGAACACCAAAGGCGAAGGCAGTGCAC
TGGGACCTTCCTGACTCTGAGATGCGAAAGCGTGGGGAGCAAAAAGGATTAGATACCCTT
GTAGTCCACGCCCTAAACGATGCCTGTTAGCTGTTTCGAGTATCGACCCTCGGAGTGGCG
TAGCTAACGCGTTAAGCAGGCCGCCTGGGAAGTACGGCCGCAAGGCTAAAACTCAAAGGA
ATAGACGGGGACTCGCACAAGCGGTGGAACATGAGGTTTAATTCGACTCTAAGCGAGGAA
CCTTACCAGGGCTTGAAATTCTAGGTGAAAGCCGCCGGAAACGGTGGCCCTCTCTCAAGG
ACCGCGAGGACAGGTGCTGCATGGTTGTCGTCAGTTCGTGCCGTGAGGCGTTCCCTTAAT
TGGGGTAACGAACGCAACCCCTATCCGGTGTTATCTGTGTCACCGGAAACTGCCCCGCTC
AAAGAATAGTAGATAGGTTACAGGTTAAAGGTTTTAGTGGAATTCACTATCACCTACAAC
CTATCACCTACAACCTAGTATTTTTTGAGCTGGGAGGAAGGAGGGGATGACGTCAAATCC
GCATGGCCCTTTGATACCCTGGGCTACACTCATGTTACAATGGTCAAGACAGCGGGCTGC
CAAGCCGTAAGGCGGAGCCAATCTCTAAAACTTGACCCCAGTTCGGATTGGGGGCTGCAA
CTCGCCCCCATGAAGCCGGAATCGCTAGTAATCGCGGATCAGCAACGCCGCGGTGAATAC
GTTCTCGAGTCCTGTACTCACCGCCCGTCACGCCAAGGGAGCCGGTAATAGGTGAAGTTC
GTTTACGCGAATCAGCCTAGGATCGGTGACATGGGCGAAGTCGTAACAAGGCACGCGTAG
CGGAAGCTGTGCGTGAATCAA
>gwb2_scaffold_5820_16S_1
CTAAGAATTTGATCCTGGTTCAGGGTGAATGCTAGCGGTGTGCCTAAGGTATGCAAGTCG
AACGATTCTGCAGCAATGCAAAGTAGTGGCGAACGGCTGAGTAACACGTGGGAATCTACC
CCTAAGTAAGGCATAGCCCCTCGAAAGAGGGAGTAATTCCTTATGTGAAAGAAATTTCAA
AGCAGCAATGCGCTTGGGGATGAGCCTGCGGCCTATCAGGTAGTTGGTGAGGTAAAAGCC
CACCAAGCCTTTGACGGGTAGCTGGTGTTAGCGCATGACCAGCCAGAAGGGCACTGAGAC
ACGGGCCTTACTCCTACGGGAGGCAGCAATCGGGAATCTTCCACAATGGACGAAAGTCTG
ATGGAGCGACACCGCGTGAGGGATGACGGCCCTCGGGTTGTAAACCTCGTTATAAGCACC
GGCTAACTACGTGCCAGCAGCAGCGGTCACACGTAGGGTGCAAGCATTACCCGGTCTTAC
TGGGCGTAAAGAGTTCTGTAGGCGGCTAGATAAGTTGGTGGTCAAATACCTCGGCTCAAC
CGAGGAAAGGCTGTCAATACTGTTTGGCTAGGAGGCGACTAGGGGGTAGCGGAACGTATG
GTGTAGCAGTAAAATGCGTTGATATCATACGGAACACCAAGGGGGAAGCCAGCTACCTGG
GGTTGTCCTGACGCTGAGAGACGAAAGCGTGGGGAGCGAAACGGATTAGATACCCGTGTA
GTCCACGCTGTAAACCATGCCTGCTAGATGCCAGATTTTTTTGGTGTCGAAGCTAACGCG
TTAAGCAGGCCGCCTGGGGAGTACGGTCGCAAGATTAAAACTCAAAGGAATTGGCGGGGA
CCCGCACAAGCGGTGGAGCATGCTCTTCAATTGGCTGATAACCCAAGAACCTTACCAAGG
CTTGACATGTATGAAGTAGTGGACCGAAAGGCGAACGACCGGTATCCAACCCGGAGCTTA
CACAGGTGTTGCATGGCTGTCGTCAGCTCGTACCGTGAGGCGTACCCTTAAGTGGGTTAA
CGAGCGCAACCCCTACTGCTAGTTGTATCACTCTAGCGGAACTGCCGCGGCAACGCGGAG
GAAGGTGGGGATGACGTCAAGTCGGTATTGCCCTTACGCCTTGGGCTAGAAGCATGCTAC
AATGGCCGGCATAAAGGGTCGCAAAGCCGCGAGGCTGAGCTAATCCCAAAAAACCGGTCC
CAGTTCGGATTGGAGTCTGCAATTCGACTCCATGAAGCCGGAATCGCTAGTAATCGTGGG
TCAGCTATACCACGGTGAATACGTTCTCGGGTCTTGCACACACTGCCCGTCACGCCAGCA
AAGCTGGGGCCACCCGAAGTCTCACATTAGTGGGCTCACGGTGGAATCAGTGATGAGGGT
GAAGTCGTAAGGCTAATAACGGTGAAGGCCGCCATCGGCGGTTAATACCGTGGGAAGTTT
TCTAACTTTATTAGAAAACCCCGTATCGACTAATTCTTCGGTGCGATTTATCCTCCGAAG
ATGAGATGTAATTCTTTTGTTTCAACTTCATTGAGCAAAAATCTAAGATTACATCACACG
CCGACTCCTGAGTATTCTTAGGATGAAGATATAGTCAGCGCCATTAGTAATAATGGAATA
CGCGAACAAGGTAGCCGTAGGGGAATCTGCGGCTGGATCACCTCCTT
>gwb2_scaffold_5820_23S_1
AAAGATACTAATGCATATGGTGGATGCCTTGGGTATTCGCGCCGATGAAGGAGGTGCTAA
GCTGCCATAAGCCTCGAGGAGTTGCTACGAAACGTTATTACTCGGGGACTTCCGAATGGG
GAAACCCAACCCGCTTATAAGGCGAGGTTACTAATTACTGAAAGTTGCGCAAGCGACCAT
AGGTAATTTAGAGGGAACTCGGCGAACTGAAACAACTTAGTAGCCGGAGGAAAAGAAACC
AAATCAGGTATTCTCCTAGTAGCGGCGAGCGAACGGGGAACAGCCCAAACCCATATTAAT
ATTGGGGGTATAGACAATCCTAATGTTTGATCATAGAAGAGTTAACTAAATTTTTTTCGT
AGAAGAAGCCTTCTGGAAAGAAGCGCCATAGAGGGTAACAGCCCCGTATTTGAAACGAAA
AAAACTCTTGGGTTGATCTTGAGTAGCACGGGACACGTGTAACCCTGTGTGAAGAAACGA
CGTCCACGTCGTAAGGCTAAATACGCGAATACACCGATAGCGCATAGTACCGTGAGGGAA
AGGTGAAAAGAACCCCTGTTAGGGGAGTGAAATAGATACTGAAACCGTATGCAGACAAGC
TGGCAAAGCCCGCAAGGGTAATGCCGTGCCTATTGAAGAATGAGCCAACGAGTTAATAGA
TTGGGCAAGCTTAAGCCGTAACAGCGGCGGAGGCGTAGGGAAACCGAGTCTTAATAGGGC
GACCAGTCCATTTTATTAGACCCGAAGCCAGGTGAGCTAACCATGGCCAGGATGAAACCC
TGCGAAATCAGGGTGAAGGTCCGAACCGTTGTATGAGGAAAAATGCTCGGATGAGCTGTG
GTTAGGGGTGAAACGCTAATCGAACTTGGCAATAGCTGGTTCTCCCCGAAATATATTTAG
GTATAGCCCTTGAATACAAGGTCTACGTCGGTTTACCGACTAAGCCTTGTTTATAACTTT
GCGAGGTAGAGATACTGAAAGGGGATGGGGCGCGCAAGTGTACCCACCCCTACCAAACTC
CGAATGCGCAAAGTGTTCCAAGGAGTCAGTGCTGCGGGGAAATCTCGTGGCACGAAAGGG
AAACAACCCGGACCATCAGCTAAGGTCCCTAAATTATGCTTAGTGGGCAAGGAAGTGAGA
TCGTTAAGACAGCTAGGAGGTTGGCTTAGAAGCAGCCACCCTTTAAAGATAGCGTAACAG
CTCACTAGTTGAACGATTTCGCGCCGACGATTTAACGGGGCTCAAGCATAATACCGAAGC
TATGGATTTGCTGTTTTTAACAGCGAGTGGTAGGGGAGCTTTGATGCAGCAGTGAAGGTG
TACCCGTGAGGGGCGCTGGAGCGGCATCAAGTGAGAATGTTGGCATGAGTAACGTAAGGG
TGGTGAAAACCCACCCCACCGAAAGTCTAAGGGTTCCTCCGCAATGTCAGTCATCGGAGG
GTTAGTCGACCCTAAGGGGAGGCCGAAAGGCGTACCTGATGGATAGCAGGTTAATATTCC
TGCACTTTTGTAAGACCGTTACTACCGAAGGGAGGACGGAGCATGATGGACCAAGCTCAT
TAAGGATTTGAGTCCCAAAAGCAAGGCAGCTTGTGTAGGTAAATCCGCACAGGCGCTACG
TCGAGCTTAGGGAAAGTCTGCCGCAAGGCGGATAATTTGGTGTCACGCAAGCTTCCAGGA
AAATTCTCTAGGGAGATCTTACAATATTCGTACCGTAAACCGACACAGGTAGATGAGTAG
AGGATACTAAGGTGAACGAGCGAATCGTGGTTGAGGAACTAGGCAAATTACATCCGTAAC
TTAGGGAAAAGGATGCCCTGCCACGAACCTGCGTAAGCAGGGAGTCGGTAGGGGGCACAA
AAATGGCTCAAGCGACTGTTTAACAAAAACATAGGTCTCTGCTAAACCAGTAATGGGATG
TATAGGGGCCGATGCCTGCCCAGTGCCCGTAGGTCAAGATCGGGGGTGATTTCCAACTTC
GGTTGGAATGAGCTTTTGGTTTAAGCCCGGGTGAACGGCAGCAGTAACTATAACTGTTCT
ATGGTGAATTTACGCGCCGCCATAGTGGGGAGCTAAGCTCTCCCGTTTGGATGTGCCCAA
ACGCAACCTGACTATATGCTGGAAACTCCGTCCATACTTCTTTATTGAAGATATGGTGTC
TCTAATTTAATTAGAGAAAAGAATCTTGGACTACTAAACATATTCGTATAATATTCGGGT
ATGCGCAGTGAAAATGTACCAAGTGCGGACAATCAGCAGGAAAGACTAAGATTTGAGGGG
TGGTTAGTTGGTTTTACAGATGGAGAAGGTGCTTTCACAGTTAGCATCTTAAAAAATTCC
ACAAGCAAAACCGGCTGGCAAGTGTTTCCCGAATTTATTATTACTCAGGGAGCACGAAGC
AAGGATGTTCTTTATTTGTTCAAAGAATTTTTCGCTTGTGGAAATGTTTATCTTAATAGA
AGACATGATAACCACAACGAAGATCTTTACAGATACTGTGTCAGATCCATAAAAGATTTA
CAGAACGTGATAATTCCATTCTTCTCAAGGATCGTTTTACGATCGGATAAGAGGAAAGAT
TTTTCATTGTTTTGCAAAGTGATGGGTTTGATAAGTAATAAGGAACATCTCAGTATTGCA
GGTTTGTTTAAAATTGCCGGGCTGGCAATGAAAATGAACCGTAAAGTCAGACCCAAATTC
TTAGAATCCTCACTCACTATACGTCAGGCCTCTGAAGGTTCAGAGGAAGAGATAGTGGCG
TCTGCATGGCGACATGCAGGAATCAATTCTTAGGGAAAGAATGATTCAAAATTCGCGGAA
ACGCGAACGAAGATTACAAGCGTAATCCCTTGTCGGGTAAGTTCCGACCCGCACGAAAGG
CATAACGACTTGAGCACTCTCTTAATCACGAGCTCGGTGAAATTGAAGGGGGGGGGGGGG
GGGGGGGGGGGGGGGGGGGGGGGGGGGGGGGGGGGGGGGGGGGGGGGGGGGGGGGGGGGG
GGGGGGGGGGGGGGGGGGGGGGGGGGACTCTGCATTACCTGCAGAGGGGACAATGCCTGG
CGGGCAGTTTATCTGGGGCGGATTCCTGCTAAAGGATAACGCAGGAGCCCAAAGGTTCTC
TTAGCACCGATGGAAATGGTGCTGTAAGCGTAAAGGTATATGAGAGCTTGACTGCGAGAC
TTACAAGTCGAGCAGATACGAAAGTAGGGCTTAGTGATCTTCCGTGTGCCTAGTGGTAGG
CCCGGAACTTATCGGATAAAAGTTACCCCGGGGATAACAGGCTGATCTTGCCCGAGCGTC
CATAGCGGCGGCAAGGTTTGGCACCTCGATGTCGTCTCGTCACATCCTGGAGCTGGAGCA
GGTTCCAAGGGTCCGGCTGTTCGCCGGTTAAAGTGGCGCGTTAGATGGGTTAAGAACGTC
GTGAGACAGTTCGGTCTCTTTCCACAACGAGCGTTTGGCTTTGAGAGGACTCATTCCTAG
TACGAGAGGACCGGAATGACAGAACCTCTAGTGTACCAGTTGTTCTACCAAGGGCATTGC
TGGGTAGCTACGTCTTTAAGCGGACACAATTCCTGGGAGATTACCAGGTTGATAGGCCGT
AGGTGTAAGCACAGCAATGTGTTCAGCCAAGCGGTACTAATATTTTGTGAGTCTTTA
>gwa2_scaffold_12512_16S_1
AAGAGAGTTTGATTCTGGCTCAGGATGAACGCTGGCGGCGTGGATAAGGCATGCAAGTCA
AGGGGGTTTTGGGAGCAATTTCAAAACAACCGGCGAACGAGTTAGTAACACCTTGGTACA
TAACCTAAAGTCGGGCACAACCCCGCGAAAGCGGAGCTAATTCCCGATGTTGAAGCAATT
CCAAAGGAGCAATCCGCTTTGGGACTGGCCTAGGTCCTATCAGCTAGTTGGCGGGGTAAA
AGCCCACCAAGGCTATGACGGGTAGGGGGCGTGAGAGCGCGTTCCTCAACGACGACACTG
AGATACGGGTCGTACACCTACGGGTGGCAGCAGTCAAGAACATTCGACAATGGGCGAAAG
CCTGATCGAGCGACGCCGCGTGCAGGAAGAAGTCCTTCGGGATGTAAACTGCTTTTGCGT
AGGAAAAATTTTGACGGTACCTGAAGAATAAGGGGTTGCTAACCTCGTGCCAGCAGCAGC
GGTAATACGAGGACCCCAAGCGTTATCCGGAATTACTGGGCGTAAAGCGTGAGTAGCCGG
TTTTGTTAGTCCGATGTTAAATCTTGAGGCTCAACTTCGAGACCGCATTGGAAACGGCAA
GAGTCCAGCTCAAAGTTATTTTCTAAGACGAAATTGAAATATTTGAGACGAAATAAAGAA
AAAATTTTAAGGCATAGCCTAGCAGGTAAGAGGCAGACGGAACGTGCAGTGTAGGGGTGA
AATCCATTGATATTGCACGGAACACCAAAAGCGAAAGCAGTCTGCTGGTGCTCTACTGAC
GGTCAATCACTAAAGCGTGGGGATCAAAAAGGATTAGATACCCTTGTAGTCCACGCCCTA
AACGATACATACTAGCTATTGGGAGCATCGACCCTTCCAGTGGCGAAGCTAACGCGTTAA
GTATGTCGCCTGGGAAGTACGATCGCAAGATTAAAACTCAAAGAAATAGGCGGGAATTCG
CACAAGCAGTGGATCATGTGGTTCAATTCGACTCTAACCGAGGAACCTCACCAGGGCTTG
AAATCCTAGTGTAAGCTCCGGGAAACCGGGGCCCCCGCAAGGCTCTAGGACAGGTGCTGC
ACGGCTGAACTATCGGCCGGTAGGGGAGCAATTCCCTACAAAAATAACCAGCTCATAACG
GTGGAGTCCGAAATATATTAATGTTAAAATTAATATATGGATAATACCGTGGGAAGCCCG
AATACAAGTTTTTGTAACTTTCCGAAATCAACTCAAGATTATTATATTCTTGGCCTTTGG
TGCGCTGATGGCTACCACTGGACAAGCAGTATAGGATTGAGCAATATTGATTTAATTTTA
ATTAAGAAATTTAGAAATTTTCTTTCAGGATTATTTCCTAAAGAAAGAATTAAATTGGAT
CAATACAGAACAGGAAAGAGAAAATATGTTGGATATAAGATTTATGTAAATTGCAGGCCG
TTATTAAGAATTTTTAAAAAATTCAAAGACAATAATAACGAGAGGAGTATAAATAATGCC
GAAGCAATAAAAGCTTATATCGCAGGAAGATTTGATGGCGATGGTTGTATATCTAAAGAC
CTAAAACGAGATTGCAGAATATCTTATGGAAATGAGATTGATGCAAAACTTGACACCAAT
TTATTACAAGAAATTGGCATTATGCCCAAACTATACAGATATCGCACATCAAATACATTT
GTAATTTATATTTCTAGATTTGATACTAAAAAATTTACAAATGTAATCAGTCCATATTCA
ATAAAGTTACAAAAACTTGTACTTGGGTCCCGTAGAGACTCTGACTATACAGAGATAGTC
AGGATGGCAACAAATAATATATAATATTGCCATAAAACGCTGGCTCCCTCCCCAAGCATG
GAGAGGGATGAAAGTATAGTCCGTACCATTAGGAATAATGGAATAATACGGTCGTCAGCT
CGTCTCGTGAGAGGTTTCCTTAAGTGGATTAACGAGCGCAACCCCCGTCGTGTGTTATAT
TTGTCACACGAGACTGCTGCGGTAACGCAGAGGAAGGTGGGGATGACGTCAAGTCAGCGT
GGCCCTCTGATACCTTGGGCTACACACATGATACAATGGACGTTACAATGGGTTGCCAAC
CCGCGAGGGGGAGCTAATCCCATCAAAGGCGGCCCCAGTTCGGATAGGAGGCTGCAACTT
GCCTCCTTGAAGCTGGAATTGCTAGTAATCGCGGATCATCATGCCGCGGTGAATACGTTC
TCGAGCTTTGCACTCACTGCCAAAGCGCTCGGCAGGTTTCTTTTCTAAACGGTTAAAATC
CGTTCCTCCGACAACCCGTGTTGGAGCGTAGTCAAAAGTTAGTCCCGATCCGCGAGGATT
GAGGACGAAGGAACTAAAGACAAAAAGCAGTCCCACGATAAAACACCCTGAATTGACCTA
TGATTGGCAGTGAGCATAGGGAAAATTCCTTGAAAGGGGCCGCGGGAATGCAAGGAATAG
AAAAGCAACTAACCCGAGGAGATCTGGCGTAAAGCAATTTATGCGCTTTGCATAGTTTGC
TAAAATGGCATAATAGATTTGACGCCGCGTCAGAAGTCAGCTGAATCATAGTAATCCAAT
CGGATGAAGGATTCACTCCAATGCAAAATGCTTACACCAGATTATATAATTGGATTAACA
GACGGAGAAGGAAGCTTTACGGTTTATCTTCGAAATCCCGAAAATCCAATTAAAAAGAAA
AGGCGAGTATACGCAGAGCCAAGATTCTATATAAAACTTATAGAGAAAGACAAGGATATT
CTTTATAGGCTTAAAAAATTCTTTGGTTGTGGAAGCGTATATTTCCAAAGAGATGTTCGA
CCTAATCACCAGAATTGTTATCGTTACGAAGTTTATAATCGTAATGATTTGAAAAAAATT
ATAATTCCTTTTTTCAAAAAATATCATCTTAAGTTCAATTCTAAAAAAAATGATTTTAAA
ATATTCTGTGATTTGTTCGAAAGAATTTGTAAAAATGAGCATCTTAATACGGAAGGCCTG
AAATTCTTGTGTAATCTAAAAGCAAAAATGCATTAGAGCTCGTCGTATGCGGGAAATCCG
CAGGTACGATGGGAACATCAACTCTTAATCTAAGAGGATACTTGCCCGTCAAGTCAAGGG
AGCTGGGAATACCTGAAGATCCGTATTTTTATATGGAGACACGGTAGGCTCAGTGACAAG
GACTAAGTCGTAACAAGGCAAGGGTAGCGGAAGCTGCTCTTGGATCACCTCCTT
>gwb2_scaffold_4737_16S_1
ATCGGAGAGCCCGATCCCCATCGATGGCACTGCGACACGGGCCATACACCTACGGGTGGC
AGCAGTCGAGAGTCTTCCACAATGGGCGAAAGCCTGATGGAGCGACGCCGCGTGAATGAT
GAAGGGCTTCGGCCTGTAAAATTCTTTTCTCCGTGAGAAATCCGAGTCAATCGGTATGAT
GTTAGCGGACGAATAAGGGGTTGCTAAAATCGTGACACCAGAAGCGATAATCCGAGTGCC
CCGAGCGTTATCCGGAATCACTGGGCGTAAAGGGTGTGTAGGAGGCCGCGTTAGTCTTGT
CTTAAAGGTTTCGGCTTAACCGAAAACATGGACAGGAAACGGCGCGACTAGAGAGTGCGA
GAGGTATATGGAACTCATGGTGTAGGGGTGAAATCCGTTGATATCATGGGGAACACCAAA
GGCGAAGGCAATATGCTGGCGCATTTCTGACTCTGAAACACGAAAGCGTGGGGATCAAAA
AGGATTAGATACCCTTGTAGTCCACGCCCTAAACGATGTTCTCTGGCTTTTTGAAGTATC
GACCCTTCGAGAGGCGAAGCTAACGCGTTAAGAGAACCGCCTGGGAAGTACGGCCGCAAG
GCTAAAACTCAAAGGAATAGACGGGGACTTGCACAAGCAGTGGAACATGTGGTTTAATTC
GACGATAAACGAAGAACCTCACCAGGACTGGAAATCCAAACGAAGTCCCGCGGAAACGCA
GGATGTCTCACAAGGACGGTTGGACAGGTGATGCATGGCTGTCGTCAGTTCGTGATTTGA
ATTGTTCCCTTAAGTGGGGCAACGAACGCAACCCTTATCCTGTTATATTTGTCAGGCGAG
ACTGCCGCTTTGCGGAGGAAGGAGAGGATGACGCCAAGTCAGCATGTCCCTTTGATGTCC
TGGGCTACACACATGTTACAATGGCCGGTACAATGGGCCGCGAAGCCGAAAGGCGGAGCC
AATCCCATCAAAGCCGGTCTAAGTTCGGATTGAGGTCTGCAACTCGACCTCATGAAGCTG
GAATTGCTAGTAATCGCAGGTCAGCTATACTGCGGTGAATACGTTCTCAAGTCTTGTACT
CACCGCCCGTCAAGCCAAGGGAGCCAAGAGTACCCGAAAGTCCGTTTTGCGGACCTACGG
TAAGTTCGGTAACAGGGGCTAAGTCGTAACAAGGCACGGGTAGCGGAAGCTGCTCGTGGA
ACA
>gwd2_scaffold_0_16S_1
AAGTAGAGTTTGATCCTAGCTCAGGATGAACGCTGGCGGCGTGGATAAGGCATGCAAGTC
GAACGGACTTTATTTTTCCAGAGATGAGATTATAAAAAATCAAAGGTCGTTTAAAGTTAG
TGGCGAACGAGGGAGTAATACACAGGAACTTCCCCCTAAGTCGTGAACAACTCACCGAAA
GGTGAGCTAATACACGATAGTCTCTCCGGAGTAAAGTTTTTCGCTTAGGGAAAGGCCTGT
GAAGTATCAGCTAGTTGGCGGTGTAAAAGACCACCAAGGCTATGACGTCTAGGGGAGGTG
AGAGCCTGACCCCCACCGATGGTACTGAGACACGGACCATACACCTACGGGTGGCTGCAG
TCGAGAATCTTCCACAATGGACGAAAGTCTGATGGAGCGACGCCGCGTGATTGATGAAGT
CCCTTTGAGTGTAAAGATCTTTTATGAGGGAAGAAGTTTATTGACGGTACCTCATGAATA
AGAGGCTCCTAATCTCGTGCCAGCAGGAGCGGTAATACGAGAGCCTCGAGCGTTATCCGG
AATTATTGGGCGTAAAGGGTGCGTAGGTCGTTCTGTTAGTCTTTCGTTAAATCCTTGGGC
TTAACCCAAGAACCGCGAAGGAAACGGCAGAACTAGAAAGTGCGAGAGGTGTACGGAACT
CATGGTGTAGGGGTGAAATCCGTTGATATCATGGGGAACACCAAAAGCGAAGGCAGTACA
CTGGCGCATATTTGACACTGAAACACGAAAGCGTGGGTAGCGAATGGGATTAGATACCCC
AGTAGTCCACGCCCTAAACGATGATCTCTCGCTATTCGGAGTATCGACCCTCTGAGTGGC
TTAGCTAACGCGTTAAGAGATCCGCCTGGGAAGTACGGCCGCAAGGCTAAAACTCAAAGG
AATAGACGGGGACTTGCACAAGCGGTGGATCAGGTGGCTTAATTCGACGGTAAACGAAAA
ACCTCACCAGGGTTTGAAACTCACGTGAAAGCCCTGAGAAACCAGGGCCCTCGCAAGACT
AGTTGGCAGGTGATGCATGGTCGTCGTCAGTTCGTGGTTTGAATTGTTCCCTTCAGTGGG
GTAACGAACGCAACCCTCGTTGTCTGTTATATGTGTCAGACGAGACTGCCCAGCCCCAAG
CGGATAAAAGTTGAAAGTTAAAAGTTCATAAAGTTCATAAAGTAAAATGCATTTTGCATT
CACTTTATAACTTTACACTTTATAAAACTTTATAACTATTTGTACGTTTCGGTCGGGGAG
GAAGGGGAGGATGACGCCAGGTCAGCATGTCCCTTGATACCTTGGGCTACACACATAATA
CAATCGCAATTACAACGGGCAGCGACGGGGTAACCCTGAGCGAATCCTATAAAAATTGCG
CCAGTTCGGATTGGGGGCTGCAACTCGACCCCATGAAGTTGGAATTACTAGTAATCGCGG
GTCAGACATACCGCGGTGAATACGTTCTCAAGTCTTGTACTCACCGCCCGTCAATTCAAG
GGAGCCGGGAATACTCGAAATCTCTCCAGAAGGAGGGCCTACAGTAAGCTCGGTGACAGG
GAATAAGTCGTAACAAGGCACGGGTAGCGGAAGCTGTTCGTGGAATAA
>gwd2_scaffold_4_16S_1
ATTAGAGTTTGATCCTAGCTCAGGATGAACGCTGGCGGCGTGGATAAGGCATGCAAGTCG
AGTGGGTTTAGACCCACGGCGAACGAGGTAGTAACACGTAGGAACGTACCCCAAAGTCGG
GCATAACCAGTCGAAAGATTGGATAATTCCAGATGGTCTCGCAAGAGGAAAGATTTATCG
CTTGGGGAACGGCCTGCGGAGTATCAGCTAGTTGGTAGTGTAATGGACTACCAAGGCTAT
GACGCTTAGGGGAGGTGAGAGCCTGACCCCCACCGATGGTACTGCGACACGGACCATACA
CCTACGGGTGGCTGCAGTCGAGAATCTTCCACAATGGACGAAAGTCTGATGGAGCGACGC
CGCGTGACTGATGAAGTCCTTCGGGATGTAAAGAGGTCTTTTATGAGAGAGAAAATTTTG
ATAGTATCTCATGAATAAGAGGTTGCTAAACTCGTGCCAGCAGCAGCGGTAATACGAGTG
CCTCAAGCGTTATCCGGAATCATTGGGCGTAAAGGGTGTGTAGGCGGCTGTGTTAGTCTT
TTGTTAAATTCTTCGGCTTAACCGGGGGTCCGCCAAGGAAACGGCAAAGCTTGAGGGTGC
GAGAGGTGAATGGAACTCATGGTGTAGGGGTGAAATCCGTTGATATCATGGGGAACACCA
AAAGCGAAGGCAGTACACTGGCGCATTCCTGACGCTGAAACACGAAAGCGTGGGGAGCGA
ATGGGATTAGATACCCCAGTAATCCACGCCCTAAACGATGATCTCTAGCTTTTCGGAGTA
TCGACCTTCTGAGAGGCGAAGCTAACGCGTTAAGAGATCCGCCTGGGTAGTACGGCCGCA
AGGCTAAAACTCAAAGGAATAGACGGGGACTTGCACAAGCGGTGGATCATGTGGCTTAAT
TCGACGATAAACGAAGAACCTCACCAGGACTAGACATCTAGTTTACGTCTTTCTGGAAAC
AGAAAGTCCTAACGGCTAGACAGGTGATGCATGGCCGTCGTCAGTTCGTGGCTTGAGCTG
TTCCTTTAAGTAGGGAAACGAACGCAACCCCCGTCGTCTGTTACAAGTGTCAGGCGAGAC
TGCCTAGCCTGAAGCGCGCAAAACGCGCTTCGAGTAGAAAGTAAAAAGTTCGTAAAGTTA
AAAGACTTTTAACTTTTTAACTTTATAAACTTTATAAACTTTTAACTCGAAGCAAACTTT
GTTTGTTTCAGGCTGGGAGGAAGGTGGGGATGACGCCAGATCAGCATGTCCCTAGATATC
TTGGGCTACACACATAATACAATGGCTGTGACAACGGGTCGCGACGGGGTAACCCTGAGC
CAATCCTTTAAACACAGCCCCAGTTCGGATTGAGGTCTGCAACTCGACCCCATGAAGTTG
GAATCGCTAGTAATCGCTGGTCAGCATACAGCGGTGAATATGTTCTCAAGTCTTGTACTC
ACCGCCCGTCAACTCAAGGGAGCTGGGAGTACCCGACAGTCGTCTTTATGACGGACTAAG
GTAAATTCAGTGACAGGGAGTAAGTCGTAACAAGGCACGGGTAGCGGAAGCTGTTCGTGG
AATATT
>gwa1_scaffold_273_23S_1
ATGGTGGATGCCTTGACTCTAAGAGGCGATGAAGGACGTAGCGTAGCTGCGATAAGCTTC
GGGGAGGTGCCTAGCAACCTTTGATCCGGAGATCTCCGAATGGGGAAACCCGTCCCGATG
TAAATCGGGACACTTCGACGCAAGTCGAAGTGCGTACCCAGGGAAGTAAAACATTTCAGT
ACCTGGTGGAAAAGAAAACAATGCCGCGCAAGCGGCGACATTTCCTTAGTAGTGGCGAGC
GAAAAGGAAATAGCCCAGATCTGGGGAAACCCGTCCCGATGTAAATCGGGACACTTCGAC
GCAAGTCGAAGTGCGTACCCAGGGAAGTAAAACATTTCAGTACCTGGTGGAAAAGAAAAC
AATGCCGCGCAAGCGGCGACATTTCCTTAGTAGTGGCGAGCGAAAAGGAAATAGCCCAAA
TCCCTCCGCTTCGCACGCAGTTTATAAAGTAAAAAGTTTATAAAGTTCATAAAGTAAAAG
AGGAATGCGCTTTGCATTTGTCTTCACTTTATGACTTTACGGACTTGATGAACTTTGTGA
CTTGCGCGCGAAGCGCGTTGGGGTTGTAAGACGGTAGCGTCATTATTTATAATGAGAAAA
GTTACAAAATATTTCGTTAGCAGAATTTGCTGGGAAGCAAAGCCCTAGAGGGTAATAGCC
CCGTAAGTGAAAATGAAATATCTTTTCCGCTGCTGTTCTTGAGTACCTCAAGACACGAAT
GGCTTGGGGGAATCTGCCGGAACTAACCGGTAAGGCTAAATACTCTTAGAGATCGATAGT
GAACAAGTACCGTGAGGGAAAGGTGAAAAGAAGCCCGGTAAGGGCAGTGAAATAGACCTG
AAACCATATGCTTACAAGGAGTGGGAGCCGCCGCTAGCACGGAAATTCCAAATTACAAAT
TCCAAATCACAAACAATGCCCAATATCCAAATTACAAAACTCCAAACGAGACACCTCGTT
TTTAATTTGTAATTTCGGTCATTGGATTTGTTTGTAATTTGGTGTTTGATTATTGGTGCT
TCCGTGCTGTGCGCGGTCACCGCGTGCCTATTGAAGAATGAGCCAACGAGTTGATGTATG
CTGCTTAGCTAAGCCCCCAAAGGGTGGAGCTTCAGGGAAACCGAGTGTGAATAGCGCGTT
TGTAGTATAGCACGCAGTTTATAAAGTAAAAAGTCTATAAAGTCCATAAAGTAAGAGAGG
AATGCATTTCGCGTTTGTCTTCACTTTATAACTTTACGGACTTGATGAACTTTGTGACTT
GCGCGCGAAGCGCGTAGTAGTATACATCAGACCCGAAGCCAAGTGAGCTTGCCATGAGCA
GGGTGAATCCCGACGAAAGTCGGGAGGAGGCCCGAACCGGTTAGCCGTGCAATACTATCG
GATGACTTGTGGTAAGAAGTGAAAAGCTAATCGAACTTGGTAATAGCTGGTTCTCTCCGA
AATAGCTTTTGGGCTAGCGTCTGGATTACCTTCTGGGGGTAGAGCACTGGATGGTCTAAA
CAGGGAGAAATCTCATTAGACCAATCAAACTCCGAATACCAGAAGTAAACTTCCAGGCAG
TTAGACCGTGGGGGCTAAGCTCCATTGGTCAAAAGGGAAACAGCCCGGATCTCAACTTAA
GGTCCCTAAATCTATGCTAAGTACGCTTGAGGTGGTGGAATTTCACAGACAGTGAGTATG
TTGGCTTAGAAGCAGCCATCATTTAAAGAAAGCGTAACAGCTCACTCACTAAGAGATTCT
GCGCCGCAGATAATCGGGGCTAAGCATAGTACCGAAACTGAGGGTTTCATCGAAGCACAA
ACGAGTTAAAAGTCTTAAAGTCCTTAATGTCATTAAAGTAAGCACAGAAATGTATTTACT
TTCGACTTTCGACTTTTTACTTTCGACTCGCTTGTGCTTCGCACAAGCGGTAGGAGAGTA
TTCTCATCGCGATGAAGCCAAAGGCGTGAGCCATGGTGGAGCGTTGAGAAGTAAGAATGT
TGGCACAAGTAACCACAATGCGGGTGAGAACCCCGCACGCCGAAAGACCAAGGTTTCCTT
GGCGATGACAATCAGCCAAGGGTTAGTCGGGCCTAAGCGGATGGCGAAAGCCGCACGCGA
TGGACACATGGTTAATATTCCATGACTTTTATGTATTGTGATGGGAGGACGGAGTCTAGT
ATGTTTTGCGCATTATTGGATTTGCGTTCGTGTCGTAAGGAGGGCTTCCAGGAAAATCCG
GAAGCGCGCCGCAAGGCAACTTCAAGCGAAGCGAAAATCCGCCGGTTCGCCGGTGGAAAT
GAGACAAAGCAGGCTCTCAAGAAAATTCCCTAAACTTAAATATGTAAAATCCGTACCGCA
AACCGACACAGGTGGTCAGCTCGAGTAGAGCAAGGCGAACGAGTGAGAGGTCCCCAAGGA
ACTCGGCAAAAAAGCAGCCGTAACTTCGGAATAAGGCTTGGCCTGGGCACTACTTTGTTT
TTTAGTATTTGTAAATTATATTAGGGTTCAAAATTCAATTAAAAAGGAGATAATCTATGG
CTAAATTTCTTTTAAAGATGTCGGGTACAGATCAGAATGGAAAAACCATTGAAACACTTC
GCACTGTTCACGGAGACCAAAAGGAAATTGATCGGGCAGCATGGGAGATTACACAATCCT
GGATAAAAGAAGGTATCTGTAACATCCATGTTGTTGGGGTTGGGGAAGTTCTCCAATCTT
TTGACTCAAGTCAAAATTGAATTTTCCCTGTGATGTTTCCGCGAAAACTTTCGCGGAAAC
ATCACTCTAATATAGTTTGCAAGTGATAACTTAAAAATAAAGTAGTGCTCGGGGACGCAG
CTAAAGTATCTCTGGCAACTGTTTATCAAAAACACAGCTCCCTGCGAACTCGTAAGAGGA
TGTATAGGGGGTGACACTTGACCAATGCCAGAAGGTCAAATACCGACGGTGTTCAGCACT
TATTTCTTAAAATATTTTTGAGAAATAAGTGCTGGATGCTGATTGGTATAAGCCCTGGTG
AATGTCGGCCGTAACTATAACGGTCCTAAGGTCCAGCACTTATTTTTTTAAAAAATAAGT
GCTGGAGGACTGGGACTGTTATAGCCAGTAAAAAATAAACTGGGATAAACAAATTAAACA
CATAATCATTACATTTTAGAGCTACCTATCATGCCGTAATGCATGAATAGTCCATCGTGA
TCAACGAGAGACCAACGTCACGGACCCAAACTTGCAAAGTGGGTTAAGAGAGAGTCCTTC
TTTAAGGAAGAGAAGAGCGAAATTCCTTGTCGGGTAAGTTCCGACGCGCACGAATAGTGT
AATGACTGGAGAACTGTCTCGGGGGCTTGCTCGGTGAAAATACAGTACCGGTGAAGATGC
CGGTTACCTGCAGCTAGACGAAAAGACCCTAGGAGCTTTACTACAATTTTATATTGAGTG
TATGTTTCAACTGCGTAGCGTAGACGGTAGACTTTGAAGTCTTGTTCTCGGATGAGATGG
AGTCGTCGATGAAACACCGTTCTTTTGTGATATACATTCTAATCCGCGCGGCAAAAACGA
GCGGAGACAGTATATGATGGGTAGTTTTAGTGGGGCGCTATCCTCCCAAAAAGTAACGGA
GGAGCCTATTAAGGTTGGCTAAGCGCGAATGGAAACCGTGCTGATAGTGTAATGGCACAA
GCCAGCTTGACTGCGAGGCGTACTTGCCAAGCAGGTGCGAAAGCAGAGCATAGTGAACCG
ATGGTCCGCATTAGACGCGGCCAGAGATTATCGGACAAAAGCTACCCTAGGGATAACAGG
CTGGTAGTGCCTAAGCGTCCATAGCGACGGCACTGTTCGGCACCTTAACTCTCAATTAAA
CACTGAGAAACATCGGGGTGCCTATCGCAGTAATGCGATACAAAAATAATTTGGCTTATA
ACGGTGGACTCCATGCGTAAGATTGTATCAATTTGGTATAATTAACTGCATGGACAATAC
CGTGGGAAGTCTAACCCAATTACAAAAGTCATTTCTCATTGGAACTCTTTTAGGAGACGG
ATATATCCGTCAAGCAAAAGGGAGGAGAAATGCATTTCTTGAGATAAATCATTCAATGGC
TCAAAGAGAGTATGTTGAGTGGAAATACGAAATCATAAAAAATTTAACGCGAACTGGTCC
AAAATCCAGAAAAGGAAATGGGAACCGGATAGCATATAGATTTTTTACAAAACAACATCC
TGAATTTACAAAAATAATGGATTTGTTTTACAGAGATAAAAAGAAATGTATTCCTGATCT
AGTATTAGATCCAATGAGTTTGGCGGTATGGTTTATGGATGATGGCAGCAGATGTGATAA
AAGCAATGTTTATCTTAATACTCAGCAATTTTCAAAAGATGATCAGTATAAATTATTGAA
ATATTTAGAAAATATGGGATTAAGCGGGACATTGAACAAAGACAAAGAATATTACCGCAT
CAGATTTACATCATCCAGTATTCCTAAACTATTTGGAATAATTGAAAAACATATTATTCC
ATCTATGAAATACAAAATTGGATTATGACCCTGTAGAGACTTGGCCTTAACTGGTCGGAG
TGTGAAGGAAGACTTCATGCTAACACGCCGAACCCCCTCACCAGTTTTAGAATTAGATAT
TTCTAAAACTTAAAACTGGTGAGGGGTGAAGATATAGTCCGATCCTTCCGGTAACGGAAG
AAAAATACGACACTGCGATGTCGGCTCAACTTATCCTGGGGGTGTAGAAGCTCCCAAGGG
TTTGGCTGTTCGCCAATTAAAAAGTTACGCGAGCTGGGTTCAGACCGTCCAGCACTTATT
TTGCTACATAGACTACGTACACAAACAAAAGTATCAAATAATATTTTGATATGACAATTT
GCTTTGTGTAGCAAAATAAGTGCTGGACAATCTGAATCCTCAGAGGACTTTTCGTCTATG
AAAAAAGAAACCTAAACGCAATAATATTGCGTCGGTTAAATAGAAAACCAATCAAATCAC
GGCGGTCTTTTGTAGAAATACAAAATGTACAGAGCTGATTAATATCGGTGGAGTCCATAT
AAATGGATAATATCGAGGGAAGTTTATAGGCTTTATTGAGGATGTTCTTTTAAGGGCGGT
GTAGCTCAAGAGTATCGTGTGTTGAAAGACGAAAGTCGAGGATACACACTTTAGCGAGAA
CGCTTTCTTGAATTATTACAAAGTTCAGATAAAAGAGGATACAGATAAAAATCCTGTCAT
CGTCCGCCAACATTGCCAAGAAAATTATTTTCTTGGCTCCTCAGTAAAGTCTATAAATAC
CCGTAGAGACTAAACATCAGATGTCTTAACTCGAAAGAGAAAGACAAAGTCATAGTCCGA
TGCGTTTAGCAATAAACGATATCATGCGTGAGACAGGTTGGTCTCCTATCTGCTGCAGGC
GTTGATTCTTGAGAAGATTTGTTCCTAGTAAGTAATTGCTACTTTCATGAGCAATCATGA
TTGAAAATGCTGCTCATAACGGTGAAGCCTTCATATGATTCAGGTCTTAGAATTGTAATA
CTTGAGGTCCTTGTGTTATAATTCGCTTGAGGACCAGAATCCTCTTTAAGGTAATACCGT
GGGAAGTCGATCTAAAATTGCAAAAGAATTTGATAGAGCATACATCGCGGGTTTTCTTGA
TGGTGATGGGAGCTTAATGCTTCAGATCAAAAAACGAAAAGATGGCAATATCGGAATACG
ATTTATGCCAACAATTTGTTTCTATCAAGATACCCGCCATGAGAAAACTTTGTACTGGAT
ACAAGAAGTTTTGGGCATTGGATATCTTTCCAAAAGGAATGATGGAATGACCGAACTTCG
TATAAATGGTTTCAGACAGGTGAGGAATATTCTGAACTTGTTATCGCCATATATACGATT
TAAGAAACTTCAAAGCGACGCGTTAAAAAACGCATGTGAAATACTTTCAGATACAAAGTT
TAAAATGTTAAGCAAAGAGAAGTTAAAAGAACTCGTTAATTACATTCTGGTAATTCAAAG
TGAAAACTATATTACCAAGAAAAAGAAAACGCGAGAGGAACTTCTTGCTATGTTAGGTTT
GACCCCGTAACGACTCATGTTGAAAGATACATGGACTCATGCGTTGAGGAATCCAGCCTC
AGTTTGCAAAAACTTGAGCTGGACAGCTCGTATGGGTAAAATGCAGCCCCCCTCTGCTCG
CAAGCAGAGGGGGAAGGTATAGTCTACACTCCTAGAAATAGGGGATAATATTCGTAGCCA
TTCGTATCATTCGAATAATTCGTATATTCGTATTGATTACGAGCGAAGCGAGTATGTGAC
GAGAGGACCGGAATGAACTAACCTCTGGTCTATCTGCTGTCCCGCCAGGGGCACCGCAGA
GTAGCTAAGTTGGGAATGGATAACCTCTGAAAGCATCTAAGAGGGAAGCCAACTTCAAGA
TTAGGAAT
>gwa1_scaffold_1065_16S_1
AGGAGGATTTGATCCTGGTCCAGGATGAACGCTGGCGGCGTGGATTAGGCATGCAAGTCG
AGCGCCTGACTTTCATTGATCAAGCCAATTTGGTAAGGTCGCCGAAAGTCGGGAGCGGCA
GACGAGTTAGTAACACCTTGGAACCTACCCTGTACACGGGAATAAGCCATCGAAAGATGG
TCTAATGCCCGATAGTCTCGCAAGAGTAAAGCTCCGGCGGTACAGGAGGGGCCTAGGCCC
GATCAGCTTGTTGGTGAGGTAATGGCTCACCAAGGCTACGACCGGTAGGGGAGGTGAGAG
CCTGACCCCCAACGACGGAACTGAGATACGGTCCGTACACCTACGGGTGGCCGCAGTCGA
GAATATTCCACAATGGGCGAAAGCCTGATGGAGCGACGCCGCGTGCAGGAAGAAGGCCTT
CGGGTTGTAAACTGCTTTTCTAGGGGAAGAAGTTTTGACGGTACCCTAGGAATAAGGAAT
GGCAAACTTCGTGAATGACATGGATTAAGCTCCATGTCAGCCATTCAAGCAACGCTACAA
AATAGCGTTTTCGTAATTACTGGCGCGACTTCTTATGGAAACATAAGAATGCACAACTTG
GCTTATATGCGGGAAGTCTATGGAGGGCTGCGCTCCGACAATATCAGAGTTCCCTATAGA
TAATCCGCAGGGAAGTCGGTAGTGGTAAAACTACTTGACCCCTCAGAGACTGAGCTCGTA
AGAGCGAGATAGAGACTTTTCTCTATAACACGCCAAGCACCCTACGGGGTGATGATATAG
TCCGATCCTTACAGCGATGTAAGTAAATAATTGGCCAGCAGCAGCGGTAATACGAAGATT
CCAAGCGTTATCCGAATTTATTGGGCGTAAAGCGTACGTAGGGGGCCTGATGCGTCCGCC
GTTAAATCT
>gwa1_scaffold_6321_16S_1
AAGAGAGTTTGATTCTGGCTCAGGATGAACGCTGGCGGCGTGGATAAGGCATGCAAGTCA
AACGGGCTCTGTAGCAATACAGAGTACAGTGGCGAACGAGTTAGTAACACCTTGGTATCT
GCCCTGAAGTCGGGTATAACTCCGCGAAAGCGGAGCTAATCCCCGATACGAAGCAATTTG
AAAGGCGCAAGCCGCTTCAGGAGGAACCTAGGTCCTATCAGCTTGTTGGCGGGGTAACGG
CCCACCAAGGCTATGACGGGTAGGGGGCGTGAGAGCGCGTTCCTCAACGATGACACTGAG
ATACGGTCCATACACCTACGGGTGGCAGCAGACGAGAATATTCGACAATGCGCGAAAGCC
TGATCGAGCGATGCCGCGTGCAGGAAGAAGGGCTTCGGCCTGTAAACTGCTTTTGTCAGG
GAAGAATTTTGACGGTACCTGAAGAATAAGGGGTTGCTAACTCTGTGCCAGCAGCATCGG
TAATACAGAGACCCCGAGCGTTATCCGGAATAACTGGGCGTAAAGCGTGAGTAGCCGGTT
TTATTAGTCTGATGTTAAATCTCGAGGCTCAACTTCGAGACCGCGTCGGAAACGGCAAGA
CTAGAGTGGGTAAGAGGCAGACGGAACGTGCAGTGTAGGGGTGAAATCCATTGATATTGC
ACGGAACACCAAAAGCGAAAGCAGCTTGCTGGTGCTCTACTGACGGTCAATCACTAAAGC
GTGGGGATCAAAAAGGATTAGATACCCTTGTAGTCCACGCCCTAAACGATACATACTAGC
TATTGGGAGCATCGACCCTTCCAGTGGCGAAGC
>gwa1_scaffold_13067_16S_1
AAGAGGATTTGATCCTGGTCCAGGATGAACGCTGGCGGTGTGGATTAGGCATGCAAGTCG
CACGGTCCCGCAAGGGATAGTGGCGAACGATTTAGGAACACCTTGGCAACCTTCCCCCGA
GATAGGGATAGCTCGTCGAAAGACGGGGTAATACCTGATGGTCCCTGAGCGCATAAGCTT
GAAGGGTAAACCCGCAAGGGGCTTGGGGATGGGCCTAGGCCTGATCAGCTAGTTGGTAGG
GTAACGGCCTACCAAGGCTATGACCAGTAGGGGAGCTGAGAGGCTGTTCCCCAACGGGGG
CACTGAGACACGGGCCCCACTCCTACGGGAGGCAGCAGTCCAGAATATTCCACAATGGGC
GAAAGCCTGATGGAGCGACACCGCGTAAAGGAAGAAGCTCTTCGGAGTGTAAACTTTTTT
TAATGGAGAAGAAGTCGCCGCAAGGCGACTGACGGTACCCATGGAATAAGGCGCGACAAA
CTACGTGCCAGCAGTAGCGGTAATACGTAGGCGTCAAGCGTTATCCGGATTTACTGGGCG
TAAAGCGTTCGCAGGCGGTCGCCATACTTCGGTATGTCCTGAAGGAGATTTTTCTCCTGA
AGGATCAAGTCTGATGTTTAATCCCATGGCTCAACCATGGAACCGCATCAGATACTGGAC
GACTTGAGGGAGGTAGAGGCTGATAGAACGCACGGTGTAGGGGTGATATCCGTTGATATC
GTGCGGAATACCAAAAGCGAAAGCAGTCAGCTGGGCCTTTCCTGACGCTGCTCGAACGAA
AGCGTGGGGAGCAAAAAGGGTTAGATATCCTTGTAGTCCACGCCCTAAACAATGCAGACT
AGCCATTGGGAGCATCGACCCTTTCAGGTACGGCCGCAAGGCTAAAACTCAAAGGAATAG
ACGGGGACTCGCGCAAGCGGTGGATCATGAGGTTTAATTCGATGCTGCGCGAGGCACCTC
ACCAGGGCTTGACATCTTAGCCGAATACATTTCCCGAAAGGGAGAAGCGATCGCTTTTAG
CGATAGGCTAGGACAGGTGCTGCATGGTTGTCGTCAGCTCGTGCCGTGAGGCGTTCCCTT
CAGTGGGGTAACGAGCGCAACCCTTGCTCTGTGTTACAAGTGTCACAGAGGACAGTCCCG
CATTACGGGAAGGAAGTGGGGATGACGCCAAATCAGCATGGCCCTTTGATGCCCTGGGCG
ACACTCATGGTACAATGGTGTGTACAACGCGTTGCCAAGCCGCGAGGCGGAGCTAATCGC
ATCAAAACACACCTCAGTTCAGATTGGGGGCTGCAACTCGCCCCCATGAAGCTGGATTCG
CTAGTAAACGCGCATCAGCCACGACGCGTTGAATACGTTCTCGAGTCCTGTACTCACCGC
CCGTCAAGCCAAGGAAGCTAGGAGCTACAAAAGCTCGCCGTAAGGCGAATTATGTAGAGC
TTGGTGACAAGGGCTAAGTCGTAACAAGGCATCCCTAGCGGAAGCTGGGGATGGAAAATT
TCTT
>gwa1_scaffold_5041_16S_1
CGAGGATTTGATCCTGGTCCAGGATGAACGCTGGCGGCGTGGATAAGGCATGCAAGTCGA
GCGGACCTTACTTTGATCTTGGTTTGAAGCACGGAGAGTAGCAATACAATTTGTGCGGAT
GGCCGAGGGATTTGTTTGGTTAGCGGCGAACGAGTTAGTAACACCTTGGTTACGTACCCT
GAAGTCGGGTATAGCCCACCGAAAGGTGGGGTAATCCCCGATAGTCTCGCAAGAGTAAAC
CCGCAAGGGGCTTCAGGATCGACCTAGGTCCGATCAGCTAGTTGGTAGGGTAACGGCCTA
CCAAGGCTATGACCGGTAGGGGAGGTGAGAGCCTGACCCCCAACGACGAGACTGAGACAC
GGCTCGTACTCCTACGGGAGGCAGCAGTCGAGAATATACCCTGCGGAAAGAGGTTGGTAA
CTACGTGCCAGCACCAGCGGTAATACGTAGACCTCAAGCGTTATCCGGATTTATTGGGCG
TAAAGCGCATGTAGGGGGCCCGGCGCGTCTTCCGTTAAAGCCCACCGCCCAACGGTGGAA
GTGCGGAGGATACGGCCGGACTAGAGGAAGTTAGAGGTGCATGGAACGCACGGTGTAGGG
GTGAAATCCGTTGATATCGTGCGGAACACCAAAGGCGAAGGCAGTGCACTGGGACTCTCC
TGACCCTGAGATGCGAAAGCGTGAGGAGCAAAAAGGATTAGATACCCTTGTAGTCCACGC
CCTAAACGATGCCTGCTTGCTGTTTCGAGTATCGACCCTCGGGGTGGCGTAGCTAACGCG
TTAAGCAGGCCGCCTGGGAAGTACGGCCGCAAGGCTAAAACTCAAAGGAATTGACGGGGA
CTCGCACAAGCGGTGGAGCATGAGGTTTAGGGGTAACGAACGCAACCCCTATCCGGTGTT
ATCTGTGTCACCGGAAACTGCCCCCGCTAAAGGGTAGAATCCAGTATCTAGAAACTAGAA
TTTTGATCCGTGCCGTTCACTGGATTGTAAATTCCGGATTCTAGTTTCTTGGATTGTACT
TTTCAGCGGGGGAGGAAGGAGGGGATGACGTCAAATCCGCATGGCCCTTTGATACCCTGG
GCTACACTCATGCTACAATGGCCGAGACAATGGGTTGCCAAGCCGTAAGGCGGAGCTAAT
CCCATCAAACTCGGTCCCAGTTCGGATTGGGGGCTGCAACTCGTCCCCATGAAGTTGGAA
TCGCTAGTAATCGCGTATCAGCCACGACGCGGTGAATACGTTCTCGAGTCCTGTACTCAC
TGCCCGTCAAGCCAAGGGAGCCGGGAAGAGGTGAAGATCGCTTCGGCGGTTCAGCCTTAG
CTCGGTAACATGGGCTAAGTCGTAACAAGGCACGCGTAGCGGAAGCTGTGCGTGGATCAA
>gwa1_scaffold_4136_23S_1
GCAATTAAGGGCGAATGGTGGATGCCTAGACACCAAAAGGCGATGAAGGACGCAGCGTAG
CGGCGATACGCCTCGGGGAGGTGCGTAGCAACCGGTGATCCGAGGATGTCCGAATGGGGA
AACCCTGTCGTGTAAACCACGATGACCCCGACCTAGGTCGGGGAGCGAACCCGCTGAAGT
GAAACATCTCAGTAAGCGGAGGAACAAAGAACAAGTTTATTCCCTGAGTAGCGGCGAGCG
AAACGGGAAGAGCCCAAACCCATGTGCATCGCACTAAGGTGCGCTGCAGAATTCAGTCTT
CGGGATCTAGAATTTGGCGGAAGGCTGCCGGATTCTAAATTCTAATTTCTGATCTCTGTA
CGGCGCTTTAGCGCGGTGTGCGTGGGGGTTGTAAGGGAGAAACTCTACTTGCTTATAACC
GAAAACCGGGCAACCGGTCATCGGTTATGAGTAGGTGTGGGAAAGTTACAAAATCATGAG
TTAGCCGAAGTCCTCTGGAAAGTGGAGCCAAAGACGGTGATAGCCCGGTAGGCGAAAACT
TATGATCTTTCTAGTTTCTTTTCTTGAGTACTTCAAGGTAAGAGCGCCTTGAAGGAAACC
GCGAGTACTATCTCGCAAGGCTAAATACTTTTGGTGATCGATAGTGAACAAGTACCGTGA
GGGAAAGGTGAAAAGCAGGCCGGTGAGGCCGTTGAAATAGAACCTGAAACCATTTGCCTA
CAAGGAACCGGGGCCCGAATCCCGACGCAAGTCGGGGAGGGTGACGGTGTGCCTATTGAA
GAATGAGCCAACGACTTATGGGACATCGCAAGTCTAACCCGCGGAGCGGGGGAGGCGCAG
GGAAACCGAGTCTTAATAGGGCGACATACAAGCGGTGTGCCATAGACCCGAAGCCGGATG
AGCTTGCCTTGGCCAGGATGAAGGTCGCCGAAAGGCGACCGGAGGTCCGAACCGGTGGGT
TGTTCAAAACCTTCGGATGAGCTGAGGTAAGGAGTGAAAAGCTAATCGAATTCGGTAATA
GCTGGTTCTCTCCGAAATAGTTTTAGGACTAGCGCCGTGCGGTAGCGGATGGGGGTAGAG
CACTGGATGATTGGTAAAGGCCGAAAGGCCGATCAATCAATCAAACTCCGAATACCGTCC
GTGGAATCACGGTAGTTAGAACGTGGGGGCTAAGCTCCATGTTCAAAAGGGAAACAGCCC
AGACCATCAGCTAAGGTCCCTAAATCTACGCTAAGTGTGAAAGGTAGTCTCGCGCCATAG
ACAGATAGGAGGTTGGCTTAGAGGTAGCCATCCTTTAAAGAGTGTGGTGGTAGGAGAGCA
TTCCGATCGCACTGAAGCTCGACCCGCGAGGGCGAGTGGAGCGACCGGAAGAGAGAATGT
TGGCATGAGTAGCCCACAATCCCAATGAGAAATTGGAACCCCGAAAATCCAAGGTTTCCG
TGGCACTGGCAATCAACCACGGGTTAGGCGGTCCTAAGGCGATGGCGAAAGCCGCAGCTG
AATGGGTAGCCGGTTAATATTCCGGCCCGCCGTATGCGTGCGATGTGGCGACGAAGTGCA
GTAGGTCTGGTGTCTAATTGGTTTGACATCCGTGGTCTGAGGAGGTGCGTTTGGCAAATC
CGGCGCAGGGCCCTTCAATGGGCACCCTCCAAGGTCAGCGGTTAGGTAGGGAATTTACCC
TGCCAAGCAGATTGAGCGCGCTTCCAAGAAAAACCTCTAAGCATAACGCGTGCGGCACCG
TACCGGAAACCGACACAGGTGGATAGGGCGAGAAGCCCAAGGGGAACGAGTGATCTGCCG
CTAAGGAACTCGGCAAAAAAGCGGCCGTACGTTCGCAATAAGGCCTGCCCTTCGCAAGAA
GGGCCGCAGCAAAAGTATCTCTGGCGACTGTTTATCAAAAACACAGCTCCCTGCGAACTC
GCAAGAGGATGTATAGGGGGTGACGCCTGACCGATGCGAGAAGGTCAAGCTTGGGGGTGA
TCTGTAGCAATATGGATTGCTCACTGAGTTAAGCCCTCGTCAATGTCAGCGGTAACTATA
ACCGTTCTAAGGTAGCGCAATTCCTTTTCGGGTAAGTTCCGAAGCGCACGAAAGGCGGAA
CGACTGGAGAACTGTCTCAGATTGCTCACTGAGTTAAGCCCTCGTCAATGTCAGCGGTAA
CTATAACCGTTCTAAGGTAGCGCAATTCCTTTTCGGGTAAGTTCCGAAGCGCACGAAAGG
CGGAACGACTGGAGAACTGTCTCAACTAGAAGCTCGGTGAAAATGCGATTCCCGTGAAGA
CGCGGGGTACCTGCAGCGGGACGAAAAGACCCCGGGAGCTTTACTGCAGCTTGGTATTGT
TTTTAAGGTTTTAATGCGTAGCGTAGTGGGCAGCCTTTGAAGCGGTCCTTTCGGGGGCCG
TGGAGGCGACAATGAAACACCCATCTTCAAATCTTTAAAATCTAACCGACGGAAAACCGA
ATAGAGGAAAGTCCGTCGAGACAGTGCTTGGCAGGCAGTTTAAATGGGGCGTTTTCCTCC
TAAAGAGTAACGGAGGAGTTTATTAAGGTTGGCTAGGGTCGGATGGAAACCGACCTCGTC
GTGTAAAGGCACAAGCCAGCTTGACTGCAAGACATACAAGTCGAGCAGGTGCGAAAGCAG
AACTTAGTGACCCGACCACACATCATAGAATGGTGGGAGACACCGGATAAAAGCTACTCC
GGGGATAACAGGCTGGTGTCGTCTGAGCGTTCCTAGCGACGACGACGCTCGGCACCTCGA
TGTCGGCTCGCCTTAGCGCGGGGGTGAAGAAGCTCCCAAGCGTTTGGCTGTTCGCCAATT
AAAAGGGCACGTGAGCTGGGTTCAGACCGTCGTGAGACAGGTTGGTCTCTATCTGCTGCA
GGCGTGGACGCTTGAGGGGAGTTGACCCTAGTACGAGAGGACTGGGTTGAACAGACCTCT
GGTCTACCGGCTTTGCCACCAGGTGAAGCGCCGGGTAGCTATGTTTGGAAGGGATAAGCG
CTGAAAGCATCTAAGCACGAAGCCCACCCCAAGATTAGGCGTCGTCCGCAAGGACATGGC
TTGGTCGCAGACTACGACCTCGATAGGCTCTAGGTGTAAGATCCGCAAGGATTTGAGCCG
AGGAGTACTAAAAGCC
>gwa1_scaffold_253_23S_1
GAATGATGGCCTAGGACGGCTAAGAAGGACGCGACTAACCTGCGAAAAGCTTCGGGGAGG
CGGTTTGTAGCCTTTGATCCGGAGATATCCGAATGGGGAAACCCTACAGTGTTGAACTGT
AATCCGCGGGGTAACGCCCGTGTGAAGCGAACCCGGGGAAGTGAAACATCTCAGTACCCG
GAGGAAAAGAGAACAAGAGGAGTTGCGTTCCGCTGGCGCGTATGTTCGTGCCAGAGGAAC
GCAACTCTCGTGATACCCCAAGTAGCGGCGAGCGAAAAGGGAAAAGCCCAAACCACGTGG
GATAACAGTGTTCGAATCAGTACCGACTCGAATGGCAAAAAAGCTTTTGGAGTTCGTGCG
AGATTTTGACAGTGTTATCCCACGTGGGGTTGTAAGATGTGAGCATCGTACTTGTACGAG
AAGAGTTATCAATCGTCTGTATAGCAGAAGCTGCTGGGAAGCAGCGCCCCAGAGGGTAAT
GGCCCCGTATGCGAAATACATGACGACTCTTGTTCATATTCTTGAGTAGCTCGAGACATG
AATAGCTCGAGTGAATCTACCGGAACTAACCGGTAAGGCTAAATACGTCCTATGACCGAT
AGTGAACTAGTACCGTGAGGGAAAGGTGACGTCCTATGACCGATAGTGAACCAGTACCGT
GAGGGAAAGGTGAAAAGAACCCCGAGAGGGGAGTGAAATAGACCTGAAACCGTGTACTTA
CAAGGGGTCGAAGCGGATGTCGCAAGACATTCCGTGACGGCATGCCTATTGAAGAATGAG
CCGGCGAGTGTGTATATCTTGCGTAGCTAAGCCCTTACGGGGCGGAGCTTAAGGGAAACC
GAGCGTGAATAGCGCATTAGTAGGATATATACGACCCGAAGCCAGATGAGCTTGCCATGA
GCAGGGTGAAGTTTGTCGAAAGACAGATGGAGGCCCGAACCCGTAGGTCGTACAACGCCT
TGGGATGACTTGTGGTAAGGAGTGAAAAGCTAATCGAATCTGGGAATAGCTGGTTCTCTC
CGAAACAGCTTTTGGGCTGGCGTCGCCATATGTGCGCTGGGGGGTAGAGCACTGGAAGGG
ACCAACAGGGAGAAATCTCGTGGTTCCTATCAAACTCCGAATACCCGGTGCTCGGGCGGC
AGTTAGAAGGTGGGGGCGAAGCTCCATCGATCGAGAGGGGAAGAGCCCTGATCGCCAATT
AAGGCCCCAAAATCGACATTCAGTACATCACAAGGAAGTGAGGACTCATTGACAGTGAGG
ATGTTGGCTTAGAAGCAGCCACCATTTAAAGAAAGCGTAACAGCTCACTCATCGAG
>gwa1_scaffold_2204_16S_1
TTTGAGAGTTTGATCCTGGCTCAGGATAAACGCTGGCGGCGTGCCTTAGGCATGCAAGTC
GAACGGGTCTGGCTTGCCAGACCAGTGGCGGAAGGGTGAGTAACGCGTGGGAACGTACCT
ATTGGTGGAGTATAGCCTTTCGAAAGGAGGGGTAATACTGCATAAGTTCGTAAGAAGAAA
GGGCTTAACCGCCCGCCGATAGAGCGGCCCGCGTCCTATCAGTTTGTTGGTGGGGTAATG
GCCTACCAAGACGATGACGGGTAGCTGGGCTGAGAGGTCGGCCAGCCACAAGGGAACTGA
GACACGGTCCCTACATCTACGGATGGCAGCAACCGGGAATCTTGGACAATGGGGGAAACC
CTGATCCAGCGACGCCGCGTGGGGGAAGAAGGCCTTCGGGTTGTAAACTCCTTTTGCCAG
TTATAATGACTTGGCGAATAAGCACCTGCCAACTACGTGCCAGCAGCCGCGGTGAAACGT
AGGGTGCAAGCGTTATCCGGATTTACTGGGCGTAAAGGGTTGCGTAGGCGGTAACTTAAG
TCAAAACTCAAATCTTCCAGCTCAACTGGAAATCGGGTTTTGAAACTAAGTTGCTTGAGT
CTTGGAGAGGTAGCCGGAACTTGCAGTGGAGCGGTGAAATGCGTTGATATTGCAAGGAAC
ACCGATGGCGTAGGCAGGCTACTGGTCAAGTACTGACGCTGATGCACGAAAGCTAGGGGA
GCGAAAGGGATTAGAGACCCCTGTAGTCCTAGCCGTAAACGATGGACACTAGCTGATTGC
TTTTTAAAGTGATTGGCGCAAGCTAACGCGTTAAGTGTCCCGCCTGGGGAGTACGGCCGC
AAGGCTAAAACTCAAAGGAATTGACGGGGACCTGCACAAGCGGTGGAGCATGTGG
>gwf2_scaffold_7512_16S_1
TTAGAGGATTTGATCCTGGTCCAGGATGAACGCTGGCGGCGTGGATAAGGCATGCAAGTC
GAGCGGTCGTTTGTGCTTCACTATGTTCAGCACAAACTCCCCAAATTCAAAATGCAAATC
TCAAAATGCAAAATAATGGTTTCGCCAAAGGTGAATCAACAATTTTGATTTTTGAACTTT
AATTTTTTACTTTGAGCGAGTGGTGAGCGTAGCGAAGCACGAACGATAGCGGCGAACGAG
TTAGTAACACCTTGGTACCTACCCCAGAGCCGGGCATAGCCAGCCGAAAGGTTGGGTAAT
TCCCGATGGTCTCGCAAGAGTAAAGACGCAAGTCACTCTGGGATGGACCTAGGTCTGATC
AGCTTGTTGGTAGGGTAACGGCCTACCAAGGCTATGACCAGTAGGGGGGGTGAGAGCCCG
ATCCCCAACGAGGAAACTGAGACACGGTTCCTACTCCTACGGGAGGCAGCAGTCAAGAAC
ATTCGACAATGGGCGAAAGCCTGATCGAGCGACGCCGCGTGCAGGATGAAGCATCTCGGT
GTGTAAACTGCTTTTCCACCGGAGAAAGTCGCAAGACTGATAGTACGGTGGGAATAAGTG
GCTGCAAACTTCGTGCCAGCAGCCGCGGTAATACGAAGGCCACAAGCGTTATCCGGATTT
ATTGGGCGTAAAGGGCGCGTAGGGGGCTTGGTAAGTCTGTGGTTAAATTTCGGGGCTTAA
CTCCGGAGCTGCCTCGGAAACTACCAGGCTAGAGGACGTTAGAGGTAGATGGAACGCACG
GTGTAGGGGTGAAATCCGTTGATATCGTGCGGAACACCAAAGGCGAAGGCATTCTACTGG
GACGTTCCTGACCCTGAGGCGCGAAAGCGTGGGGAGCAAAAAGGATTAGATACCCTTGTA
GTCCACGCCCTAAACGATGCTGACTAGCTGTCTCGAGTATCGACCCTCGGGGTGGCGTAG
CTAACGCGTTAAGTCAGCCGCCTGGGAAGTACGAGCGCAAGCTTAAAACTCAAAGGAATA
GACGGGGACTCGCACAAGCGGTGGGGCATGTGGTTTAATTCGATGGTAAACGAGAAACCT
TACCAGGGCTTGAAATCCTAGTGTAAGCTCCGGGAAACCGGGGCCCCCGCAAGGCTCTAG
GACAGGTGCTGCACGGCTGAACTATCGGCCGGTAGGGGAGCAATTCCCTACAAAAATAAC
CAGCTCATAACGGTGGAGTCCGAAATATATTAATGTTAAAATTAATATATGGATAATACC
GTGGGAAGCCCGAATACAAGTTTTTGTAACTTTCCGAAATCAACTCAAGATTATTATATT
CTTGGCCTTTGGTGCGCTGATGGCTACCACTGGACAAGCAGTATAGGATTGAGCAATATT
GATTTAATTTTAATTAAGAAATTTAGAAATTTTCTTTCAGGATTATTTCCTAAAGAAAGA
ATTAAATTGGATCAATACAGAACAGGAAAGAGAAAATATGTTGGATATAAGATTTATGTA
AATTGCAGGCCGTTATTAAGAATTTTTAAAAAATTCAAAGACAATAATAACGAGAGGAGT
ATAAATAATGCCGAAGCAATAAAAGCTTATATCGCAGGAAGATTTGATGGCGATGGTTGT
ATATCTAAAGACCTAAAACGAGATTGCAGAATATCTTATGGAAATGAGATTGATGCAAAA
CTTGACACCAATTTATTACAAGAAATTGGCATTATGCCCAAACTATACAGATATCGCACA
TCAAATACATTTGTAATTTATATTTCTAGATTTGATACTAAAAAATTTACAAATGTAATC
AGTCCATATTCAATAAAGTTACAAAAACTTGTACTTGGGTCCCGTAGAGACTCTGACTAT
ACAGAGATAGTCAGGATGGCAACAAATAATATATAATATTGCCATAAAACGCTGGCTCCC
TCCCCAAGCATGGAGAGGGATGAAAGTATAGTCCGTACCATTAGGAATAATGGAATAATG
CTGTCGTCAGCTCGTCTCGTGAGAGGTTTCCTTAAGTGGATTAACGAGCGCAACCCCTAT
CGTCTGTTATATTTGTCAGGCGAGACTGCTTTCGTAAGAAAGAGGAAGGTGGGGATGACG
TCAAGTCAGCGTGGCCCTTTGATGCCTTGGGCTACACACATGATACAATGGGTGTTACAA
TGGGTTGCCAACCCGCGAGGGGGAGCTAATCCCATCAAAGGCATCCTCAGTTCGGATAGG
AGGCTGAAACTTGCCTCCTTGAAGCCGGAATCGCTAGTAATCGCAGATCAGAACGCTGCG
GTGAATACGTTCTCGAATTTTGCACTCACAATAAAAGCGCTCGGCAGGTTTCTTTTCTAA
ACGGTTAAAATCCGTTCCTCCGACAACCCGTGTTGGAGCGTAGTCAAAAGTTAGTCCCGA
TCCGCGAGGATTGAGGACGAAGGAACTAAAGACAAAAAGCAGTCCCACGATAAAACACCC
TGAATTGACCTATGATTGGCAGTGAGCATAGGGAAAATTCCTTGAAAGGGGCCGCGGGAA
TGCAAGGAATAGAAAAGCAACTAACCCGAGGAGATCTGGCGTAAAGCAATTTATGCGCTT
TGCATAGTTTGCTAAAATGGCATAATAGATTTGACGCCGCGTCAGAAGTCAGCTGAATCA
TAGTAATCCAATCGGATGAAGGATTCACTCCAATGCAAAATGCTTACACCAGATTATATA
ATTGGATTAACAGACGGAGAAGGAAGCTTTACGGTTTATCTTCGAAATCCCGAAAATCCA
ATTAAAAAGAAAAGGCGAGTATACGCAGAGCCAAGATTCTATATAAAACTTATAGAGAAA
GACAAGGATATTCTTTATAGGCTTAAAAAATTCTTTGGTTGTGGAAGCGTATATTTCCAA
AGAGATGTTCGACCTAATCACCAGAATTGTTATCGTTACGAAGTTTATAATCGTAATGAT
TTGAAAAAAATTATAATTCCTTTTTTCAAAAAATATCATCTTAAGTTCAATTCTAAAAAA
AATGATTTTAAAATATTCTGTGATTTGTTCGAAAGAATTTGTAAAAATGAGCATCTTAAT
ACGGAAGGCCTGAAATTCTTGTGTAATCTAAAAGCAAAAATGCATTAGAGCTCGTCGTAT
GCGGGAAATCCGCAGGTACGATGGGAACATCAACTCTTAATCTAAGAGGATACTTGCCCG
TCAAGTCAAGGGAGCTGGGAATACCTGAAGATCCGTATTTTTATATGGAGACACGGTAGG
CTCAGTGACAAGGACTAAGTCGTAACAAGGCAAGGGTAGCGGAAGCTGCTCTTGGATCAC
CTCCTT
>gwe2_scaffold_629_23S_1
TGAAAAGGGCATTTGGTGGATGCCTTGGTATCAGGAGACGATGAAGGAGGCGGGAGACTG
CCATAAGCTTCGGGGAGCCGTCAACCAGGCTTAGATCCGGAGATTTCCGAATGGGGAAAC
CCGACTTGGAGAACCCAAGTCACTTTTGTCTGAATACATAGGGCAAAAGAGTGAACGGCG
TGAACTGAAACATCTAAGTAGCGCCAGGAAAAGAAAACAAGTGTGATTCCCGTAGTAGTG
GTGAGCGAACTGGGAAGAGCCTAAACCTGTATTATGTAAACTGACGCGTGTTGTAATGCA
GGGGTTGTGGGGTATAACATTAAGATGCGTTGATCTTATATCGATTATTTTATGCATAGT
AGAACAGCTCTGGAAAGGGCGGCCAAAGAGTGTGACAGCCACGTAAATGAAATGCATAAA
AGTCGTAGTTGTATACCCGAGTATTACGGAGCACGTGGAATTCCGTGAGAATCTGCCCCG
ACCATGGGGTAAGGCTAAATACTACCTAATGACCGATAGTGAACGAGTACCGTGAGGGAA
AGGTGAAAAGAACCCCGAGAGGGGAGTGAAATAGAAACTGAAACCAAATATCTATAATCT
GTGGAAGCGATGTATACGTACGCGCGACCATGTGCCTTTTGCATAATGAGCCAACGAGTT
ATTCCTATATTGCAAGATTAAGTTTAGAAAGAACGAAGTCGTAGCGAAAGCGAGTCTGAA
TAGGGCGTTTAGTAACATGGGATAGACCCGAAGCCAAGTGAGCTATCCATGTCCAGGATG
AAGTCGTAGTAAAATAAGATGGAGGTCCGAACCGGTGTAGGCTGAAAACTGCTCGGATGA
GGTGTGGAAAGGGGTGAAAGGCTAATCAAACTTGGAGATAGCTGGTTCTCCCCGAAATAT
ATTTAGGTATAGCCTTGCGCGATGAATTACAGTGGTAAAGTAACAGTCATAGCTTTGGGG
GCGCAAGCTTACCAGGCTTCAGCTAACTCTGAATGCCATAATTTTTGAAAACAGGAGTCA
GACTGTGGGGGATAAGCTTCATAGTCGAGAGGGAAACAGCCCAGATCATTAGTTAAGGTC
CCTAAATGCACGTTAAGTGGTAAAAGATGTGAAAACGCAAAGACAGCCAGGAGGTTGGCT
TAGAAGCAGCCATCCTTTAAAGAAAGCGTAACAGCTCACTGGTCAAGTATTTTTGCGCTG
AAAAACAAACGGGGCTAAACGTGCTACCGAAACTATGGCTTGCATATCTGTTCGCAGATA
TGCAGGGGTAGGGGAGCGTTCTTTAATAGATACAAGCTTGACCGTAAGGACAGGTGATGT
GGATTAAAGAAGTGAGAATGTTGGTATAAGTAACGAAAAAATAGGTGAAAATCCTATTCG
CCGAAAGTCTAAGGTTTCCGTGAGAACGGTTTATCCACTCAGGGTTAGTCGATACCTAAG
CCGAGGCCAATTGGAGTAGGCGATGGAAAGCAGGCTAAAAATTCCTGCACCACTCATAAG
CGTTTGAACGAAGGAGTGACGCAGTAGGATAGGCTGACGTGGACTTTGGTTTGCCACGCT
AAGCGTCGAGAAGGATATTGTAGGCAAATCCGCAGTATCATTAACTTTGAGGCGTGATGG
GCATACTAATTTTTAGGAAGAAGTATGTTTGGCTGATTTCACACTGACTAGAAAAGCTTC
TAGTGAGCTTTGTGTGTGATCGTACCGCAAACCGACACAGGTAGACGGGCAGAGAATGCT
CAGGTGTTGAGATAAGTATCACTAAGGAACTCGGCAAAATGACCCCGTAACTTCGGGATA
AGGAGTGCCTAGAATGTATACTTGTTCTTTTAGGATTAGGAAAGCGTTTTCAGGTTTCAA
CAAAGAGGCCCAAGCGACTGTTTCTCAAAAACACAGGGCTCTGCAAACTCGTAAGAGGAA
GTATAGAGTCTGACGCCTGCCCAGTGCTGGAAGGTTAACAGGATGGGTTATTCGTAAGAA
GAAGCTCAGAATCGAAGCCCCAGTAAACGGCGGCCGTAACTATAACGGTCCTAAGGTAGC
GAAGTCCCTTGTCGGGTAAATTCCGACCCGCATGAATGGCGTAACGAGTTGGACGCTGTC
TTGATGATAGACTCAGTGAAATTGTAGTTCCGGTGAAAATGCCGGATACCCGCGACTGGA
CGGAAAGACCCCGTGCACCTTTACTATAACTTGACATTGATCTTTGGATAGGTTCGTGTA
GGATAGGCGGGAGACTGTGAAGTTGTAGCGCCAGCAACAATGGAGTCATCCTTGAAATAC
CGCCCTTATTCGTTCGAAGATCTAACTTTAATGGTCCATTATCTGGATCGGGGACCGTGC
ATGGTGGGCAGTTTGACTGGGGCGGTCTCCTCCCAAATTGTAACGGAGGAGTACGAAGGT
CTTCTAGGTACGGTCGGACATCGTACTGATAGTGCAATGGCATAAGAAGGCTTGACTGCG
AGACTGACACGTCGAGCAGGTGCGAAAGCAGGTCATAGTGATCCGGTGGTTCTGTATGGA
AGGGCCATCGCTCAACGGATAAAAGGTACTCTGGGGATAACAGGCTGATTCCTCCCAAGA
GTTCATATCGACGGGGGAGTTTGGCACCTCGATGTCGGCTCATCACATCCTGGGGCTGTA
GCCGGTCCCAAGGGTATGGCTGTTCGCCATTTAAAGTGGTACGTGAGCTGGGTTTAAAAC
GTCGTGAGACAGTTTGGTCCCTATCTGCCGTGGGCGTTGGATATTTGAGGGGGGCTGCTC
CTAGTACGAGAGGACCGGAGTGGACGTACCTCTGGTGTACCGGTTATGACGCCAGTCGTA
TCGCCGGGGCTAAGTTCGTAAGGGATAACCGCTGAAAGCATCTAAGTGGGAAACCCACCT
CAAGATTAGATACCCCGTTTATGAGATTAAAACTTCGGTTTTGATTGAGTGAACATTAAT
AAGACCCCTTGAAGACTACAAGGTTGATAGGCTGGGTGTGTAAGCACAGTAATGTGTTCA
GCTAACCAGTACTAATAGGTCGAATGTTTTA
>gwe2_scaffold_3254_23S_1
GAATAAGGGCGTATGGTGGATGCCTAGACTTAAAGAGACGATGAAGGACGTGGCTTAGCT
ACGATAAGCTTCGGGGAGGCGCTGAGCGGCCTTTGATCCGGAGATCTCCGAATGGGGAAA
CCCAACACCGTAAATCGGTGTTATCCCGCCTTTGGCGGGAAGGAAACCCCGGGAAGTGAA
ACATCTCAGTACCGGGAGGAAAAGAAAACAATGTGATTCCCTGAGTAGCGGCGAGCGAAA
TGGGAATAGCCTAAACCTTACTTTTTATTAAGTAAGGGGTTGCAAGGTAATAGCGAATGA
AGCAATTCTAAGTGAGTTTTAATCTTGTTAGCTGAATCCGTTGGAAAGCGGAGCCAAAGA
AGGTAATAGCCCTGTAAACGAAAACATGATTATACTTTCAGTTAGTCATCTTGAGTAATT
CGGGACACGAATGGCCCGGGTGAATCATCCAGAACTAACTGGAAAGGCTAAATACTCTTT
GAGATCGATAGTGAACAAGTACCGCGAGGGAAAGGTGAAAAGCAGCCCGGTGAGGGCGAT
GAAATAGAATCTGAAACCATATGTCTACAAGGAGTCGAAGTTTTGACGCCACAAGAGCGG
GACGACGGCGTGCCTATTGAAGAATGAGCCAACGAGTTAATTTATGTTGCTTGCTTAAGC
CGATGAATCGGCGGAGGCGCAGCGAAAGCGAGTCTTAAAAGGCGCCGTAGCATAAATTAG
ACCCGAAACCAGGTGAACTTACCATGGATAGGATGAATCTCGACGAAAGTCGAGAGGAGG
TCCGAACCCTTTAGCCGTGCAAAACTATGGGATAATCTGTGGTATGGAGTGAAAAGCTCA
TCGAACCTGGTAATAGCTGGTTCTCTCCGAAATAGCTTTAGGGCTAGCGTCCGTTTTACC
TTCCGGGGGTAGAGCACTGGATGGTCTGCACAGGGAGCAATCTCGGCAGACCAATCAAAC
TCCGAATACCGGAAGTCATTAACGGGCAGTCAGACCGTGGGGGCTAAGCTTCACTGGTCA
AAAGGGGAACAGCCCGAATCTCAATCTAAGGTCCCTAAATCTCTGCTAAGTGTACTTAAG
GAAGTGAAATTTCTATGACAGCGAGGAGGTTGGCTTAGAAGCAGCCATCCTTTAAAGAGT
GCGTAACAGCTCACTCGCTAAGAGGTTTTGCGCCGCAAATAATCGGGGCTAAGTAGAGTA
CCGAAGGTGAGGATGTTCCGCTTTTAGCGGAACATGGTAGGAGAGTGTTCGCATCTGCTG
TGAAGCTGTGTCGTGAGGCACGGTGGAGCGTTGCGAAGTAAGAATGTTGGCACAAGTAAC
CACAATCAGCCTGAAAACGGCTGACGCCGAAAATCCAAGGTTTCCTTGGCAATGACGATC
AACCAAGGGTTAGTCGGGCCTAAGGCAATGGCGAAAGCCGCAGCCGATGGACACACGGTT
AATATTCCGTGACTTCCGTATTTTTAATGGAGTGACGAAGATTAGTATGCTAGGCGCATT
ACTGGATTTGCGTTATTGGCGTAAGGAACGCAGGCAGGAAAATCCGCCCGCGCCCGCAAG
GGAAATTCCAAGCGCAAATGAAATATTCCGTTTATAGCGGAATAAATTTAGCAAAGCAGT
CTTCCAAGAAAAGCTTCTAAGCCCCGCTTTAGCGGGGAAAGAAATACGGAAACCGTACCG
AAAACCGACACAGGTGGATAGGTCGAGTAGACTAAGGCGAACGAGTGAGAGTTTCCCAAG
GAACTAGGCAAAAAAGCGACCGTAACTTCGGGATAAGGTCTGCCTGACGCAAGTCAGGCC
GCAGCGAAAGTTCCTCTGGCGACTGTTTATCTAAAACACAGCTCCCTGCTAACTCGTAAG
AGGATGTATAGGGGGCGACGCTTGACCAATGCGAGAAGGTCAAAAGGCGCTGGTCTTATG
CCGCAAGGCGTAAGGCTGCCGTGCCTTACCTCGTGAATGTCGGCCGTAACTATAACGGTC
CTAAGGTAGCGAAGTTCCTTGTCAGGTAAGTTCTGACGCGCACGAAAAGCGTAACGACCG
GAGGACTGTCTCGGGAAATTGCTCGGTGAAAATACAATACCGGTGAAGATGCCGGTTACC
TGCAGCTAGACGAAAAGACCCCGGAAGCTTTACTACAACTTGGTATTGGCTTTAGGTTTT
TGATGCGTAGCATAGGCGGGAGGCTTTGAAGTTCTTCTTTCGGGAAGAATGGAGCCGCCA
GTGAAATACCGCTCTTTAAAAATTTAAAATCTAACCTTCGCGGCAAAAACGCGAGGAGAC
AGTGCCTGGCGGGTAGTTTGATTGGGGCGATTCCCTCCCAAAGAGTAACGGGGGTCTACA
AAGGTCGGCTAGGCGCGGATGGAAACCGTGCCGATAGCGTAATGGCAAAAGCCGGCTTAA
CTGCAAGACGGACATGTCGAGCAGATGCGAAAGCAGAGCATAGTGAACCGACCATTCGCA
TTAGATGCGGTGGAGGATTAACGGATAAAAGCTACTCCGGGGATAACAGGCTGGTAGTGC
CCAAGCGTCCATAGCGACGGCACTGTTCGGCACCTTAACATATCGGGGTGCGGCGCGAGA
GATCGCGCAGTCTGGGTTAAAGCATATTTAGGAGAATATGTTTTGATTAAAATATTTGGC
TTATAACGGTGAACTCCATGATATAATATAATCATGGACAATACCGTGGGAAGTCTAACT
AAACTTGAACGATCGATTATAATCGGATCTCTCTTGGGAGACGGGTACGTGAGAATCATG
CCCGGCAGATCAGACGCTTTTTTAGAAATAAATCATTCTATAAAAGCGAAAGATTATGTT
GATTACAAATTCAAAAAATTAAAAAGAATTTGTGAATCTGCACCAAAGGAAAGAGTGTCT
GGTGATAATCGTCGTGCGTGTAGGTTTTTTACTAAACAACATAAAGATTTAACTAATCTT
TATTATATGTTTTATAAAAACGGACGCAAAATAATACCAAAAGACATTGACATTGATCCT
ATTTCCATAGCCATTTGGTATATGGATGATGGGAGTAAATGTAGAGATGGCGATATCTAT
CTTAATACTCAACAATTCAGTTTAAACGATCAAAAGATTTTATTGAATTGCTTAAGAAAA
TTGGGCATAAATGCTCGTCTTAATAGAGATAAGAAATATCATCGTATTAGAATCTTGAAG
GAAAGCATAAAAGGTTTTATGGATATTATTAAACCTTTTGTTGCGCCATCAATGAAATAT
AAGTTAGTTATGACCCCGTAGAGACTGAAGCGCAAGCTGAGAGTGTTTCAAATGAGAAAC
GCTAATACGCCAACTCCTAACTGCGAGTGATTATCGCAGAAGGAAGAAGATATAGTCCAT
ACCATTAGTAATAATGGAGAAATATTCGATGTCGGCTCAACCTATCCTGGGGGTGGAGAA
GCTCCCAAGGGTTTGGCTGTTCGCCAATTAAAAGGTTACGTGAGCTGGGTTCAAACCGTC
GTGAGACAGGTTGGTCTCCTATCTGCTGCAGGCGTTAGATTTTTGAGGAGCTCTGCTCTT
TGTACGAGAGGATCAGAGTGGACCGACCTCTGGTGTGCCGGCTGTCCTGCCAAGGGCAAC
GCCGGGTAGCTATGTCGGGATGGGATAATCGCTGAAAGCATCTAAGCGAGAAACCCGCTC
CAAGATTAGAAATCATAGACAGGTCGAAGATGACGACCTTGATAGGCTTTAGGTGTAAGC
GCGGCAACGCGTTGAGCCGAGAAGTACTAATTGTC
>gwe2_scaffold_438_16S_1
TAGAGTTTGATCCTAGCTCAGGATGAACGCTGGCGGCGTGGATAAGGCATGCAAGTCGAA
CGGATTTTTCAAAATCGGAGATGCGATTATATCAAGTCAAAGGTCGTGAAAAATTAGTGG
CGAACGAGGTAGTAATACATAGGAACTTCCCCCAAGGTCGTGAATAATCCGTCGAAAGAC
GGACTAATACACGATGGTCGCCGAAGGGTAAAGTTTTAACGCTGAAGGAAAGGCCTGTGC
GGTATCAGCTAGTTGGCAGTGTAAAAGACTACCAAGGCTATGACGCCTAGGGGAGGTGAG
AGCCTGACCCCCACCGATGGTACTGAGACACGGACCATACACCTACGGGTGGCTGCAGTC
GAGAATCTTCCACAATGGGGGGGGGGGGGGGGGGACTGTACCTCATGAATAAGAGGCTCC
TAATCTCGTGCCAGCAGGAGCGGTAATACGAGAGCCTCGAGCTTTATCCGGAATTATTGG
GCGTAAAGGGTGTGTAGGTGGCATTGTTAGTCTTTTGTTAAAACCCCGAGCTTAACTTGG
GGAGGGCGAAAGATACGGCAGAACTAGAAAGTGCGAGAGGTGTACGGAACTCATGGTGTA
GGGGTGAAATCCGTTGATATCATGGGGAACACCAAAAGCGAAGGCAGTACACTGACGCAT
TTCTGACACTAAAACACGAAAGCGTGGGTAGCGAATGGGATTAGATACCCCAGTAGTCCA
CGCCCTAAACGATCTTCTCTCGCTATTCGG
>gwe2_scaffold_283_23S_1
TTAAGGGCGTATGGTGGATGCCTTGACTTTAAGAGGCGATGAAGGACGTGGCGTTGCTGC
GATAAGCTTCGGGGAGGTGCTTAGCTACCTTTGATCCGGAGATTTCCGAATGGGGAAACC
CTATCAAGTAAACCTTGATAACTTTTATCTTTATGATAAAAGAGCATACCCTGGGAAGTG
AAACATCTCAGTACCAGGAGGAGTAGAAACAAATATGTATTTCCTTAGTAGCGGCGAGCG
AAAAGGAAGAAGCCCAAACTTTTCTCGCAAGAGAAAAGGGTTGTAAGGTGACAATGTAGT
TTACTAGGAGAGTTAAAAAATAAATTATTAGTTGAAGTTGCTGGAAAGCGGCACCATAGA
GGGTGATAGTCCCGTAAACGAAAATAATTTGTCTCTTTTATTGTTATTCTTGAGTACCCC
AGGACATGAATGGCCGGGGGGAATCTAGCGGAACTAACCGCTAAGGCTAAATACTCTTAA
AGATCGATAGTGAACAAGTACCGTGAGGGAAAGGTGAAAAGCAGCCCGATTAGGGCGGTG
AAATAGACCTGAAACCGTATGTCTACAAGGAGTCGAACTAGGTATTTATATCTAGAACGG
CGTGCCTATTGAAGAATGAGCCAACGAGTTTATTCATACTGCAAGGCTAAGCTGGCTAAA
ACAGCAGAGCCGAAGGGAAACCGAGTGTTAATAGCGCGAATGAGTAGTATGCATAAGACC
CGAAGCCAGGTGAGCTTGCCATGAGCAGGTTGAAGTTTGTCGAAAGACAAATGGAGGACC
GAACCGGTAGATCGTACAACGTCTTCGGATGACTTGTGGTAAGGAGTGAAAAGCTAATCG
AACCTGGTAATAGCTGGTTCTCTCCGAAATAGCTTTAGGGCTAGCGTCAAGTGTTTGTAG
AGCACTGGAAGGTTTCGACAGGGAGCAATCTCGCGAAACCTATCAAACTCCGAATACCAG
AGACCATAGCTTGGCAGTTAGGCCATGGGGGCGAAGCTCCATTGGCCAAAAGGGAAACAG
CCCGGATCTCGAAATAAGGTCCCTAAATTTATGCTAAGTGTAAGATAAGAAGGTGGAATT
TCTCTGACAATGAGGAGGTTGGCTTAGAAGCAGCCATCCTTTAAAGATAGCGTAACAGCT
CACTCATCTAGAGATTTTGCGTCGAAAATAATTGGGGCTAAGCATAGTACCGAATTTGAG
GATTCTGCTGTGAAGTAGGACTCGTGAGAGCCTATGGAGCGTTTGGAAGTAAGAATGTTG
GCACAAGTAACCGCAATGAGGGTGAGATCCCCCCACGTCGAAAGATCAAGGTTTCCTTGG
TAATGTCAATCAGCCAAGGGTTAGTCGGGCCTAAGGGAATGGCGAAAGCCGTACTCGATG
GACAGTGGGTTAATATTCCCACACTTCTGTATTTTGTGACGGGATGACGGAGGGTAGTAT
GTATCGCTCATTATTGGATTTGAAGTTTGTTTACTAAGGATGAGGTGTAGGAAAATCCGC
ACACTGCCTTAAATGGCGCATGAAAGAGAAGCAAAAAGTTTTCGGCTACGGCCGAGGACA
ATGATACAAAGCACGCTTCCAAGAAAACTCTCTAAACTTATGAATATAGAATCCGTACCG
CAAACCGACACAGGTGATCAGGTCGATTAGACCAAGACGAACGAGTGAGTGGTCCCCAAG
GAACTCGGCAAAAAAGCAGCCGTAACTTCGGGATAAGGCTTGCCTGGGAGAGTAAGATTT
AAGTATCGAGCAAAAAGAGACAATGAGGAATTAAATTAAAGCTCTTCATCATTTTTTATT
TCACAGAATTTTTTTGTGAAGTGCCGATAGAAATATCGGCCGCAGCGAAAGTATTTCTGG
CAACTGTTTACCAAAAACACAGCTCCCTGCGAACTCGCAAGAGGATGTATAGGGGGTGAC
ACCTGACCAATGCCAGAAGGTCAAACAACGCCGTTGGTAGTAGCAATATTATTGGTGAGT
GTTGTAAGCCCTGGTGAATGTCGGCCGTAACTATAACGGTCCTAAGGTAGCGAAATACCT
TGTCGGGTAAGTTCCGACGCGCACGAATGGTGTAATGACTGGAGAACTGTCTCGTGCAGT
TAGACGAAAAGACCCTAGAAGCTTTACTATAACTTGATATTGAGCATGTTTTTGTGCTGC
GTAGAATAGATGGGAGAGGTCTGATGTTTACGGTTTCGGCTGTAGGCTACTCGTCAGTGA
AATACCATTCTTACCGAAGGCATGTTCTAACCAAAGCGGCAAAAACGCATTGAAACAGTA
TCTGGTGGATAGTTTTACTGGGGCTGTACCCTCCTAAAGAGTAAAGGAGGGGTTTAAAGG
TCATCTAGGCGCGAATGGAAACCGTGCCGATAGTGTAATGG
>gwd1_scaffold_865_16S_1
AAGAGAGTTTGATCCTAGCTCAGGATGAACGCTGGCGGCGTGGATAAGGCATGCAAGTAG
AACGCCGAGCACCACTTTGTTTCTAATTTTCTCAGTTTAAAGTTCAGGTTTTAATGATCT
ATTTTAATGAGAAGTGATTGGAGTTAAAGTGGTGCTCGGAGCGGCGAACGAGGTAGTAAC
ACGTAGGTACAAACCCCCAAGTCAGGAATAACTCGCCGAAAGGCGGGCTAATACTTGATA
GTCTCTTCGGAGTAAAGATTTATCGCTTGGGGATTGGCCTGCGGAGTATCAGCTAGTTGG
TAGGGTAAAAGCCTACCAAGGCTATGACGCTTAGGGGAGGTGAGAGCCTGGCCCCCACCG
ATGGTACTGAGACACGGACCATACACCTACGGGTGGCTGCAGTCGAGAATCTTCCACAAT
GGACGAAAGTCTGATGGAGCGACGCCGCGTGACTGATGAAGTCCTTCGGGATGTAAAGGT
CTTTTATGAGGGAGAAATTTTTGATAGTACCTCATGAATAAGGGGTTGCTAAACTCGTGC
CAGCAGCAGCGGTAATACGAGTACCCCGAGCGTTATCCGGAATTATTGGGCGTAAAGGGT
GTGTAGGTGGTAGTGTTAGTCTCTTGTTAAATCCTCCGGCTCAACCGGAGAATTGCGGGG
GAAACGGCACAACTAGAGGATGTGAGAGGTTTGTGGAACTCATGGTGTAGGGGTGAAATC
CGTTGATATCATGGGGAACACCAAAAGCGAAGGCAGCAAACTGGCACACTCCTGACACTG
AAACACGAAAGCGTAGGTAGCGAATGGGATTAGATACCCCAGTAGTCTACGCCCTAAACG
ATGATCTCTAGCTTTTCGGAGTATCGACCCTCTGAGAGGCGAAGCTAACGCGTTAAGAGA
TCCGCCTGGGAAGTACGGCCGCAAGGCTAAAACTCAAAGGAATAGACGGGGACTTGCACA
AGCGGTGGATCAGGTGGCTTAATTCGACGGTAAACGAAGAACCTCACCAGGGTTAGAAAC
TCATAGGAAAGACCAAGGAAACTCGGTAACTCCGCAAGGACCTATGGACAGGTGATGCAT
GGCCGTCGTCAGTTCGTGGTTTGAACTGTCCCCTTAAGTGGGTCAACGAACGCAACCCTC
GTTGTCTGTTATATTTGTCAGACGAGACTGCCCCCCCCTTAGGCTTTGAAAGCTATTTTA
TTATAGTGTTCGAAAGTTAAGGCGGGGGAGGAAGGAGAGCATGACCCCAGGTCACCATGT
CCCTTTGATACCCTGGGCTGCACACTTGATCCAATGGCCACTACAACCCGTCCCGACGGC
GTAACCCTGCCCTAATCCCAATAAAGCTGGCCCCAGTTCGGATTGGGGGCTGAAACTCGA
CCTCATGAAGTTGGAATCGCTAGTAATCGCGGGTCAGCTATACCGCGGTGAATACGTTCT
CAAGTCTTGTACTCACCGCCCGTCATGTCAAGGGAGCCGAGAGTGCCCGAAGTCCCACCT
TGTGTGGGCCTAAGGTAAGCTTGGTAACAAGGACAAAGTCGTAACAAGGCACGGCTAGCG
GAAGCTGGTCGTGAATCAATT
>gwc1_scaffold_23212_16S_1
TTTAAGAGTTTGATCCTGGCTCAGGATGAACGCTGGCGGCGTGCCTTAGGCATGCAAGTC
GAACGGCCGGAGATCAGAAACCGGAAGTCGGATGCCGGAATTCAGAAATCGGATTTGCTA
TAGTTGTGTGTATGGAGGTAAGTAAATTAAGGGTTTACAGACAATGTCTGCAAGCTTTTC
AGATGGTTGAAGATATTGCTAAGGATTTACCCCCAGAGCTATTTGACACAAAAAGACAAA
TATTGCGCAGTTCAAAAGCTATTGCGCCAATAATTGCCGAAGGTTTTGGCAGAAAAAGAT
CTCAACGCGAGTTCTATAAATACGTTATAGATGCTATGAGTTCTTCTGATGAAACCATTA
CACATTTACGTACTATTGCAATGTCCAAATTTAATACAATTCCGATTGAGAAATTGAAGA
AAACTGCAGAAGTGTACAAGTCTATTTCTAGACAGCTTAATAAATTATCTTCAACTATTA
AATCGTGGTATCTGATCTCCGGCAGTGGCGGAAGGGTGAGTAACGCGTGGGAACGTACCT
TTTGGTGGAGCATAGCCTTCCGAAAGGAGGGGTAATACTGCATAATCCCAAGGCTTCGCC
TTGTGAAATTCGAAGCACGAATATCGAGACTCGAAACAAATCACGATGTTCAAATTTTCA
AAATCCAAAACGTTTTGATCATTTGGATTTTAGGATTTAAGTATTGTTTCGGATTTCGGA
TTTAGAATTTAGAATTTCCCAAAGTGGAGCTTTGGGCAAAGGGCTTAACCGCCCGCCGAA
AGAGCGGCCTACGTCCTATCAGCTTGTTGGTGGGGTAAAAGCCTACCAAGGCGATGACGG
GTAGCTGGACTGAGAGGTCGGTCAGCCACAAGGGAACTGAGACACGGTCCCTACACCTAC
GGGTGGCAGCAACCGGGAATCTTGGACAATGGGCGAAAGCCTGATCCAGCGACGCCGCGT
GGGGGAAGAAGGCCTTCGGGTTGTAAACTCCTTTTGTCCCGTGTAATGCGGGAAGAATAA
GCACCTGCCAACTACGTGCCAGCAGCCGCGGTGAGACGTAGGGTGCAAGCGTTATCCGGA
TTTACTGGGCGTAAAGGGTTGCGTAGGCGTCCAGCTGCATCTTGTCTGAAAGCCCTCCGC
TTAACGGGGGATCCGGACAGGAAATGGGCTGGATTTGAGGTTCATAGAGGTAGCCGGAAC
TTGCAGTGGAGCGGTGAAATGCGTTGATATTGCAAGGAACACCGATGGCGTAGGCAGGCT
ACTGGGTGAAATCTGACGCTGATGCACGAAAGCTAGGGGAGCGAAGCGGATTAGAGACCC
GCGTAGTCCTAGCCGTAAACGATGGACACTAGCTGTCCGCCAATTGGTGGATGGCGCAAG
CTAACGCGTTAAGTGTCCCGCCTGGGGAGTACGGCCGCAAGGCTAAAACTCAAAGGAATT
GACGGGGACCCGCACAAGCGGTGGAGCATG
>gwc1_scaffold_310_16S_1
TTTAAGAGTTTGATCCTGGCTCAGGATGAATGTTGGCGGCGTGCCTGAGATATGCAAGTC
GAGCGACCCCATCGCAAGATGGGGAGCGGCGGACGGCTGAGTAACACGTAGGAACTTACC
CCTTTCTGGAGTATAGCTCGCCGAAAGGCGGGGTAATAGTCCATGATTCCCACCTTTGGT
GGGGTAAAGAGCGTAACTGCTTGGAGAGGGATGGTCCTGCGTCTTATCACGGTAGTTGGT
AGGGTAATAGCCTACCAAGCCTACGACGAGTAGCTGGCCTGAGAAGGTGGTCAGCCAGAG
GGGGACTGAGACACGGCCCCCACTCCTACGGGAGGCAGCAATCAGGAATAGTCGGCAATG
GACGAAAGTCTGACCGCGCGACACCGCGTGTAGGAATAAGCTCTAACGAGCGTAAACTAC
TGTGATAGAGGAAGAAGTCCCGCCTTTGGCGGGATTGACGGTACTCTATAAGAAAGGGGC
CGCTAACTGCGTGCCAGAAGCGTCGGTAATACGTGGGCCCCAAACATTATCCGGTTTTAC
TGGGTGTAAAAAGTAGTGTAGGTGTCTTGATAAGTCTTGTTTTAAATACTGTGGCTCAAC
CATAGAAAAGGGCAGGAGACTGTTAAGATAGAGTTTGCTTTAGAGAAACTGGAACTCAGG
GAGGAGTAGTGAAATGCGTTGATACCCTGGGGAACACCAGTGGCGAAGGCGAGTTTCTGA
AAGCAGACTGACACTGAGACACGAAAGCTAGGGGAGCGAAGCAGATTAGAGACCTGCGTA
GTCCTAGCCCTAAACGTATGCTTGCGCTAGCCGCATTCTTTGACTTTTGTCGAGGGGTGT
AGCGAAGGTAACCCGTTAAGCAAGCCACCTGGGGAGTACGGCCGCAAGGTTGAAACTCAA
AGGAATTGGCGGGGAGGCACACAACCAGTGGAACATGTGGTTCAATTCGAAACAAACCGA
AGAACCTCACCAGGGTTTGACATGCTATCGTACATTCTGCTAGAAATAGTGGGAAATTCG
CAAGGATGATAGCACAGGTGCTGCATGGCTGTCGTCAGCTCGTTCCGTGAGGAGTACCCT
TAAGTGGGACAACGAGCGCAACCCTTATCTTGTGTTATATTTGTCACAAGAGACGGTCCC
GACTTAGTCGGGAAGGAAGGCGGGGCAGACGTCAAGTCAGCATGGTCCTTATGCCCTGGG
CTACACACATGTTACAATGGATAGGAACAACGGGTTTTGCCACGAAGCAATTCGGAGCAA
ATCCTCAAACCATTCCTCAGTGGGGATTGAGGTCTGCAACTCGACCTCATGAACACGGAA
TTGGTAGTAATCGCGGATCAGTCATGCCGCGGTGAATACGTTCTTGCCTCTTGCACACAC
CGCCCGTCAAGCCAACAAAGTCGATGATATTTGAACCCCGCTTAGCGGCCGAGAATATCG
CCGGCGATGGGGGTTAAGTCGTAACAAGGTAACCGTTCTGGAAGGAGCGGTTGGATCACC
TCCTT
>gwc1_scaffold_2639_16S_1
TTTGAGAATTTGATCCTGGTTCAGGATGAACGCTGGCGGCGTGGATTAGGCATGCAAGTC
GAGCGGGCTTGCCTCCGCAAGGAGGCGAGCAACCGGCGAACGAGTTAGTAACACGTAGGA
ACTTGCCTCAAAGACGGGCATAACTCCGCGAAAGCGGGGCTAATTCCCGATGGTCTCCGA
CTCTCGCAAGAGGCGTCGGAGTAAAGGTGCGCAAGCGCCACTTTGAGAGAGGCCTGCGGG
CTATCAGCTAGTTGGTGGGGTAATGGCCTACCAAGGCGATGACGGCTAGGGGGCGTGAGA
GCGCGTTCCCCAACGCAAGGGACTGAGACACGGCCCTGACTCCTACGGGAGGCAGCAGTA
GAGAATATTTCGCAATGGGCGAAAGCCTGACGAAGCGACGCCGCGTGGAGGAAGAAGGTC
TTCGGATCGTAAACTCCTTTTGACAGGGAAGAACCCCACCTCAGCGGGACTGACGGTACC
TGTAGAATAAGGCGCTGCTAACTTCGTGCCAGCAGCAGCGGTAATACGAAGGCGCCAAGC
GTTATCCGGATTTATTGGGCGTAAAGAG
>gwc1_scaffold_100_16S_1
TTTGAGAGTTTGATCCTAGCTCAGGGTGAACGCTGGCGGCGTGGATAAGGCATGCAAGTC
AAGGGGTCCGCCTTCGGGCGGAAACCGGCAAACGAGTTAGTAACACGTAGGTAACTACCC
ATCACACGGGCATAGCCAGCCGAAAGGCTGGGTAATTCCCGATGGTCTCGCGAGAGTAAA
GTCCGCCAACCGGCGGATGGTGGTGGAAGTGCCTGCGTCCTATCAGCTTGTTGGTGGGGT
AACGGCCTACCAAGGCTTTGACGGGTAGGGGACGTGAGAGCGTGTTCCCCAACGATGGGA
CTGAGATACGGCCCATACTCCTACGGGAGGCAGCAGTCGAGAATATTGGACAATGGAGGA
AACTCTGATCCAGCGACGCCGCGTGCGGGATGACAGCCCTTGGGTTGTAAACCGCTTTTA
ATTGGGAAGAATCCGCCGCAAGGCGGATGACGGTACCGATTGAATAAGGGGGTGCTAATT
CTGTGCCAGCAGCCGCGGTAAAACAGAACCCCCAAGCGTTACCCGAATTTATTGGGCGTA
AAGTGTGCGTAGCCGGTTTGGCAAGTCGCGGGTTAAATCTCGAAGGCTCAACCTTTGAGC
TGCCCGCGAAACTGCCAAACTAGAGGGCGTTAGGGGCTGATAGAACTCTTGGTGGAGGGG
TGAAATCCGTTGATATCAAGAGGAATACCAAAAGCGAAGGCAGCTAGCTGGGACGGTCCT
GACACTGAGGGACGAAAGCGTGGGGAGCAAAAAGGATTAGATACCCTTGTAGTCCACGCT
GTAAACGATGGATACTGGCTATGTGAAGTGTCGACCCTTCACGTGGCGAAGCTAACGCGT
TAAGTATCCCGCCTGGGAAGTACGGCCGCAAGACTAAAACTCAAAGGAATAGACGGGGAT
CCACACAAGCGGTGGATCATGTGGCTTAATTCGTCAACAAACGAGGAACCTTACCAGGGC
TTGACAGGCTCGTGAAAGTCTCTGGAAACAGAGGCCTTCCGCAAGGACACGAGTTCAGGT
GCTGCACGGCTGTCGTCAGCATGTATCTTGAGACGCTCCGTTAAATCGGGTAACATGCGC
AACCCTTATTCTGTGTTTTACGTGTCACAGAAAACTGCCTGAGACAATCAGGAGGAAGGC
GAGGATGACGCCAAGTCAGCGTGTCCCTTTGATGTCCTGGGCCGCACGCATGATACAATG
GGGCCGACAACGGGATGCAATGCCGTAAGGCGGAGCTAATCCCTTAAACGGTCTCTCAAT
TCGGATTGAGGTCTGCAACTCGACCTCATGAAGCCGGAATCGCTAGTAATCGCGTATCAG
CTATGGCGCGATGAATATGTTCCTGGGTCTTGTACTCACCGCCCGTCAAGTCAAGCGAGC
TGGGAATGCCCGAAGGTCCGCCATAGGCGGATTCAAGCTAGGCTCAGTGAGAGGAACGAA
GTCGTAACAAGGCACCGGTAGGGGAACCTGTCGGTGGATCACTAC
>gwc1_scaffold_841_16S_1
TTTGAGAGTTTGATCCTAGCTCAGGATGAACGCTGGCGGCGTGGATAAGGCATGCAAGTC
GAACGGATTACTTTTTAAACAAGATGAGATTACATCAAGTTGAGTAAGAAAAGTAATTAG
TGGCAAACGAGTTAGTAATACCTTGGTACTTACCCTTAAGTTAGGCATAATTCGCTGAAA
GGCGAACTAATACCTAATAGTTCCCAGCACCTTCTTTGCGTTATAATAGTCTTTTGTAAT
GCAAAGAAAGTGCTGGGTAAAGAAGCAATTCGCTTAAGGAGAGGCCTAGGTCCGATCAGC
TAGTTGGTGAGGTAATGGCTCACCAAGGCTATGACCGGTAGGGGGGCTGAGAGGCCGTTC
CCCAACGACGCAACTGAGACACGGTGCGTACACCTACGGGTGGCAGCAGTCGAGAATATT
CCACAATGGGCGAAAGCCTGATGGAGCGACGCCGCGTGCAGGATGAAGGTCTTCGGATTG
TAAACTGCTTAAACTGCTTTTCTATGGGAGAAATCTTCGGATGATAGTACTATAGGAATA
AGGGGTTGCTAACTCTGTGCCAGCAGCAGCGGTAATACAGAGACCCCGAGCGTTATCCGG
ATTTATTGGGCGTAAAGCGCGAGTAGGAGGTTTGGTAAGTTTGATGTTAAATCTCAGAGC
TTAACTTTGAGGCCGCATTGAATACTGCCTGACTAGAGGGCGCCAGAGGCAAATGGAACA
GCCGGTGTAGGGGTGAAATCCGTTGATATCGGCTGGAACACCAAAGGCGAAGGCATTTTG
CTGGGACGTCCCTGACTCTGAATCGCGAAAGCGTGGGTAGCAAAAAGGATTAGATACCCT
TGTAGTCCACGCCCTAAACAATGTCTACTAGCTGTTGGGAGTATCGACCCTCTCGGCGGC
GAAGCTAACGCGTTAAGTAGATCGCCTGGGAAGTACGAACGCAAGTTTAAAACTCAAAGG
AATAGACGGGGACTCGCACAAGCGGTGGAGCATGAGGTTTAATTCGACGGTACGCGAGGA
ACCTTACCAGGGCTTGAAATGTTAGCGAAAGCTGTCTGAAAGGATGGCTGTCTCACAAGG
ACGTTAGGACAGGTGCTGCATGGTTGCCGTCAGCTCGTGATTTGAATTGTTCCCTTCAGT
GGGGTAACGAGCGCAACCCTTGTCTCGAGTTATATGTGTCTCGAGAGACTGCCGTGTTTA
ACACGGAGGAAGGCGGGGACGACGTCAAATCAGCATGGCCCTTTGATGCCCTGGGCCACA
CTCATGCTACAATGGTTAATACAATGGGTTGCCAAAGCGCAAGCTGGAGCAATCCCATCA
AAGTTAACCTCAGTTCGGATTGAGGGCTGCAACTCGCCCTTATGAAGCTGGAATCGCTAG
TAATCGCGCATCAGCCATGGCGCGGTGAATACGTTCTCGGGTCCTGTACTCACCGCCCGT
CAAGCCAAGGGAGCCGGAAAAAGGTGAAGTTTCGCATTAGCGGAATCAGCCTTAGTTCGG
TGACATGGGCGAAGTCGTAACAAGGCACGCGTAGCGGAAGCTGTGCGTGGACCAA
>gwc1_scaffold_2553_16S_1
TTTGAGGATTTGATCCTGGTCCAGGATGAACGCTGGCGGCGTGGATTAGGCATGCAAGTC
GAGCGATCAGATGTCGGACTTCGGACGTCAGATTTCAGCTATCTGATCTCTGATATCTGG
TGTCCGATATCTGGTAGCGGCGAACGAGATAGGAACGCCTTGGTACCTTCCCCAGAGTTT
GGCATAGCTCGTCGAAAGACGGGGTAATTCCAAATAGTCTCCGCTTTCGCTTTTTGTTTC
ACAAAAAGCTTCAGCGTGACGAGTCGCAAGATTTTGTCACGCCGCAGCTCTGTGGAACAC
GGAGCGAAGGCGGAGTAAAGGCGCAAGTCGCTTTGGGATGGGCCTAGGTCTGATCAGCTA
GTTGGTAGGGTAATGGCCTACCAAGGCGATGACCAGTAGGGGAGCTGAGAGGCTGTTCCC
CAGCGGGGGCACTGCGACACGGGCCCCACTCCTACGGGAGGCAGCAGTCGAGAATATTCC
ACAATGGGCGAAAGCCTGATGGAGCGACGCCGCGTAGAGGAAGAAGTATTTCGGTATGTA
AACTCTTTTTCATGGAGAGGAACTTCGGTGACAGTACCCATGGAATAAGGCGCTGCTAAC
CTCGTGCCAGCAGCCGCGGTAATACGAGGGCGTCAAGCGTTATCCGGATTTATTGGGCGT
AAAGCGCGCGTAGGCGCTTGTCGCAGATTTTCTGCGTCCCGAAAGTGATTTATCACTTAA
GGGGGCAAGTTCGGCGTTCAATCTCGCGGCTCAACTGCGAGACCGCGTCGAATACTGGGC
AGGTAGAGGTAAAGAGGGGCTGATGGAACGCACGGTGTAGGGGTGAAATCCGTTGATATC
GTGCGGAACACCAAAAGCGAAAGCAGTCAGCTAGCTTTATTCTGACGCTGTTGCGCGAAA
GCGTGGGGAGTGAACAGGATTAGATACCCTGGTAATCCACGCCCTAAACGATGTTGACTA
GCTATTGGAAGCATCGACCCTTTCAGTGGCGAAGCTAACGCATTAAGTCAACCGCCTGGG
AAGTACGGCCGCAAGGCTAAAACTCAAAGGAATAGACGGGGACTCGCACAAGCGGTGGAT
CATGGGGTTTA
>gwa2_scaffold_17518_16S_1
AAGAGAGTTTGATCCTAGCTCAGGATGAACGCTGGCGGCGTGGATAAGGCATGCAAGTAG
AACGCCCCGCAAGGGGAGTTGCGAACGAGGTAGTAATACATAGGTACAAACCCCCGAGTC
AGGAATAACCCACCGAAAGGTGGGCTAATACTTGATAGTCTCTTCGGAGTAAAGATTTAT
CGCTTTGGGATTGGCCTGCGCAGTATCAGCTAGTTGGTAGGGTAATGGCCTACCAAGGCA
ATGACGCTTAGGAGAGCTGAGAGGCTGACCTCCACCGATGGTACTGAGACACGGACCATA
CACCTACGGGTGGCTGCAGTCGAGAATCTTCCACAATGGACGAAAGTCTGATGGAGCGAC
GCCGCGTGACTGAAGAAGTCTTTCGGGATGTAAAGGTCTTTTATGAGAGAGAAAATTTTG
ATAGTATCTCATGAATAAGGGGTTGCTAAACTCGTGCCAGCAGCAGCGGTAATACGAGTA
CCCCAAGCGTTATCCGGAATTATTGGGCGTAAAGGGTGTGTAGGCGGTCATGTTAGTCAT
TTGTTAAAGCCTCCGGCTCAACCGGAGAACTGCAGGTGAAACGGCATGACTGGAGAGCGT
GAGAGGTTTGCGGAACTCATGGTGTAGGGGTGAAATCCGTTGATATCATGGGGAACACCA
AAAGCGAAGGCAGCAAACTGGCACGTTTCTGACGCTGAATTAAGAGAAGCGCCTGGGAAG
TACGACCGCAAGGTTAAAACTCAAAGGAATAGACGGGGACTTGCACAAGCGGTGGATCAG
GTGGCTTAATTCGATGGTAAACGAAGAACCTCACCAGGGTTTGAAACTCATAGGAAAGAC
CAAGGAAACTCGGTAACTCCGCAAGGATCTATGAGCAGGTGATGCATGGCCGTCGTCAGT
TCGTGGTTTGAACTGTCCCCTTAAGTGGGTCAACGAACGCAACCCTCGTTGTCTGTTATA
CGTGTCAGACGAGACTGCCCCGCCCTGTGTGCATAAGCGCAAATATATTTTGTTGCTTGT
GAACAGAGGCGGGGGAGGAAGGAGAGGATGACGCCAGGTCAGCATGTCCCTTTGATACCC
TGGGCTGCACACTTGATACAATGGCCACTACAACGGGTCGCGACGGGGTAACCCTGAGCT
AATCCTAATAAAGGTGGCCCCAGTTCGGATTGGGGGCTGAAACTCGACCTCATGAAGTTG
GAATCGCTAGTAATCGCGGGTCAGCTATACCGCGGTGAATACGTTCTCAAGTCTTGTACT
CACCGCCCGTCATGTCAAGGGAGCCGAGAGTGCCCGAAGTCCCACCTTGTGTGGGCCTAA
GGTAAGCTTGGTAACAAGGACAAAGTCGTAACAAGGCACGGCTAGCGGAAGCTGGTCGTG
AATCAATT
>gwa1_scaffold_2828_16S_1
CAGAGGATTTGATCCTGGTCCAGGATGAACGCTGGCGGCGTGGATAAGGCATGCAAGTCG
AACGGAACAAACAAGAAGCTCGCAGTGAAAGTCCGATGATAGCAATATCTGAAGTCCGGA
TCTTTGAGCGACGAATTTGTTTAGTGGCAAACGAGTCAGTAACGCCTTGGAACCTGCCCC
GAAGACGGAAATAATTCGCCGAAAGGCGAACTAATGTCCGATAGTCTCGCAAGAGTAACG
GGAACCCGCAAGGGAACCGCTTCGGGAGGGGCCTAGGTCCGATCAGCTAGTTGGTAGGGT
AACGGCCTACCAAGGCTATGACCGGTAGGGGGCCCGAGAGGGTGTTCCCCGACGATGCAA
CTGAGACACGGTGCATACTCCTACGGGAGGCAGCAGTCGAGAATATTCGACAATGGGCGA
AAGCCTGATCGAGCGACGCCGCGTGCAGGAAGAAGGCCTTCGGGTCGTAAACTGTACCCT
GCGGAAAGAGGCGGGTAACTACGTGCCAGCACCAGCGGTAATACGTAGACCTCAAGCGTT
ATTCGGATTTATTGGGCGTAAAGCGTGTGTAGGAGGTTTTATAAGTCGGACGTTAAATTT
CAGAGCCTAACTTTGAAGCCGCGTTCGATACTGTAAGACTTGAGGGTACTAGAGGTGCAT
GGAACACATGGTGTAGGGGTGACATCCGTTGATATCATGTGGAACACCAAAGGCGAAGGC
AGTGCACTGGGGTACTCCTGACTCTGAGACACGAAAGCGTGGGGAGCAAAAAGGATTAGA
TACCCTTGTAGTCCACGCTGTAAACGATGCCCGCTAGCTGTTCCGAGTATCGACCCTCGG
AGTGGCGTAGCTAACGCGTTAAGCGGGCCGCCTGGGAAGTACGGCCGCAAGGCTAAAACT
CAAAGGAATAGACGGGGACTCGCACAAGCGGTGGAGCATGAGGTTTAATTCGATGTTGAG
CGAGGAACCTTACCAGGGCTTGAAATTCTACTGAAGACAGTGGGAAACCATTGTCGTCTC
TCAAGGACAGTAGAACAGGTGCTGCATGGTTGTCGTCAGCTCGTGTCTTGAGATGTTCCC
TTCAGTGGGGTAACGAGCGCAACCCCTACCCAATGTTATATGTGTCATTGGGAACTGCCG
AGCTAAGCTCGGAGGAAGGCGGGGATGACGTCAAATCCGCATGGCCCTCTGATGCCCTGG
GCCACACTCATGCTACAATGGGCGGTACGATGGGTTGCCAAGCCGTAAGGCGGAGCTAAT
CCCATCAAAACCGTCCCCAGTTCGGATTGAGGGCTGCAACTCGCCCTCATGAAGCCGGAA
TCGCTAGTAATCGCGGATCAGCCTCGCCGCGGTGAATACGTTCTCGAGTCCTGTACTCAC
CGCCCGTCAAGCCAAGGGAGCCGGGAATAGATGAAGTTCGCTTCGGCGGATCAGTCTAAG
TTCGGTGACATGGGCTAAGTCGTAACAAGGCACGCGTAGCGGAAGCTGTGCGTGGATCAA
T
>gwd1_scaffold_3246_16S_1
ATTTAGAGTTTGATCCTAGCTCAGGATGAACGCTGGCGGCGTGGATGAGGCATGCAAGTC
ATACGGGCTCACTTTATGTAGCAATACATTTTGTGAATCAGTGGCAGACGAGGTAGTAAC
ACGTAGGAACCTACTCAGAAGTCTGGTATAGCTTCGCGAAAGCGGAGGTAATCCCAGATG
TGGTCGCCGATGAGGCGACCAAAGGAGTGATTCGCTTCTGGAGCGACCTGCGAAGTATCA
GCTAGTTGGTAGGGTAATGGCCTACCAAGGCTAAGACGTTTAGGGGACCTGAGAGGGTGA
CCCCCACCGATGGGACTGAGACACGGACCATACACCTACGGGTGGCTGCAGTCGAGAATC
TTCCACAATGGACGAAAGTCTGATGGAGCGACGCCGCGTGACTGAAGAAGTCTTTCGGGA
TGTAAACATCTTTTGTGGAGGAGAAAGTGCCGACATTTATGTCGGTATTGATAGTATCTC
ATGAATAAGGGGTTGCTAAACTCGTGCCAGCAGCAGCGGTAATACGAGTACCCCAAGCGT
TATCCGGAATTATTGGGCGTAAAGGGTGTGTAGGGGGTATGGTTAGTCTTC
>GWB1_scaffold_12078_16S_1
TTTGAGAATTTGATCCTGGTTCAGGATGAACGCTGGCGGTGTGGATAAGGCATGCAAGTC
GAGCGGTTCGATTTCGTCGCAAGACGAAATCGAATAGCGGCGAACGAGTTAGTAACACGT
AGGAACTTACCCCAAAGACGGGAATAACCCTCCGAAAGGAGGACTAATACCCGATGGCAT
GAAGGTTAAAATCTTCATTAAAGTCGCAAGACGCTTTGGGAGAGGCCTGCGGGCTATCAG
CTAGTTGGTAGGGTAATGGCCTACCAAGGCGATGACGGCTAGGGGGCGCGAGAGCGTGTT
CCCCAACGTAAGGTTGAGGGTACCTGTAGAATAAGGCGCTGCTAACCTCGTGCCAGCAGC
CGCGGTAATACGAGGGCGCCAAGCGTTATCCGGATTTATTGGGCGTAAAGAGTTCAAAGG
CGGTTATGTTAGTCCATCGTTAAAACTCGGGACTCAATCCCGAAGGTGCGATAGAAACGG
CATAACTTGAGGAAATTAGAGGCAAGTAGAACGGCCGGTGTAGGGGTGAAATCCGTTGAT
ATCGGCCGGAATACCAAAGGCGAAGGCATCTTGCTGGGATTTTCCTGACGCTGAAAGAAC
GAAAGCGTGGGTCGCGAATGGGATTAGATACCCCAGTAGTCCACGCCCTAAACGATGAGT
GCTCGCTGTATGAAGTATCGACCCTTCATGTGGCTTAGCTAACGCGTTAAGCACTCCGCC
TGGGAAGTACGAGCGCAAGCTTAAAACTCAAAGGAATAGACGGGGACTCGCACAAGTGGT
GGAGCATG
>GWB1_scaffold_8114_16S_1
GCCAGCAGGAGCGGTAATACGAGAGCCTCGAGCGTTATCCGGAATTATTGGGCGTAAAGG
GTGCGTAGGTTGTTCTGTTAGTCTTTTGTCAAATCCCCGGGCTTAACTTGGGATATGCGA
AGGAAACGGCCAAACTTGAGAGTGCGAGAGGTGAATGGAACTCATGGAGTAGGGGTGAAA
TCCGTTGATATCATGGGGAACACCGAAAGCGAAGGCAATTCACTGGAGCATTTCTGACGC
TGAAACACGAAAGCGTGGGTAGCGAACGGGATTAGATACCCCGGTAGTCCACGCCCTAAA
CGATGTCAACTAGCTTTTCGGGGTATCGACCCCTTGAGAGGCGAAGCTAACGCGTTAAGT
TGACCGCCTGGGTAGTACGGCCTCCACGCCCTAAACGATGTCAACTAGCTTTTCGGGGTA
TCGACCCCTTGAGAGGCGAAGCTAACGCGTTAAGTTGACCGCCTGGGTAGTACGGCCGCA
AGGCTAAAACTCAAAGGAATAGACGGGGACTTGCACAAGCAGTGGATTATGCGGTTTAAT
TCGATGATAAACGAAGAACCTTACCAGGGTTAGAAATCTAAGTGAAGATACTAGGAAACT
TTAGACCTCGCAAGACTCTAAGACAGGTGATGCATGGCTGTCGTCAGTTCGTGGTTTGAA
TTGTTCCCTTAAGTGGGGTAACGAACGCAACCCCTGTTGTCTGTTATAAGTGTCAGGCGA
GACTGCCCCGCACTTTGAGCACAAGCTAAAGTTCTAGTTAAAAGTTTTTAAAGTTCATGA
AGTATAAAGTAAATGCATTTTGTATTCAACTTTATAAATTTCTACTTTTTACTTTATAAC
TTGAACTTTGTTTGCGAACAAAGTTCGGGGAGGAAGGAGAGGATGACGCCAGGTCAGCAT
GTCCCTTGATACCTTGGGCTACACACATAATACAATGACCGTTACAACGCGCAGCGACGA
GGCGACTCTGAGCTAATCGTTCAAAAGCGGCCTCAGTTCGGATTGAAGTCTGCAACTCGA
CTTCATGAAGCTGGAATTGCTAGTAATCACAGGTCAGCTAAACTGTGGTGAATACGTTCT
CAAGTCTTGTACTCACCGCCCGTCAAGTCAAGGGAGCCGGGATAAGGTAAGCTCGGTGAC
AGGGACTAAGTCGTAACAAGGCACGGCTAGCGGAAGCTGGTCGTGGAATAA
>GWB1_scaffold_77_16S_1
AAGTAGAGTTTGATCCTAGCTCAGGATGAACGCTGGCGGCGTGGATAAGGCATGCAAGTC
GAACGGACTTTATTTTTCCGATGATGAGATTACATCAAGTCAAAGGTCGTTTAAAGTTAG
TGGCGAACGAGGTAGTAATACATAGGAACTTCCCCCTAAGTCATGAATAATTCATCGAAA
GGTGAACTAATACATGATAGTCTCTCCGGAGTAAAGTTTTTCGCTTAGGGAAAGGCCTAT
GAAGTATCAGCTAGTTGGCGGTGTAAAGGACCACCAAGGCTATGACGCTTAGGGGAGCTG
AGACCAAGGCTATGACGCTTAGGGGAGCTGAGAGGCTGACCCCCACCGATGGGACTGAGA
CACGGCCCATACACCTACGGGTGGCTGCAGTCGAGAATCTTCCACAATGGACGAAAGTGT
GATGGAGCGACGCCGCGTGACTGATGACGTCCTTCGGGATGTAAAGGTCTTTTATACGGG
AGAAATTTTTGATATAGTATCTCATGAATAAGGGGTTGCTAAACTCGTGCCAGCAGCAGC
GGTAATACGAGTACCCCGAGCGTTATCCGGAATTATTGGGCGTAAAGGGTGTGTAGGTGG
TAGTGTTAGTCTCTTGTTAAATCCTCCGGCTCAACCGGAGAATTGCGGGGGAAACGGCAC
AACTAGAGGATGTGAGAGGTTTGTGGAACTCATGGTGTAGGGGTGAAATTCGTTGATATC
ATGGGGAACACCAAAAGCGAAGGCAGCAAACTGGCACACTCCTGACACTGAAACACGAAA
GCGTAGGTAGCGAATGGGACTAGCTACCCCAGTAGTCTACGCCCTAAACGATGATCTCTA
GCTTTTCGGAGTATCGACCCTCTGAGAGGCGAAGCTAACGCGTTAAGAGATCCGCCTGGG
A
>GWB1_scaffold_2040_16S_1
ATTGAGAGTTTGATCCTGGCTCAGGATGAACGCTGGCGGCGTGGATAAGGCATGCAAGTC
GAGCGGACCAGTGTTTCACACTGGGAATTTCAAGAAACAAGAAACAATGACCAGACAATA
TTCAAAAATTAATTTTCAATAACCAAACACGTTTTGGAATTTGAGATTTGTGATTTGAAA
TTTGTTTGTACCTTGTATCTTGGTGTTTGGAGATTCCAGCGTGGAACGCTGGTTAGCGGC
GAACGAGTCAGTAATACCTTGGTACCTACCCCCGAGACGGGAATAACCTGCCGAAAGGCA
GACTAATACCCGATAGTTCTCGAAAGAGTAAAGCAGCAATGCGCTTGGGGAGGGGCCTCG
GCCTGATCAGCTAGTTGGGCAGCAGTCGAGAATATTCGACAATGGGCGAAAGCCTGATCG
AGCGACGCCGCGTGGAGGAAGAAGCCCTTCGGGGTGTAAACTCCTTTTCCCCGGGAAGAA
CTTTGGTGACTGTACCGGGGGAATAAGAGGTTGCTAACTCTGTGCCAGCAGCCGCGGTAA
TACAGAGACCTCAAGCGTTATCCGGATTTATTGGGCGTAAAGCGTCTGCAGACGGTAAGG
CATGTTCGGGGTTAAAGACCCAGGCTCAACCTGGGGAAAGCGTCGAAAACTACCTTGCTT
AGAGGACATAAGAGGCCAATAGAACTCATGGTGTAGGGGTGAAATCCGTTGATACCATGG
GGAATACCAAGGGCGAAGGCATTTGGCTGGTGTGTTCCTGACGTTCAGAGACGAAAGCGT
GGGTCGCGAATGGGATTAGATACCCCAGTAGTCCACGCCCTAAACTATGGATGCTAGCTG
TGGGGAGTATCGACCCTCTCCGCGGCGAAGCTAACGCATTAAGCATCCCGCCTGGGAAGT
ACGGCCGCAAGGCTAAAACTTAAAGGAATAGACGGGGACTTGCACAAGCGGTGGAGCATG
TGGTTCAATTCGACAGTAACCGAAGAACCTTACCAGGGCTTGAAATTCTGTTGAAATCTT
TCCGAAAGGTTAGACCTCTCACAAGGACAGCAGAACAGGCGCTGCATGGTTGTCGTCAGC
TCGTGTCGTGAGATGTTCCGTTCAGTCGGGTAACGAGCGCAACCCCTGTCGTGTGTTAAA
TTTGTCACACGAGACTGCCCCGGCCAACGGGGAGGAAGGTGGGGACGACGTCAAATCAGC
ATGGCCCTCTGATGCCCTGGGCTACACACGTGCTACAGTGGCTGGCACAAAGGGTTGCGA
AGCAGCAATGCGGAGCTAATCCCTAAAAACCAGCCTCGGTTTGGATTGAGGGCTGCAATT
CGCCCTCATGAAAAAGGAATCGCTAGTAATCGCGGATCAGCTATGCCGCGGTGAATACGT
TCTCAAGTCTTGTACTCACCGCCCGTCAAGTCAGTGAAGCTAGCAACACCCGAAGGTCCA
CTTTAGTGGGAACACGGTGAGGTTAGTGACAAGGACTAAGTCGTAACAAGGCAGCCGTAG
CGGAAGCTGTGGCTGGATCACCTCCTT
>GWB1_scaffold_3149_23S_1
AATAAGAGCATATGGTGGATGCCTCGACATAAATAGCCTATGAAGGACGCGGCGTGGCTG
CGATAAGCCTCGGGAAGGTGCTGAGCAACCTATGATCCGGGGATTTCCGAATGGGGTAAC
CTAATTTGCTGATTAAGGCAAATTGATCTGGCCGCAAGGCTGGATCGGGAACTCGGCGAA
GCGAAACCTCACAGTAGCCGGAGGAAAAGAAAAGAAAGTTAACATTTCATTTTGCTTTCA
ACTTTCAGTCGCTAACTTTTGTTGGTGCCTGAGAGTTGATCGTTGAAGCGTTATGTTAGC
ACATTCCCTTAGTAGCGGTGAGCGAACAGGGAGTAGTCCAAACCTGACATCACTTGTGGT
GGCGGGGGTAGTAAGATAAAGGCGTTCCAATTTATTGGAGAGAAGTTATTTTGAGTTACT
TAGTAGAAGACTCTGGAAAGAGTCACCAAAGAGGGTAACAGTCCCGTAAATGAAAATTAA
TTCATACTTCTTGTCTTTATTCTTGAGTAGCCCGGGGAAAGAAAGCCCCGGGTGAAGCAA
GGTCAACTAACGACCTAAGACTAAATACTATTTGTGATCGATAGCGAACAAGTACCGCGA
GGGAAAGGTGAAAAGTAGCCCGGTGAGGGCAGTGAAATAGAACCTGAAACCATATGCTTA
CAAAGAGTCGGAGCCTCGCCGCAAGGCGGGGTGACGGCGTGCTTTTTGTAGAACGATCCG
GCGAGTTTATGTGTTCTGCTGCTTAAATTATTTTCATAATGAAGGCGCAGGGAAACCAAG
TCTTAAAAGGGCGTAACCTTACATATTACTTATGGCTCGTGGCCGTCCCTATTTATAGGG
GTTGCCATATGCCATTTGTTGTTTGTTTGGTAAGTAGGACACATAAGACCCGAAGCCAGG
TGAGCTACCCATGATCAGGATGAACTCCGTAGAGATACGGAGGGAGGTCCGAACCCATAA
GCCGTGCAATACTTTGGGATGAATTGTGGGTAGAAGTGAAAAGCTCATCGAACCTGGTAA
TAGCTGGTTCTCTCCGAAATATCTTTCGGGTTAGCACTATATAGTATCTTTGGAGGTAGA
GCACTGAATGGTGTTCATTGGCCTTGCGCCAGGAAAACCAATCAAACTCCGAATGCCAAA
GACTTTATGTATAGTAGTTAGACTGTGGGGGCTAAGCTCCATAGTCAAAAGGGAAAAAGC
CCAGACCGCCATCTAAGGTCCCCAAATCTTCGCTAAGTGCAAATTTCAAGGAAGTGTGGC
TTCACAGACACCTAGGAGGTTGGCTTAGAAGCAGCCATCCTTAAAAGAAAGCGTAACAGC
TCACTAGTTCAGAGGCTACGCGCCGAAAATGTATGGGGCTAAGCGAAGTACCGACGATGC
GGATTCTACCTAACTTTTGCGATTTAGATTATTTTTTGTAATCTTTTTGCCGGATTTTTC
TGGTAACTGGATGTTAAGAATAGTTTGAATTGCAACAGTTAGGTAGAATGGTAGGAGAGC
TTATCCTGCGCAGTGAAGGCAAATTGTAAAGTTTGCTGGAGTGCAGGGTAGTGAGAATGC
CGGAATGAGTAACCACAAGTCATGTGAGAACCATGACCGCCGAAAGCCTAAGGTTTCCGT
GGCAATGACAATCAACCACGGGTTAGTCGGGCCTAAGACCAACCCTAAAGGGGTAGTCGA
TGGACAGCAGATTAATATTTCTGCACTTCTTAAAGATTCAATGGGAGGGACAAATTTTAG
TAGTCAGCGCGCGTTATTGGATTCGCGTCTGTTTCTTAAGGAATTTTGCCAGGTAAATCC
GGCAGAATGTCTTCAATGACAATTCTAAGAGATGCAGGGAACCCAGTTTATGGAAGAACG
CTGATGAGCAAGGTTTCGAGAAAAACTTCTAAGGTTAATCTTTATGAACCCGTACCGAAG
ACCGACACAGGTGGGCCGGTGTAAATGCACCAAGGCGAACGAGTGATTCTTCGTTAAGGA
ACTCGGCAAAAAAGTGGCCGTAAGTTTGACGATAAGGCCTCCCTGATTTATTTCAGGGCG
CAGCTAACGACCCCTAGCGACTGTTTATCAAAAACACAGGTCCCTGCGAACTCATTAAGA
GGATGTATAGGGGCTGACACCTGTCCAGTGCTGGAACCTTAACGGTTGCGGTGATAGGGA
TGAGATTATATCAATTTTTTATTGCTAAAGCCCGAAGGGCCAGTGAACGACAGCGATAAC
TATAATCGTTCTAAGGTAGCGAAATTCCTTGGCATGTAAGTTATGTCCCGCACGAATGGT
GTAACGACTGGGGGACTGTCTCAACGAAGAGCTCGGTGAAAATGCAATGTCCGTGAAGAT
GCGGACTACCTGCAACTAGACGAAAAGACCCCGGAAGCTTCACTACAGCTTGATATTGGC
GATGCTTTCCAAATACGTAGAATAGGTGGGAGAGGTTGAAGTCTTGGTTTTGGCCGAGAT
GGACTCGACAGTGAAATACCACTTTTTTGGAGCGCTTCGTTCTAACGTTGCCATGTTAGC
AGCATGGCGCGGACAGTGTCTGGTGGGTAGTTTTAGTGGGGTGCTATCCTCCTAAAAAGT
AACGGAGGAGTTTATCAAGGTTGGCTAGCTCCGGATGGAAATCGGAGCGATAGTGTAAAG
GCAAAAGCCAGCTTTACAGCGAGACATATAGGTCGAGCTGTTGCGAAAGCAGAACTTAGT
GAACCGACCCTTCGATGTAGTCGGGGGGAAGATCAACAGACAAAAGCTACTCCGGGGATA
ACAGGCTGGTGAAGCCCAAGCGTCCATAGCGACGGCTTCGCTCGGCACCTCGATGTCGGC
TCATCTTATCCTGGTGGTGGAGAAGCTACCAAGGGTTTGGCTGTTCGCCAATTAAAAAGA
TACGTGAGCTGGGTTCAAACCGTCAAAAAAATTCCCATGCATTGTTGGGTTAGGCGGCCT
TTTGTGGCGACACAAAAGTGAAGCCGCTCCGCTTTTGCGGAGCAGCCTCGTTTCGTAATT
ATACGAGGCGGGAAATCGACTCATATCGGTGAAGTCCTTTCATACTTGTTGTTTGCAAAC
AACCTGTCGTATGATCGCGATAATACCGAGGGAAGTCAGCGCATTTTGCAAAGTAAAATG
CTAAGTTAAAAAGTTAAAGCGAAAAAGTAAAAATTTAAGCGATTTGCCTTTCGGGCAAAA
TTATAATTCCACCTTTGGCGGAATACCAAAATTTTACACTTTAGTTTTTAATTTTAAATT
TAGCGAGCTAGGCGAGCGCTTGACCCCGTAGAGACTTAGTCCGATAAGGACTGGAGTTAT
CATATTGATAGCTAAGACGTCGATTATCCAGCCCCAATTTTATAAAAATTGGAGCGGGAT
AGTGGTATAGTCCATGCACTTAGTAATAAGTGGTTTAACATGCGCGAGACAGGTTGGTCT
CCTATCTGTTGCAGGCGTAGAATCTTGAGAAGACTTGCTCCTAGTACGAGAGGACCGGAG
TGAACTGACCTCTGGTGTACCGGCTGTTCTGCCAAGAGCATTGCCGGGTAGCTATGTCGG
GAACGGATAAGCGCTGAAAGCATATAAGCGCGAAGCCAACTTCAAGATTAGGATTCATAG
CGTCCTAGTAGATGACTAGGTATTACACCTGCTCAACATTTGCTGTTTTAAGAAGACTTA
AAATAAAATCAAGTATACTGAAAAGAAATTTATGGATTTAAGTAGAAACTGGAATGGCAA
ACGTTGGGCGGGTTCATAGGCTGCAAGTGGAAGCGCCGTAAGGCGTTAAGCTGAGCAGTA
CTAATAACGCA
>GWB1_scaffold_8367_16S_1
TTTGAGAATTTGATCCTGGTTCAGGATGAACGCTGGCGGCGTGGATTAGGCATGCAAGTC
GAGCGGGCTTGCCTCCGCAAGGAAGCGAGTCAGCGGCGAACGAGTTAGTAACACGTAGGA
ACTTGCCTCAAAGACGGGTATAACCCCGCGAAAGCGGGGCTAATTCCCGATAGTCTCCGA
CCCTCGCAAGAGGCGTCGGAGTAAAGGTGCGCAAGCGCCACTTTGAGAGAGGCCTGCGGG
CTATCAGCTAGTTGGTGGGGTAATGGACTACCAAGGCGATGACGGCTAGGGGGCGTGAGA
GCGCGTTCCCCAACGCAAGGGACTGAGACACGGCCCTGACTCCTACGGGAGGCAGCAGTC
TAGAATATTTCGCAATGTGCGAAAGCCTGACGAAGCGACGCCGCGTGGAGGAATAAGGTC
TTCGGATCGTAAACTCCTTTTGACAGGGAAGAACCCCACCTCAGCGGGACTGACGGTACC
TGTAGAATAAGGCGCTGCTAACTTCGTGCCAGCAGCAGCGGTAATACGAAGGCGCCAAGC
GTTATCCGGATTTATTGGGCGTAAAGAGTTCAAAGG
>GWB1_scaffold_9251_23S_1
GAGGCGCATGGTGGATGCCTTGGGATATCAGGGCGATGAAGGACGTGGCGTGACTGCGAT
AAGCTTCGGGGAGGTGTCGAGCAACCTTTGATCCGGAGATATCCGAATGGGGAAACCCGT
TTGCGCAAAACGCAAACAGCCTTGTCGAATGACGGGGCGGCAAACCCGCTGAAGTGAAAC
ATCTTAGTAAGCGGAGGAAAAGAAATCATTCCCTTAGTAGCGGCGAGCGAACAGGGAGAA
GTCTAAACCTATATTCAGCAGCAATGCTGGATATGGGGGTTGCAAGATAGAGACGCATCG
CAAGATGGGGAGTAATAGAAATCAAAACTTCCGTAGCAGAAGACGCCTGGAACGGCGCGC
CAAAGAGGGTAACAGCCCCGTATGCGAAACGGGTTTTGATACTCCTCGTTTCTACTCTTA
AGTACCGCGGGAAACGAATGCCCCGCGGGAATCCGGCCGGACTGTTTGGCCAAGACTAAA
TACCTGATATCACCGATAGTGAACCAGTACCGTGAGGGAAAGGTGAAAAGTAGCCCGATG
AGGGCGGTGAAATAGAACCTGAAACCATGTCGCCTACAAAGAGTCGGAGCTCCGGTAGCA
ATACCGTGAGTGACGGCGTGCTTTTTGCAGAACGAGCCAACGAGTTTCTTTTGTCAGTTT
GTCTAAGTGCTTCTGGCACGGAGGCGCAGGGAAACCGAGTCCGAAAGGGCGTTTATGACT
GACGGAGGAAGACCCGAAGCCAATGCGAGCTTGCCATGGCCAGGATGAAGGTCGACGAAA
GTCGGCCGGAGGTCCGAACCCGTGAGCCGTGCAATACTCTGGGATGAGCTGTGGCAAGAA
GTGAAAAGCTAATCGAGCTTGGGAATAGCTGGTTCTCTCCGAAATAGCTTTCGGGCTAGC
GTCATCTATGTCTTCTGGAGGTAGAGCTCTGGAAAGAATAATCTTGGAGCAATCCAGATA
TTCTTACCAAACTCCGAATGCCGGAAGTCTGAGGATGGCAGTCAGAACACGGGGGCTAAG
CTCCGTGCTCAAAAGGGAAACAGCCCAGATCTTCATCTAAGGTCCCTAAATCAGACTCAG
TGTACTTAAGGAGGTGAAATTCCAAAGATAGCGAGGAGGTTCGCTCAGAAGCAGCTATCC
TTTAAAAAGTGCGTAACAGCTTACTCGCTCAGGAGTTCCGCCCCGAAGATTCATCGCGAC
TAAACTCTGATACCGAAGATAAGAGCCTCGCTTTCGAGCGGGGCGGTAGGAGAGCGTCTC
CATCGCAGCGAAGCCTGAACGTGAGTGAAGGTGGAGCGATGGGGAGTGAGAATGTTGGCA
TGAGTAACCGCAATGACAGTGAAAGCCTGTCACACCGTAAACCCAAGGATTCCTTGGCAA
TGATAATCAACCAAGGGTGAGGCGGGCCTT
>GWB1_scaffold_3969_16S_1
CGAAGAGTTTGATCCTGGCTCAGAGTGAACGCTAGCGGTGCGCCTAACACATGCAAGTCG
AGCGAGGCTTCGAGCCGAGCGGCGAACGGCTGCGTAACACGTTGGAACCTTCCCCAGACT
CAGGGATAATCCGCCGAAAGGCGGACTAATACCGGATGGTCCCGCAAGGGTAAAGCTTTT
GCGGTCTGGGAGGGGCCTGCGGCCTATCAGCTAGTTGGTGAGGTGAAAGCTCACCAAGGC
TATGACGGGTAGCTGATCTGAGAGGATGATCAGCCAGAATGGGACTGAGACACGGCCCAT
ACTCCTACGGGAGGCAGCAGTGAGGAATCTTCCGCAATGGGGGCAACCCTGACGGAGCGA
CACCGCGTGAAGGATGACGCCCTATTTGGGTGTAAACTTCTGTTCTGAGGGACGAAATTT
TTGACGGTACCTCAGGAGAAAGCACCGGCTAATTCCGTGCCAGCAGCCGCGGTAAGACGG
AAGGTGCAAGCGTTACTCGGAATTACTGGGCGTAAAGCGTCCGCAGGCCTCTCTGTTAGT
CTGGCGTTAAAGCACGGAGCTCAACTCCGTGTACGTGCCGGAAACTGCAGAGATAGAGTC
ACTCAGAGGCATCTGGAACGCCGTGTGTAGGAGTAAAATCCGTTGATCCACGGTAGAACG
CCAAAAGCGAAGGCAGGATGCTGGGAGTGTACTGACGCTCAGGGACGAAAGCGTGGGGAG
CGAAGGGGATTAGATACCCCCGTAGTCCACGCCCTAAACTATGCGTGCTCGGTGTTGAGA
TTTTTCAATTGATCTCAGTGCCTTAAGCTAACGCGGTAAGCACGCCGCCTGGGAAGTACG
GCCGCAAGGCTAAAACTCAAAGGAATAGACGGGGACCCACACAAGCGGTGGAGCATGGGG
TTTAATTCGATAACAAGCGGAGCACCTCACCCAGGTTTGACATCCCGAGGATCCCGCAGA
AATGCGGGAGTGCCGTAAGGAACTCGGTGACAGGTGATGCACGGTCGTCGTCAGCTCGTG
CCTTGAGGTGTACTGTTAAGTCAGCAAACGAGCGCAACCCTCATCCTGTGTTGTTTTTTC
ATAGGAGACTGCCGCCTCCAAGGCGGAGGAAGGTGAGGATGACGTCAGATCAGCGTGGCC
CTTACGCCTGGGGCAACACCCGTTCTACAATGGCCAGAACAAAGGGCAGCGAACCCGCGA
GGGAGAGCCAATCCCACCAAATCTGGTCTCAGTTCGGATTGAAGTCTGCAACTCGACTTC
ATGAAGGTGGAATCGCTAGTAACCGTGAATCAGCTACGTCACGGTGAATACGTTCCTGGG
TCTTGTACTCACCGCCCGTCAACTCATGGAAGGCAGGGGCACCCGAAGCACCCTTATCCT
TCGGGAGGGGTACCACGGTGAAACTGCTGATTGGGACTAAGTCGTAACAAGGTATCCGTA
GGAGAACCTGCGGATGGAACACTTCCTT
>GWB1_scaffold_3615_23S_1
AATTAAGGGCAGATGGTGGATGCCTTGGGTAGAAGAGGCGACGAAGGACGTGGTGTGGCT
GCGAAAAGCTTCGGGGAGCCGCTTAACAGGCTTTGATCCGGAGATCTCCGAATGAGGAAA
CTCTATTGAGACAAATCTCAATAACTTCCGACTTTAAGTCGGACTGAGCGAACCTGGGGA
AGTAAAACATTTCAGTACCCAGAGGAAAAGAAAACAAGATAACACATTTCACTATCGCAA
CTCGTGACGATTTCAAATCAGACATTTCGCGATAGTGAAGTGAGCTATTCATTCCCTAAG
TAGCGGCGAGCGAAAGGGGAAGAGCCCAAACCACTTGTGCTTCGCACAAGAGATTTAAGA
ATAATGATTTAAGATTTAAGAAAAACTCTTAATTCCTGAATCGTAAATCTTGATTCTCTC
GCGCGGAGTGCGAGATGGGGTTGCGGGGCCAGATAACAACATTTGTTTTTTTGGTAGAAA
AATGTTCTGGAAAGAACAACCAAAGAAGGTGATAGTCCTGTACTCGAAACTTAAAAAACA
AATCAATTTGGTTCCCAAGTACCCCGACAAACGAGAGCGTCGGGGGAATCCGCGAGAACT
ATACTCGCAAGGCTAAATACTCTTCTACACCGATAGTGAACTAGTACCGTGAGGGAAAGG
TGAAAAGAACCCTGGTTAAGGGAGTGAAATAGAAACTGAAACCATTATGCCTACAAGGAC
TCGGAGCTCTGCCGCAAGGCGGGGTGACGGGGTGCCTATTGAAGAATGAGCCAACGAGTT
TTTCTTAATGCTTAATTTAATCTCCCGTAGGGAGAGAAGGTATAGCGAAAGCAAGTGTTA
ATAGCGCGTTGTAAATATGTTCTCAAAGCTTTGAGCGTATTTACGTAGCATTAAGAAAAG
ACCCGAAGCCAGGCGAGCTACTCTTGGACAGGATGAGTCCTTCCGAAAGGTTGGAGGAGG
TCCGAACCCGTTAGTTGTGTAACGCTCTGGGATGATCTGAGAGTAGAAGTGAAAAGCTAA
TCGCGCTTGGTAATAGCTGGTTCTCCTCGAAATAGCTTTAGGGCTAGCGGTTATTGTAAC
TAATTATGGGGGTAGAGCACTGGTTGAGACTGTCAGGGAGAAATCTCGCTGCCTCAGTCA
AACTCCGAATACCATAATTTTTGATAACCAGTCAGACTGTGGGGTCTAAGCTCCATGGTC
AAAAGGGCATGAGTCAAAAGGGCATGAACCCTGACTCCCAGCTAAGGTCCCTAAATCCTT
ACTCAGTGTAAAAGGTAGTGATCAGCCGAAGACAGGCAGGAGGTTGGCTTAGAAGTAGCC
ATCCTTTAAAGAGTGTGTAACAACTCACTGCCATATCGGATGTCGGACTTCGGACGTCAG
CTTTCAGATTTTTTCTGATATCTGATTTCTGAAATCCGATATCTGATTGGCTGGTTGCGC
CGAAAATTTAGCGGGGCTAAGTAAGGTACCGAAGCTGGAGATTTGTTTCGCTTTGCGAAA
CAAGTGGTAGAGGAGCGTTTTGTATGCACTGAAGCTTCAGCCGTGAGGCGGAGTGGAGCG
TACAGAAGTGAGAATGTTGGCATGAGTAACCTACAATGCCGGTGAAAAACCGACAGGCCG
AAAACCCAAGGTTTCCTGGACAACGACAATCGGTCCAGGGTTAGCCGGTCCTAAGTCGAT
GCTGAAAAGCGCAGATAATGGACAGCTGGTTAATATTCCAGCGCTTCTTTTTGGATCGAT
GGAGTGACGGAGGAAAAAAGGTGAAGCGTATTAATGGATTTACGTTGTTGTCTTTCAGAA
CTGACTGTTTAGTAAATCTGGCAGTCTCAGGTTCGACCAAAAGTTCGGAAGAAGACAGAA
CAGCCGTTTAGGCGGCTGAACTTTACCGAAGAGCCTTCCCAGAAAAGCTTCTAAGATTAT
TCAAGAAGGAACCGTACCAAAACCAACACAGGTGGGTGAGGCGAGAAGCCTAAGGCCAAC
GAGTGATTCGTCCCTAAGGAACTCGGCAAAAAAGCTGGGCGTAAGTTTGCAATATGCCCT
GACCGCAAAACCGTAAGGTGGCGTGCGTCAGCTTTCAGATTTTTTCTGATATCTGATTTC
TGAAAGCCGCAAGGTGGCGTGGCCCGCAGCTAAAGTTTGCTTGGCGACTGTTTACCAAAA
ACACAGCTCCCTGCGAACACGTAAGTGGATGTATAGGGGGTGAGACCTGACCGATGCACC
AAGGTTAAACCCGGCGCTGACTGTCCCGCTTTGCGGGATGGAAGGTAACTGGGCGAAGCC
CGTGTCAATGTCGGCCTTAACTATAAGGGTCCAAAGGTAGCGCAATTCCTTGTCAGGTAA
GAAAGTTGCCTGTCCCGATGGAGACGTCGGGAGAAAAATCGGCTAAAAACGGTGAACTCC
TCGCTGGAGTTTCGCATCAAGGGCGAGACAATGAAGGCAAGAGAATACCGTGGGAACCCT
GGATTGAAAATCAGGGACCCCGTAACGACTGGAGTCGCCGCCACTTGGCGGTGACGAAGA
TAGCGTAAAATGATAAAATATTTATCATGGAACGTTATAATACGCCGACGCTGAACAAAG
AGTTAGCCAACTATATCTCTGGTTACTCTGATGGTGAAGGATGTTTTTGCGTCTCTTTTT
CAAAGAGACCGAAACTCTTGATTGGTTGGGAAGTAAAGCCAAGTTTTGCTGTCGGTCAGA
ATTTTGACCGGCGCGAAGTCTTGGACGCAATGATGAAGTATTTCGACTGTGGCTTTCTCC
GCCGTGACTACGGGGACAAAACATTGAAATACGAAGTCAGGAAACTGGACGAATTACTTG
AAAAAGTGATTCCTCATTTCCAGAACTTTCCCTTAAAATCATCCAAACAAAGAGATTTCA
TTTTGTTTGCCAAAATCTGCAAACTGATGAAAAAACAAAAACACCTGAAGCCGGAAGGGT
TTAAAGAGATTGTTGAGCTGGCTTATCAGATGAATGGCTCCGGAAAACGGAAGCATTCAA
AAGATAAACTTTTGTCTTTAGTTCAGATGAAGATATAGTCTATGCTTCTATGAAAATAGA
AGGTGAACAGTAAGTTCAGACGCGCACGAAAGGTTTAACGACTGAGCAACTGTCTCAGGG
ACGAGCTCGGTGAAAATGCGAATCCAGCGAAGACGCTGGGTACCCGCGGCAAGACGAAAA
GACCCCGGAAGCTTCACTGTATCCTGATATTGTTTTAAGGATCAGACTGCGTAGCGTAGT
GGGTAGACTTTGAAGCTCTGCTTTCGGGCGGGATGGAGTCGACAATGAAACACCCATCTG
TTTGATTTTTAAATCTAACCCTGGCGGCAAAAACGCCAAGGGACAGTGTTTGGAAGGCAG
TTTTTGTGGGGCGCAATCCTCCTAAAGAGTAACGGAGGAGTTTATTAAGGTCGGCTTGGG
CAGGATGGACATCTGCCTGAAAGTGTAAAGGCA
>GWB1_scaffold_9_16S_1
TTAGAGGATTTGATCCTGGTCCAGGATGAACGCTGGCGGCGTGGATAAGGCATGCAAGTC
GAACGGTGCAATTGCGATTACATCAAGATTGCATAGTGGCGAACGAGTTAGTAACACCCT
AGTACGTACCCCAGAGACGGGCATAACTAGCCGAAAGGTTGGCTAATTCCCGATGGTCTC
TTACGAGTAAATCCCGCAAGGGGCTCTGGGAGCGGCTTAGGTCTGATCAGCTTGTTGGTG
AGGTAATGGCCCACCAAGGCTATGACCAGTAGGGGGGGTGAGAGCCTGTTCCCCAACGAC
GCAACTGAGACACGGTGCGTACTCCTACGGGAGGCAGCAGTCGAGAATATTCCACAATGG
GCAAAAGCCTGATGGAGCGACGCCGCGTGCAGGATGAACCCCTTCGGGGCGTAAACTGCT
TTTCTGCCGGAGAAAGTCGTAAGACTGATAGTACGGCAGGAATAAGTGGCTGCAAACTTC
GTGCCAGCAGCCGCGGTAATACGAAGGCCACAAGCGTTATCCGGATTTATTGGGCGTAAA
GGGCGCGTAGGGGGTTTCGCAAGTTTTTGGTCAAATGTCAGGGCTTAACCCTGGACTCGC
CAAAAAAACTGCGAGACTAGAAGGAATCAGAGGCAGATGGAACGCACGGTGTAGGGGTGA
CATCCGTTGATATCGTGCGGAACACCAAAGGCGAAGGCAGTAAGCTAGGACACTCCTGAC
TCTGAGACACGAAAGCGTGGGGAGCAAAAAGGATTAGATACCCTTCTAGTCCACGCCCTA
AACGATGCAAACTAGCTGTTTCGAGTATCGACCCTCGGAGTGGCGTAGCTAACGCGTTAA
GTTTGCCGCCTGGGAAGTACGGTCGCAAGACTAAAACTCAAAGGAATAGACGGGGACTCG
CACAAGCGGTGGAACATGAGGCTTAATTCGATGGTGCACGAGAAACCTTACCAGGGCTTG
AAATTCTGACGACGGTTTTCCGAAAGGAGAACTTTCTCACAAGGACGTCAGGACAGGTGC
TGCATGGTTGCCGTCAGCATGTGCCGTGAGGCGCTCCCTTAAATGGGGTAACATGCGCAA
CCCTTGTCTTCTGTTATAAGTGTCAGGAGAGACTGCCGTTTTATAAACGGAGGAAGGTGA
GGATGACGTCAAATCAGCATGGCCCTTTGATGCCCTGGGCCACACACATGCTACAATGGT
TGATACAAAGGGTTGCCAAGCCGTAAGGCGGAGCTAATCCCAGAAAATCGACCTCAGTTC
AGATTGAGGGCTGAAACCTGCCCTCATGAAGTCGGAATCGCTAGTAATCGCGGATCAGCA
GGCCGCGGTGAATACGTTCTCGAGTCCTGTACTCACCGCCCGTCAAACCAAGGGAGCCGG
GAGTGGATGAAGTCTGCTTTTAGCGGATCAGTTCAAGCTCGGTGACACGGGTTAAGTCGT
AACAAGGCACGGGTAGCGGAAGCTGCTCGTGGATC
>gwa2_scaffold_589_16S_1
TTCAGAGTTTGATCCTAGCTCAGGATGAATGCTAGCGGCGTGGATAAGGCATGCAAGTCA
TGGGATGCTGAAGTCGCAAGACCGAAGTAAACCGGCAGACGAGGTAGTAATACGCAGGTA
CGCACCGAAGAGTCGGGCATAGCCAGCCGAAAGGTTGGGTAATTCCCGATAGTCCCTGAG
ACGCAAGTCGAAGGGTAAAGCGGCAACGCGCTCTTTGAGCGGCCTGTGGGGCATCAGCTA
GTTGGTAAGGTAACGGCTTACCAAGGCTACGACGCCTAGGGGACCTGAGAGGGTGACCCC
CACCGATGGGACTGAGACACGGCCCATACATCTACGGGTGGCTGCAGTCGAGAATATTTG
GCAATGGGCGAAAGCCTGACCATGCGACGCCGCGTGCTGGACGAAGTCCTTCGGGACGTA
AACAGCTTTTACGCGTGAAGAAGTAATTGACATTAGCGCGTGAATAAGGGGCTCCTAACT
CTGTGCCAGCAGGAGCGGTAATACAGAGGCCCCAAGCATTACCCGGAATCACTGGGCGTA
AAGGATGTGTAGGCGGTCGTATTAGTCTTTCGTGAAAAGCCCGCGGGCTCAACCCGTGGA
ATGCGGCGGAAACGGCACGGCTTTACGAGGACGCGAGAGGTATAGGGAACTCATGGTGTA
GGGGTGAAATCCGTTGATATCATGGGGAACACCAAATGCGAAGGCACTATACTGGCGCGC
TCCTGACGCTGAAACACGAAAGCGTGGGAATCGAACGGGATTAGATACCCCGGTAGTCCA
CGCCCTAAACGATCCTCACTGGCTTTGCGGAGTATCGACCCTCTTTGAGGCGAAGCTAAC
GCGTTAAGTGATGCGCCTGGGTAGTACGATCGCAAGATTAAAACTCAAAGGAATAGACGG
GGACTTGCACAAGCGGTGGATCATGCGGCTCAATTCGATGACAAACGAAGAACCTCACCA
GGGTTTGAAACCCAGACGATTGCTTTAGGAAACTAGAGTCCCCGAAAGGCGGCTTGGCAG
GTGATGCATGGTCGTCGTCAGTTCGTGGCTTGAGTTGTTCCCTTCAGTGGGGTAACGAAC
GCAACCCCCGTTGCCTGTTTTCTATGTCAGGCGAGACTGCTCCCTCACGGGAGAGGAAGG
TGGGGATGACGCCAGATCAGCATGTCCCTCTGATATCCTGGGCTGCACGCATGATACAAT
GCACGCGACAACGCGACGCGACGGAGCAATCCCGAGCAAATCGTCAGAAACGCGTGCCCA
ATTCGGATTGAGGGCTGCAACTCGCCCTCATGAAGCCGGAATCGCTAGTAATCGCGGGTC
AGCTATACCGCGGTGAATACGTTCTCAAGTCTTGTACTCACAATAAACGCGCACAGCAGC
GCGCACTTCTATGCGGTTAAAATCCGTACCCTCGATTTCGTCGTCGAGGCGTAGCAAAAG
GGCAAGCATATATCCGTGAGGGTAGTGCCGGAGGGCCCGGACGCAAAAAGCAGCCTCTGC
AAACTAAAGGGCGTTCGACCTACCAGTGGGCGGTGAGGGTAGGGAAGAACTAAGAAAATC
CCGCAGTGGATGTTTGGAACAGAAGTGCTCGTAACCTGTGGAGATCTGACGCTGTTACCC
CGAAAATCGGGGTATAATGAATCTGACGCAGCGTCAGAAGTCAGCTGGGTCATAGTATTC
GAAAGAAAAAGGACCCACTCAATGAAAAATCTTAGTCCAGAATATGTGGTTGGTTTGGTA
GATGGTGAAGGCAGCTTTACCGTCTATGTCCGAAATCCGGATGTAAAGAGCTTTGTCATT
CGGCGAGTAATGGTAGAACCGAAATTCTACGTAAAACTCATCGAGCGCGATAAAGAAATT
CTCTTTGCATTGCAGCGGTTTTTCGGATGCGGGAGCGTGTACTTTCAAAAAGATACGCGG
TCTAATCACCAAAACTGCTATCGATATGAAGTCTTCCGGTGGGAGAACCTTCAAACTAAA
ATCATTCCGTTCTTCAAGCAAAACAAATTGAAGTTTGCTTCTAAACAGCACGACTTTGAA
ATATTTTGCGTGATGATGGAAATATTATCCAAAAAAGAGCATCTTACGGATAAAGGACTT
AGACAGTTGTTTAAATTAAAAAGACAAATGCATTGAGCTCGCGCAGTGCGGGAAATCCGC
TTGCTGCGTGGGAACATCAATTCTTAAGATTCTAAGGAGATAATCGCCCGTCAAGTCAGG
GAAGTCGGGAGTGCCTGAAAGTCATCTTCGGATGAACCACGGTAAACTCGATGACAAGGA
CTAAGTCGTAACAAGGCACGGGTAGCGGAAGCTGCTCGTGGAACAATT
>gwa2_scaffold_26876_16S_1
TTTGAGAGTTTGATCCTAGCTCAGGATGAACGCTGGCGGCGTGCCTTAGGCATGCAAGTC
GAACGGGTCCGCGCAAGCGGACCAGTGGCGGAAGGGTGAGTAACGCGTGGGAACGTACCT
TTTGGTGGAGAATAGCCTTTCGAAAGGAGGGGTAATTCTGCATAAGTCCGCAAGGAGAAA
GGGCTTTAACGCCCGCCGAAAGAGCGGCCTACGTCCTATCAGCTTGTTGGTGAGGTAATG
GCTTACCAAGGCGATGACGGGTAGCTGGACTGAGAGGTCGGCCAGCCACAATGGAACTGA
GACACGGTCCATACACCTACGGGTGGCAGCAACTGGGAATCTTGGACAATGGGCGAAAGC
CTGATCCAGCGACGCCGCGTGGGGGAAGAAGGCCTTCGGGTTGTAAACTCCTTTTGACCT
TCATAATGGAGGTAGAATAAGCACCTGCCAACTACGTGCCAGCAGCCGCGGTGAGACGTA
GGGTGCAAGCGTTATCCGGATTTACTGGGCGTAAAGGGTTGCGTAGGCGTCCAGCTGCAT
CTTGTCTGAAAGCCCTCCGCTTAACGGGAGAAACGGACAGGAAATGAGCTGGGTTTGAGG
CTCACAGAGGTAGCCGGAACTTGCAGTGGAGCGGTGAAATGCGTTGATATTGCAAGGAAC
ACCAAAGGCGTAGGCAGGCTACTGGGAAAGATCTGACGCTGATGCACGAAAGCTAGGGGA
GCGAAGCGGATTAGAGACCCGCGTAGTCCTAGCCGTAAACGATGGACACTAGCTGGCTGC
CTTATGGTGGCTGGCGCAAGCTAACGCGTTAAGTGTCCCGCCTGGGGAGTACGGCCGCAA
GGCTAAAACTCAAAGGAATTGACGGGGACCCGCACAAGCGGTGGAGCATG
>gwa2_scaffold_71529_23S_1
GTGATAAGGTCCATTGCCGAGAGGGAAACAGCCCAGACCATCGTCTAAGGTCCCCAAGTT
ATCACTAAGTGGGAAAGGATGTAAAGAAACCAAAACAACCAGGAGGTTGGCTTAGAAGCA
GCCATCCTTTAAAGAAAGCGTAATAGCTCACTGGTCTAATTAAGCCTTTTCGCGCCGAAA
ATGTAACGGGGCTCAAGTGATACACCGAAGACATGGATTTATTTGATTGATTTCAAATAA
GTGGTAGCGAAGCGTTGTGTAAGTCTGTGAAGGTGAACCGTCAGGTTTGCTGGAGATATC
ACAAGTGAGAATGCCGACATGAGTAACGATAAAACGAGTGAGAAACTCGTTCGCCGAAAA
TCTAAGGTTTCCTACGTAAAGTTAATCTGCGTAGGGTTAGTCGAGACCTAAGACGAGGCC
GAAAGGCGTAGTCGATGGAAATTGGGTTAATATTCCCAAACCAAGTGGTGAGTGACGGAG
CGTACTTTTTCGTAATGCCTTATTGGATTGGCATTGCGGCGAGGTTGCTTCCAGGAAATA
GCCCCACATTAAGCTCGTACCAAAACCGACACAGGTAGATGGGTTGAAAATACCAAGGCG
CTTGAGAGAACTACACTGAAGGAACTAGGCAAAATACATCCGTAAGTTCGCGAGAAGGAT
GGCCATCTTTGGGTAACCAAAGAATGGTGGCACAGAAATGGGGGTAGCGACTGTTTATCA
AAAACACAGGGCTCTGCTAAATCATGAAGATGATGTATAGGGTCTGACGCCTGCCCGGTG
CTGGAAGGTTAAGTGATGATGTGAGAGCATTTGATCGAAGCCCCAGTAAACGGCGGCCGT
AACTATGACGGTCCTAAGGTTAGATGAACGCAGCCTTAGTAAAACCAAACCATATGCGGG
AAACTCCTCTAAAGCTGATCAGTACTCATCAGCCTCTATTAGTTGGCAACAGTGATGTTG
TTTCATATGACCGCAAGGTCTTTAATATCACAACTGATATGCTGGCAGTAAAAATCTGAC
AGATATGTGGACAATCCGCAGGAAAGGCTTTTTTAAGCGTCATGCTTTTAAAAGAATCCT
CAGAGACTTTACGTTTGGGAGGTATATATGATTCTAGAATCGCAATGGATTGTGGGTTTT
GTCGATGGTGAAGGTTGTTTTCATGTGAGTATAAATATTCACAAAGAAATGACAATCGGG
TATCAAGTTTTACCTGAATTCACTGTTGTACAACACAAAAGAGATGTGCAGGTGTTATAT
GCTCTAAAAGAATATTTTGGTTGTGGAGTTGTAAGAACAAACCATGGCGACAGAATGTGT
TATAGAGTTCGTAGCATTGATAATCTTTTAAAAAACATAATTCCATTTTTTGTCAAACAT
ACATTAAAAACAAAAAAAAATGTTGATTTTGCAAAATTTCGACAAATTTTGTTGATGATG
CAAGACAATAAACACTTGACGAGCGAGGGCATTGAAGAAATTCGTGCAATTGCGAATCAG
ATGAATCGAAAAAATACTTCAAGATAAAGTCCGACTGGTCTAGAAATAGACATAGAATAT
TCGAGCGAAATTCCTTGTCGGGTAAATTATTGCCCCAATATTTCTGCAAAGAAATAACGA
AAAACCAACTCATATCGGGGAAACCTTACTGTAATTTGGTCATTACAGATGGCAATCCCG
AGGGAAGTTTTTAAAATTTATATTTATATCTTTTAAATAACCCCGTAACGACTGATCCGA
AAGGTGAGGCGCGATTTTTCAAATTGCGCAAAACGTTGGTGGCTTACTCTTTTAACCTTG
GCTTTTCAAAGTTTAGGATTAAAAGAAGCAATTATCTATGGAGGCTAAATGCAATTAAAT
CAATGGTTTGTAACCGGATTAGTTGAAGGTGAAGGTTGTTTTTCAATATCTTTTACACTT
CGCGAGAAGTTAAAATTTGGCATTGAAACAAGACCATCATTTTCAATATCTCTTAATCAG
CGAGATTTATCTTTAATCAAAAATCTGCATTCTTTTTTCAAATGTGGCGCTGTTAGATTT
TCTAAATCTGACAGAACTTATAAATTTGAAGTTAGAGCGCTTGATGATTTGATGAATAAA
ATAATTCCGCATTTTGAGAAATATCAACTACAAGGTGATAAACAAAAGAATTTCTTAAAA
TTTAAAGAAATTTGTCATAAAATGCGTGCAAATTTGCACTTTAACAAGGAGCATTTTATT
CAATTGATCGAAATTGCATATTCTATGAATGAATCTGGAAAGAGGAAGCATAGTAAAAAC
GATCTCCTGAAAATAATTAGTAAGTCAATGGTATAGTCTACTTCAATTGGAAACAATTGG
CAACGGGTAAGTTCCGACCCGCACGAATGGCGTAACGACTTCCCCGCTGTCTCCAGTGTA
GACTCAGTGAAATTGAATTTGCCGTTAAGATGCGGTATTCCTGCGGTTAGACGGAAAGAC
CCCGTGCACCTTTACTATAACTTTACACTGAATTTAAAAATGCGCTGTGTAGCATAAGTG
GGAGACTTTGAAGCCTAGGCGTCAGCTTAGGTGGAGTCACCAGTGAAATACCACTCTGCT
TATTTTTGATTTCTAACTACAGCGGCTATATCGTCGCTTAGAACACTGTATGGTGGGTAG
TTTGACTGGGGCGGTCGCCTCCCAAAGAGTAACGGAGGCGCGCGATGGTAGGCTCAAGCT
GGTCGGAAATCAGCTGTTGAGTGCAATGGCATAAGCCTGCCTGACTGCGAGACTGACAAG
TCGAGCAGAGACGAAAGTCGGTCATAGTGATCCGGTGGTCCTGCGTGGAAGGGCCATCGC
TCAACGGATAAAAGGTACGCCGGGGATAACAGGCTGATCTCCCCCAAGAGTCCATATCGA
CGGGGAGGTTTGGCACCTCGATGTCGGCTCATCACATCCTAGGGCTGAAGAAGGTCCCAA
GAGT
>gwa2_scaffold_11346_16S_1
ACTGAGAGTTTGATCCTAGCTCAGGGTGAACGCTGGCGGTATGGATAAGGCATGCAAGTC
GAGGGGTCCGCAAGGGCACCGGCAGACGAGGTAGTAACACGTAGGAACGTACCCGGAAGT
CTCGCACAGCTCGTCGAAAGACGGGGTAATTCGAGATGGTGTCGCAAGACTAAAGACAAG
TATTTATTTAGTTGTCGCTTCCGGAGCGGCCTGCGTTGTATCACGCTAGTTGGTGAGGTA
ATGGCTCACCAAGGCTATGACGCATAGGGGACCTGAGAGGGTGACCCCCACCGATGAGAC
TGAGACACGGCTCATACCCCTACGGGGGGCCGCAGCCGAGAATATTCGACAATGGGCGAA
AGCCTGATCGAGCGATACCGCGTGGTGGATGAAGCGCTTCGGCGCGTAAACATCTTTTAT
GAGGGAGGAAGTCATTGACGTTACCTCATGAATAAGGGGCTCCTAACTCTGTGCCAGCAG
GAGCGGTAATACAGAGGCCCCAAGCGTTACCCGGAATTACTGGGCGTAAAGAGTGTGTAG
GTGGTCGTATTAGTCGTTTGTTAAACTCCGGGGCTCAACCCCGGATCCGCAGGCGAAACG
GTACGACTCGAGGGCGTGAGAGGTCTGTGGAACTCTAGGTGTAGGGGTGAAATCCGTTGA
TATCTAGGGGAACACCGAAAGCGAAGGCAGTGCACTGGCGCGTTTCTG
>gwa2_scaffold_8286_23S_1
GAGTAAGGGCGTGTGGTGGATGCCTTGACTGAAGAAGGCGATGAAGGACGCGGCTTAGCT
GCGATACGCTTCGGGGAGCTGCCAAGCAAGCTTTGATCCGGAGATTTCCGAATGGGGAAA
CCCTGTCGAGTACACCTCGACAACTCTCTAGTTAAACGCCAGAGAGAGCAGACCGTGGGA
AGTGAAACATCTCAGTACCACGAGGAAAAGAGACCAATAGGTATTCCCTTAGTAGCGGCG
AGCGAAACGGGAAAAGCACAAACTCAGCCACAATATCAACGCGCGATCTTTTTCGCGATT
TGATATTGGGGATGGGGGTTATAAGGCTACAGCGCTGGCAACAGGTAGAGTCACAAATTG
CTTAGTTAGTGGAACCTTCAGATCGATAGTGAACTAGTACCGTGAGGGAAAGGTGAAAAG
AACCCCGGTGAGGGGAGTGAAATAGATCTGAAACCGCATGTCTACAAGGAGTTGAAGAGG
TCGTCATTTATTTGGCGTTGCCTCGACAGCGTGCCTATTGAAGAATGAGCCAACGAGTTG
ATGCATACGGCTTGGCTAAGTCCTTATCGGCTGGAGCCGCAGCGAAAGCGAGTGTGAATA
GCGCGTTCGTCGTACGTATCAGACCCGAAGCAACGTGAGCTACCCATGAGCAGGATGAAC
TCTTTAGAAATACAGAGGGAGGGCCGAACCCGTAGATTGTGCAACATCTCGGGATGACTT
GTGGGTTGGAGTGAAAAGCTTATCGAACGTTGTAATAGCTGGTTCTCTCCGAAAGAGCTT
TCGGGCTTGCGTCGTGTGTTCCCTCTGGGGGTAGAGCACTGGAAGAAGCGGATAGGTCGA
AAGACCACTGCCTCTATCAAACTCCGAATACCAGAGGTTACAGCGCGGCAGTTAGACTAC
GGGGGCGAAGCTCCGTCGGTCAAAAGGGAAACAGCCCAGATCGCCATCTAAGGTCCCAAA
ATTTACGCTAAGTGCAAATAAGGAGGTAAGATTTCTTAGACAGTGAGGATGTTGGCTTAG
AAGCAGCCACCATTCAAAGAAAGCGTAACAGCTCACTGACTTAGAGATCTCGCGCCACAA
ATGATCGGGGCTAAGCGTAGTACCGAAGATGCGGATGATTTTCATCAGACTTTGCAGGAC
AAGCTGTCCCACGCCGCTCGCATTCGCGAGCTCCGCGGGACACACTTCGCCAATTGTGCG
GAGTGGCTTGCCACGCAAAGCTATATGAAAGTCGTGGTAGGAGAACGTTCCGTTCTGCGA
TGAAGGGAAAGGGGTGACCCATCCTGGAGCGTACGGAAGTGAAAATGTTGGCACGAGTAA
CCGCAATGCGAGTGAGATTCTCGCACGCCGAAAGAACAAGGTTTCCTTCGCAATGGAGAT
CATCGAAGGGTTAGTCGGTCCTAAGCCAATGGCGAATGCCGGAGGCGATGGACACACGGT
TAATATTCCGTGACTTCTGTATTGAGCGATGGAGGGACGGAGTGCTGTACCTCGGGCCCC
TTATTGGATTGGGGTTCGTACTGTGAGGGCGCGCTGTAGGTAAATCCGCAGCGTAAGTGC
GAGCAGAGCGGAGAACTGGAGATTCGTCAAAGGAAATCCGAGGGAGCGCGCTTCCAAGAA
AAACTTCTAAGCTCATCAATACAGGAACCGTACCGCAAACCGACACAGGTGTTCAGGGCG
AGTAGCCTAAGGCGAACAAGTGAGAGATCCCCAAGGAACTCGGCAAAAAAAGCGCCGTAC
GTTAGCAATAAGGTCCGCCACTCGCAAGATGGGCCGCAGTTAAAATTTCCCTGGCGACTG
TTTATCAAAAACACAGCTCCCTGCGAACTCGTAAGAGGATGTATAGGGGGTGATGCCTGA
CCAATGCCGGAAGGTCAAGTATGGAGGGTACATGCATGTATGTATGTGCTGGACTATATA
AGCCCCGGTCAATGTCGGCGATAACTATAATCGTCCTAAGGTACGACACATTTGTACTAT
TATGTCAAGTGTGCCGTAGGACTAGGACGATCGTAGAATCGAAATAAACAGCGAAAGTAA
TACCAAAGCTGCCTCTCTGTGCAGTAATGCACAAGTGGTCCTATGAAACATGGCTATATG
CTGGAAACTCCTATGGTACAATTGCACCATAGATGAGCAATCAGCAGGAAAGGCCAAGAA
TTGAAGATTGGATCGTCGGCTTTGCCGATGGCGAAGGATGCTTCTCTGTAAGCATTTTCC
GCAACAAAACCACAAAGCTCGGTTGGCAAGTTTTTCCAGAGTTTGTCATAACTCAAGGAA
AACGAAGTCTACCAGCCCTCGAAATCTATCTGAATTACTTTGGATGCGGGAAGATTTTCG
TAAACAATCGTTACGATAATCATCACGAGCCTCTGTACCGGTATTGCGTGCGATCGCTCA
AGGATTTGCGGGAGACAATAATCCCGTTTTTCCAAGAGCATCAACTTCGTACGGCAAAGC
AGAAAGATTTCGAACTATTCGCGGAAATCGTCGAATCAATGTTTCTCAACAAGCATCGTT
CGATAACAGGCATACGTTCAATTGCTCGAAAGATCGAGCGAATGAATCGCAAAACGCGAT
CACAATTCTTGGAATCCTCAGAGACTACACGCCGTGCTCCTGCAATTGCAGGATGAAGAT
ATAGTCCAATGGCAGAAGGAACCTAGAGCGAAATTCCTTGTCTGGTAAGTTCAGACGCGC
ACGAATGGTATAACGAGTTGGGAACTGTCTCGGGGATTTGCTCGGTGAAAATACAAGGGC
GGTG
>gwa2_scaffold_7718_16S_1
GGTCTGTAGGTGGTATAGCGGGTTAGAGGTAAAAACCGTGCGCTCAACGCAAGGTCTGCC
TTTAAAACTACTATACTAGAGAATGGAAGAGGTAAGCGGAATTGCAGGTGTAGTCGTAAT
AAGCGTTGATATCTGCAAGAATACCAAATGCGAAGGCAGCTTACTGGAACATTACTGACA
CTCATGGACGAAAGCGTGGGGAGCAAACAGGATTAGATACCCTGGTAGTCCACGCCCTAA
ACGATGTGCACTAGGTATTGGGAGTATCGACCCTGTCAGTGCCGCTTAAAAAAGCTAACG
CGTTAAGTACGCCGCCTGGGGAGTACGGCCGCAAGATTAAAACTCAAAGGAATAGACGGG
GACCCGCACAAGCGGTGGATTATGTGGTTTAATTCGATAATAAACGGGGAACCTTACCTG
GGCTCAACTACTAGCTGCAATCCTGATGAAAGTCGGTTCGCTTTCGAAGGTGCTACACAG
GTGCTGCATGGTTGCCGTCAGCTCGTGCCGTGAGGTGTACCGTTAAGTCGGGTAACGAGC
GCAACCCTCGTCGCGTGTTAAATGCACATACGAGACTGCCCGCGCAAGCGGGAGGAAGGT
GGGGACGACGTCAAATCAGCATGGCTCTTACGTCCAGGGCGACACGCATGATACAATGGT
CGGTACAACGGGTAGCGAAACCGCGAGACGGAGCTAATCCCAAAAAACCGATCTCAGTTC
GGATTGCAGGCTGCAACTCGCCTGCATGAAGTTGGATTCGCTAGTAAACGCGCATCAGCC
ACGGCGCGTTGAATACGTTCTCGGGTCTTGTACTCACCGCCCGTCACACCACGAAAGTTG
GCAATGCCTGAAATCTCCTTACGGGGATGAAGGCAGGGTCAATGACTGGGGTGAAGTCGT
AACAAGGCATCCCTAGCGGAAGCTGGGGATGGATCACCTCCTT
>gwa2_scaffold_29713_16S_1
TTTGAGAGTTTGATCCTGGCTCAGGATGAACGCTGGCGGCGTGCCTTAAGCATGCAAGTC
GAACGGAGATTGTGCATAGCACTAAGATAATTAGTGTTTTGTTGTTTCCCTTGATTTGTT
ATGCGCGAGAGCACTGACCAAAGTCAGTTATTTTTTGGCGTATAACAAACGAGTGGAGCA
ACGATTAATTATTTTTGTGCTATGCACGAAATCAGTGGCGGACGGGTGAGTATAAGCAAG
GAACGTACCCCTTATTGTGACATAGCTCGTCGAAAGACGGGGTAATATCACATGACCCTT
TACGGGGAAAGCGCTTAACCGCGCGATAAGGGAGCGGCCTTGTACCTATCAGCTTGTTGG
TGGGGTAAAAGCCTACCAAGGCGATGACGGTTAGGGGGCGTGAGAGCGCGACCCCCCACA
ATGGCACTGAGACACGGGCCATACAACTACGGATGGCAGCAACTGGGAATCGTTGGCAAT
GGGCGAAAGTCTGACCACGCGACGCCGCGTGAGGGATGAAGGCTCTCGGGTCGTAAACCT
CTTTTACCTCGCCATCGAGGCGGGGAGAATAAGCACCTACAAACTACGTGCCAGCAGTCG
CGGTAATACGTAGGGTGCAAGCGTTATCCGGATTCACTGGGCGTAAAGAGTCGTGTAGGC
GGTTTGCCGCATCGTGCTTGAAAGCCCGAGGCTTAACCTCGGCGTTGGGCACGAGATGGG
TAGACTTGAGGGAGGCAGAGGAAGGGGGAACTCATGGTGAAGCAGTGAAATGCGTTGATA
TCATGAGGAACACCAAAGGCGAAGGCACCTTTCTGGGCCTCTTCTGACACTGAGACACGA
AAGCTAGGGGAGCGAAGCAGATTAGAGACCTGCGTAGTCCTAGCCCTAAACGCATGTCTG
CTAGTTGCTCCG
>gwa2_scaffold_8340_23S_1
ATAAGGGCGTACGGAGGATGCCTTGACACTAAAAGGCGATGAAGGTCGTGGCGTGTCTGC
GATAAGCTTCGGGGAGGCGACTAGCAACCATTGATCCGGAGATAACCGAATGGGGAAACC
CAATCATGTGAACCATGATTATCTCGCGCAAGCGAGAAGTATACCTGGTGAAGTGAAACA
TCTTAGTAACCAGAGGAAAAGAAATAGAATAGATACCGTAAGTAGCGGCGAGCGAAAGCG
GCATAGCCTAAACCGATGCATAGCATCGGGAATCTCTAATATCGAATTTCTAAACTCTAA
ACAATATCAAAATCCAAAATTAAAAATTTGGGATTTGTTTAGGATTTAGAGATTAGGATT
TAGGATTTCCGCTGCTGTGCAGCGGTGTAATAGGGATGATACACTTGAATTTTTAATATC
GATTTTTTTGAAATCGGTATTAAAAATTTATAAGAAGTTAAAAATTTGGGTGTTAGCAGG
ATAAGGCTAAATACTTTTAGTGATCGATAGTGAACAAGTACCGTGAGGGAAAGGTGAAAA
GCACCCCGGTGAGGGGAGTGAAATAGTAACTGAAACCGTATGCCTACAAAGAGCAGGAGC
TGGTGCTGCGCACTGGAAATTCGAAGCACGAATATCGAAATTCTAAACAAATTCAAAATT
CGAAATTCAAATATTTAAACATTTGGATTTTAGTTATTTGATATTGTTTCGGATTTAGGA
TTTCGGATTTAGGATTTGCAGCGCGTAGCGCTGGTGACTGTGTGCCTATTGAAGAATGAC
CCAACGAGTTTATCTAAATTGCCAACTATAAGTCCTAATCGGACGGATAGGTAGGGAAAC
CGAGTGTTAAAAGCGCGACTCTAACTTAACTAACAACTTACGACTTTGCAGAAATGTTCA
GTTGTTCGTTGTTAGTTACGTTAGTAAGCAGTTTGGATAAGACCCGAAGCCAGGCGAGCT
AACCATGACCAGGGTGAAGGTTGTCGAAAGACAACTGGAGGCCCGAACCAGTTGGTCGCG
CAATGCCATTGGATGAGTTGTGGTTGGAAGTGAAAAGCTTATCGAGCCTGGTAATAGCTG
GTTCTCTCCGAAATGCGTTTTGGCGCAGCGGTATTAAGTAATGTGGGGGGTAGAGCACTG
AGTGGTTTGTCGTGCCCTTTTGGGTAGATTTACCAAACAAACTCCGAATACTCTAGCGGA
ATGTACGCCAGTGAGTACGCGAGGGCAAAGCTTCATGTACGCGAGGGAAAGAGCCCAGAT
CACAAATTAAGGTCCCTAAATCTATACTAAGTGTGAAAGGAAGTGTTTTGCCTTTGACAG
GTAGGATGTTGGCTTAGAAGCAGCCATCATTTAAAAAGTGCGTAATAGCTCACTACTCGA
>gwa2_scaffold_7680_16S_1
TACGTTTTGGGATGTGCCTGTGGCTTATCAGGTTGTTGGTAGGGTAACGGCCTACCAAGC
CTACGACGAGTAGCTGGCCTGAGAAGGTGGTCAGCCAGAGGGGGACTGAGACACGGCCCC
CACTCCTACGGGAGGCAGCAATCAGGAATAGTCGGCAATGGGCGCAAGCCTGACCGCGCG
ACGCCGCGTGTAGGAATAAGCTCTAACGAGCGTAAACTACTGTGGTAAGGGAAGAAGTTC
CGCCTTTGGCGGGATTGACGGTACCTTACTAGAAAGGGGCCGCTAACTGCGTGCCAGAAG
CGTCGGTAATACGTGGGCCCCAAACATCATCCGGTTTTACTGGGTGTAAAAAGTAGTGTA
GGTGTTCTTTTAAGTTTTGTTTCAAATTCTACGGCCTAACCGTAGACAGGGGCAAAATAC
TGGAAGAATTGAGTTTTCTTTAGGGAGATTGGAACTCAGGGAGGAGTAGTGAAATGCGTT
GATACCCTGGGGAACACCAGTGGCGAAGGCGAGTTTCTGAAAGCTAACTGACACTGAGAC
ACGAAAGCTAGGAGAGCGAAGCCAAGGTTGAAACTCAAAGGAATTGGCGGGGAGGCACAC
AACCAGTGGAACATGTGGTTCAATTCGAAACGAACCGAAGAACCTCACCAGGGTTTGACA
TAACGATGATCGCCCGCGAAATCGGGCTTTCCGCAAGGACATCGCTACAGGTGCTGCATG
GCTGTCGTCAGCTCGTTCCGTGAGGAGTGCCCTTAAGTGGGACAACGAGCGCAACCCCCA
TCTTGTGTTAAATCTATCACGAGAGACTGCCCTGACTTTTAGTCGGGGAGGAAGGAGGGG
CAGACGTCAAGTCAGCATGGTCCTTATACCCTGGGCTACACACATGTTACAATGGGAAGT
AACAACGGGCATTGCCAGACGGTAACGTCGAGCAAATCCCTTAAATCTTCCCTCAGTGGG
GATTGAGGTCTGCAACCCGACCTCATGAACGCGGAAT
>gwa2_scaffold_3397_23S_1
GGTTAAGTTACTAAGAGCCAACGGTGGATGCCTTGGCGCCAGAAGCCTAAGAAGGACGTG
ACAAGCTGCGAAAAGCCGCGGGGAGGGGCAAATACCCATTGAGCCGCGGATATCCGAATG
GGGCAACCTTCATCAGTGCAGCTGATGAGACTTGAGGTGAATACATAGTCTCAAGTAGGG
ATACCAGGGGAACTGAAACATCTTAGTACCCTGAGGAAAAGAAAGAAAACTCGATTCTCC
AAGTAGTGGCGAGCGAAAGGGGAAGAGCCTAAACCGATACGGCGTGATAGCCTGCAGGCG
TTTCCGTATTGGGGTCGTGGGACCCGCAAGTTGCCGTTGCAGAGGCAGCATGAAGTTACA
AAGTATAATTGTAGATGAACAGTCTGGAAAGATTGGCCATAGACGGTGAAAGCCCGGTAA
GTGAAATGGTTGTGCCTCCAAGCGAAGTCCCGAGTACTGCGGAACCCGAGAAATTCCGTG
GGAATCTGCGTCGACCATGACGTAAGGCTAAATACTAACTGGCGACCGATAGCGTAATAG
TACCGTGAGGGAAAGGTGAAAAGTACCCCGAGAGGGGAGTGAAATAGAAGCTGA
>gwa2_scaffold_2627_16S_1
TTTGAGAGTTTGATCCTGGCTCAGGATGAACGCTGGCGGCGTGTCTAAGGCATGCAAGTC
GAACGATCTCTTTTAGCAATATTAGAGGGAGTGGCAAACGGGTGAGTAACACATTGGTAA
CCTGCCTCGAGGTTCGGAACAACTTGGCGAAAGCCGAGCTAATTCCGGATGTGATCGCTT
TGCGTAAGCAGAGTGAGGAAAGGCGCAAGTCGCCTCGAGAGGGACCTATGGCTTATCAGC
TAGTTGGTAGGGTAACGGCCTACCAAGGCTATGACGAGTAGCGGGTGTGAGAGCATGACC
CGCCTCACGGGGACTGAGACACTGCCCCGACTCCTACGGGAGGCTGCAGTCAAGAATATT
CCACAATGGGCGAAAGCCTGATGGAGCGACGCCGCGTGATGGAAGAAGCCCTTCGGGGTG
TAAACATCTTTTCTCAGGGACGATTTTTTGACGGTACCTGAGGAATAAGGGGCTGCTAAC
CTCGTGCCAGCAGCAGCGGTAATACGAGGGCCCCGAGCGTTATCCGGATTTATTGGGCGT
AAAGCGTCTGTAGGTGGCCAAGTAAGTTGCGAGTCAAATCTTCCGACTCAATCGGGAAAC
CGCTCGCAAAACTACATGGCTTGAGGCCGGTAGAGGCAGATGGAATTGCTGGTGTAACGG
TAAAATGTGTTAATATCGGCAAGAATACCAAATGCGAAAGCTTTCTACTGGAACGGCCCT
GACACTGAACGACGAAAGCGTGGGGAGCGAATGGGATTAGATACCCCAGTAGTCCACGCC
GTAAACGATGATCACTAGACATTGGCAGTATCGACCCTGTCAGTGTCGTTTAAACAAGCT
AACGCATTAAGCATCCCGCCTGGGGAGTACGGCCGCAAGGCTAAAACTCAAAGGAATTGA
CGGGGACCCGCACAAGCGGTGGAGCATGTGGTTCAATTCGACGATAAGCGAGGAACCTTA
CCAAGGCTTGACATCCTTAGAAGGCCTTAGAAATAGGGCCGTGCCCGCAAGGGAGCTAAG
AGACAGGTGCTGCATGGTTGTCGTCAGCTCGTGCCGTGAGGTGTACCGTTAAGTCGGGTA
ACGAGCGCAACCCTTATCTTGTGTTGAATTATTCACGAGAAACTGCCTGCGTATAGCAGG
AGGAAGGTGGGGATGACGTCAAATCAGCATGGCTCTTACGCCTTGGGCTACACACGTGCT
ACAATGGCTGGCACAATGGGTCGCGAAGCGGCAACGCGGAGCCAATCCCATCAAAACCGG
CCCCAGTTCGGACTGAGGTCTGCAACTCGACCTCACGAAGTCGGAATCGCTAGTAACCGC
GTATCAGCCTCGTCGCGGTGAATACGTTCTCGGGTTTTGTACACACCGCCCGTCACGCCA
AGGGAGCCGGTAATACCTGAAACTTCGCGTTCGCGGAACTAGGGTAAGATCGGTGACAGG
GGCGAAGTCGTAACAAGGCATCCGTAGCGGAAGCTGTGGATGGATCACCTCCTT
>gwa1_scaffold_38_16S_1
TTAGAGGATTTGATCCTGGTCCAGGATGAACGCTGGCGGCGTGGATAAGGCATGCAAGTC
GAACGGTGCAATTGCGATTACATCAAGATTGCATAGTGGCGAACGAGTTAGTAACACCCT
AGTACGTACCCCAGAGACGGGCATAACTAGCCGAAAGGTTGGCTAATTCCCGATGGTCTC
TTACGAGTAAATCCCGCAAGGGGCTCTGGGAGCGGCTTAGGTCTGATCAGCTTGTTGGTG
AGGTAATGGCCCACCAAGGCTATGACCAGTAGGGGGGGTGAGAGCCTGTTCCCCAACGAC
GCAACTGAGACACGGTGCGTACTCCTACGGGAGGCAGCAGTCGAGAATATTCCACAATGG
GCGAAAGCCTGATGGAGCGACGCCGCGTGCAGGATGAACCCCTTCGGGGCGTAAACTGCT
TTTCTGCCGGAGAAAGTCGTAAGACTGATAGTACGGCAGGAATAAGTGGCTGCAAACTTC
GTGCCAGCAGCCGCGGTAATACGAAGGCCACAAGCGTTATCCGGATTTATTGGGCGTAAA
GGGCGCGTAGGGGGCTTGGTAAGTCTGTGGTTAAATTTCAGGGCTTAACCCTGGACTCGC
CAAAAAAACTGCGAGACTAGAAGGAATCAGAGGCAGATGGAACGCACGGTGTAGGGGTGA
AATCCGTTGATATCGTGCGGAATACCAAAGGCGAAGGCATGTGACTGGGACGTTCCTGAC
TCTGAGGTGCGAAAGCGTGGGGAGCAAAAAGGATTAGATACCCTTGTAGTCCACGCCCTA
AACGATGCAAACTAGCTGTTTCGAGTATCGACCCTCGGAGTGGCGTAGCTAACGCGTTAA
ATGAACCGCCTGGGAAGTACGGCCGCAAGGCTAAAACTCAAAGGAATAGACGGGGACTCG
CACAAGCGGTGGAGCATGAGGTTCAATTCGACGGTAAACGAGAAATCTTACCAGGGCTTG
AAATTCTGACGACGGTTTTCCGAAAGGAGAACTTTCTCACAAGGACGTCAGGACAGGTGC
TGCATGGTTGCCGTCAGCATGTGCCGTGAGGCGCTCCCTTAAATGGGGTAACGAGCGCAA
CCCCTGTTCTCTGTTATACGTGTCAGGGAAGACTGCCGTCGCATAGACGGAGGAAGGTGG
GGATGACGTCAAATCAGCATGGCCCTCTGATGCCCTGGGCCACACACATGCCACAATGGT
TCGTACAAAGGGTTGCCAAGCCGTAAGGCGGAGCTAATCCCAGAAAATCGACCTCAGTTC
AGATTGAGGGCTGCAACTCGCCCTCATGAAGTCGGAATCACTAGTAATCGCGGATCAGCA
TGCCGCGGTGAATACGTTCTCGAGTCCTGTACTCACCGCCCGTCACACCAAGGGAGCCGG
GAGTGGATGAAGTCTGCTTTTAGCGGATCAGTTCAAGCTCGGTGACACGGGTTAAGTCGT
AACAAGGCACGGGTAGCGGAAGCTGCTCGTGGATC
>AY234571.BcmEll15
ACGAACGCTGGCGGCGTGCCTAACACATGCAAGTCACGGGGGTCCGCAAGGGCAACCGGC
GAACGGGTGCGTAACACGTGAGCAATCTGCCGATTTCTGGGGGATAGCCGGTCCAACGAC
CGGGTAATACCGCATACGCTCATTGGGGGGCATTCCCCGATGAGGAAACCTCCGGGGGAA
ATCGAGGAGCTCGCGGCCTATCAGCTAGTTGGTGCGGTAACGGCGCACCAAGGCGACGAC
GGGTAGCTGGTCTGAGAGGATGGCCAGCCACATTGGGACTGCGACACGGCCCAGACTCCT
ACGGGAGGCAGCAGTGGGGAATATTGCGCAATGGACGAAAGTCTGACGCAGCGACGCCGC
GTGTGGGATGAAGCTCTTCGGGGTGTAAACCACTGTTGCCCGGGAAGAACCTCCTGATTC
GTCAGGACTGACGGTACCGGGTGAGGAAGCACCGGCTAACTCTGTGCCAGCAGCCGCGGT
AATACAGAGGGTGCGAGCGTTGTCCGGAATCACTGGGCGTAAAGGGCGCGTAGGTGGCGG
GATAAGCGTGTGGTGAAAGTCCGGGGCTCAACTCCGGATCGGCCGTGCGTACTGTCTCGC
TTGAGCGTAGTAGAGGCAGGTGGAATTCCGGGTGTAGCGGTGGAATGCGTAGAGATCCGG
AAGAACACCGGTGGCGAAGGCGGCCTGCTGGGCTACAGCTGACACTGAGGCGCGACAGCG
TGGGGAGCAAACAGGATTAGATACCCTGGTAGTCCACGCCGTAAACGATGGGTACTAGGT
GTCTGGGGGAGCGACCCCCTGGGTGCCGGCGCTAACGCATGAAGTACCCCGCCTGGGGAG
TACGGCCGCAAGGCTGAAACTCAAAGGAATTGACGGGGGCCCGCACAAGCGGTGGAGCAT
GTGGTTTAATTCGACGCAACGCGAAGAACCTTACCTGGGTTTGACATGCAGGAGAAAGCT
CGCAGAAACGTGAGCCCCTCTTCGGAGTTCCTGCACAGATGCTGCATGGCTGTCGTCAGC
TCGTGTCGTGAGATGTTGGGTTAAGTCCCGCAACGAGCGCAACCCTCATCTCCAGTTACC
AGCGGGTAATGCCGGGGACTCTGGAGGGACTGCCGGTGCCAAACCGGAGGAAGGTGGGGA
TGACGTCAAGTCATCATGGCTCTTACATCCAGGGCTACACACGTGCTACAATGGCCGAGA
CAGAGGGCTGCGAACTCGCGAGAGGGAGCCAATTCCCCAAACTCGGCCTCAGTTCGGATT
GCAGTCTGCAACTCGACTGCATGAAGCTGGAATCGCTAGTAATCGTGGATCAGCTACGCC
ACGGTGAATACGTTCCCGGGCCTTGTACACACCGCCCGTCACGCCATGGAAGCTGTGAGT
GCCCGAAGTCGGTGCCGCAACCCGCAAGGGACCAAGCCGCCGAAGGCAAGCGCAGTGACT
GGGGCG
>AY234719.BcmEll35
TTGAACGCTGGCGGTATGCTTTACACATGCAAGTCGAACGGCAGCACGGGGCAACCTGGT
GGCGAGTGGCGAACGGGTGAGTAACATATCGGAACATATCCGGAAGTGGGGGATAACGCG
GCGAAAGCCGGATCTAATACCGCATATGCCCTGAGGGGGAAACTGGGGGATCGCAAGACC
TCACGTTATTCGAGCGGCCGACGTCTGATTAGCTTGTTGGTGAGGTAATGGCTCACCAAG
GCGACGATCAGTAGCGGGTCTGAGAGGATGATCCGCCACACTGGAACTGAGACACGGTCC
AGACTCCTACGGGAGGCAGCAGTGGGGAATTTTGGACAATGGGGGCAACCCTGATCCAGC
CATTCCGCGTGAGTGAAGAAGGCCTTCGGGTTGTAAAGCTCTTTCAGCCGGAACGAAACG
GTAGAGGCTAATACCCTCTGCTAATGACGGTACCGGCAGAAGAAGCACCGGCTAACTACG
TGCCAGCAGCCGCGGTAATACGTAGGGTGCGAGCGTTAATCGGAATTACTGGGCGTAAAG
CGTGCGCAGGCGGTTTTGTAAGCCAGATGTGAAAGCCCCGGGCTTAACCTGGGAATGGCA
TTTGGGACTGCAAGGCTTGAGTGCGGCAGAGGAGACTGGAATTCCCGGTGTAGCAGTGAA
ATGCGTAGATATCGGGAGGAATACCGATGGCGAAGGCAGGTCTCTGGGCTGACACTGACG
CTCATGTACAAAAGCGTGGGGAGCAAACAGGATTAGATACCCTGGTAGTCCACGCCCTAA
ACGATGTCGACTGGTTGTTGGGGGTTTGACACTCTCAGTAACGAAGCTAACGCGTGAAGT
CGACCGCCTGGGGAGTACGGCCGCAAGGTTAAAACTCAAAGGAATTGACGGGGACCCGCA
CAAGCGGTGGATTATGTGGATTAATTCGATGCACCGCGAAAAACCTTACCTACCCTTGAC
ATGCCAGGAAGATTCCAGATATGGTATTTGGCCCGCAAGGGAACCTGGACACAAGGTGCT
GCATGGCTGTCGTCAGCTCGTGTCGTGAGATGTTGGGTTAAGTCCCGCAACGAGCGCACC
CTTGTCATTAATTGCCATCATTTGGTTGGGCACTTTAATGAGACTGCCGGTGATAAACCG
GAGGAAGGTGGGGATGACGTCAAGTCCTCATGGCCCTTATGGGTAGGGCTTCACACGTAA
TCCAAGGGTCGGTACAGAGGGTTGCCAACCCGCGAGGGGGAGCCAATCCCAGAAAGCCGA
TCGTAGTCCGGATTGTTCTCTGCAACTCGAGAGCATGAAGTCGGAATCGCTAGTAATCGC
GGATCAGCATGTCGCGGTGAATACGTTCCCGGGCCTTGTACACACCGCCCGTCACACCAT
GGGAGTGGGTTCCACCAGAAGCAGGCAGTCTAACCGTAAGGAGGGCGCTTACCACGGTGG
GATTCATGACTGGGGTG
>AY234552.BcmEll37
ACGAACGCTGGCGGCGTGCTTAACACATGCAAGTGGAGCGACGAACCGGGGCTTGCCCCG
GGCAGAGCCGCGAACGGGTGAGTAACACGTGGGTAACCCACCCCGATGACCGGGACAACC
CGAGGAAACTCGGGCTAATACCGGATGTGGTCCTTGTTCTCAAGAGCAACGACTAAAGAT
AGCTTCGGCCTTCGCATCGGGATGGGCCCGCGGCCCATTAGTTAGTTGGTGGGGTAACGG
CCTACCAAGGCAACGATGGGTAGCTGGTCTGAGAGGACGATCAGCCAGACGGGGACTGAG
ACACGGCCCCGACTCCTACGGGAGGCAGCAGCGAGGAATCTTGGGCAATGGGCGAAAGCC
TGACCCAGCGACGCCGCGTGGGGGAAGAAGGCCTTCGGGTCGTAAACCCCTTTTGCCGGG
GAAGAAGCTTTGCCGGTGAATACCCGGTTGGTCTGACGGTACCTTCAGAAGAAGCCACGG
CTAACTACGTGCCAGCAGCCGCGGTAATACGTAGGTGGCAAGCGTTGTCCGGATTTACTG
GGCGTAAAGCGCGTGTAGGCGGTCTGTTAAGTCCGGTGTGAAAGTCGGGGGCTCAACCCT
CGGATGCCGGCGGAAACCATCTGGCTAGAGTCCGGAAGAGGAGAGTGGAATTCCTGGTGT
AGCGGTGAAATGCGCAGATATCAGGAGGAACACCAATTGCGAAGGCAGCACTCTGGGACG
TGACTGACGCTGAGACGCGAAAGCGTGGGGAGCAAACAGGATTGGATAACCTGGTTGTCC
ACGCCGTAAACGATGGGTACTAGGTTTTGGGGGTAGCGACCCCCTCCGTGCCGTAGCTAA
CGCGTTAAGTGCCCCGCCTGGGGAGTACGGCCGCAAGGCTAAAACTCAAAGGAATTGACG
GGGGCCCGCACAAGCAGCGGAGCATGTGGTTTAATTCGACGCAACGCGAAGAACCTTACC
TAGGCTTGACATTCTCCTGAAACGCGTGGAAACACGTTCCCTCTTCGTGACGGATACACA
GGTGGTGCATGGTTGTCGTCAGCTCGTGTCGTGAGATGTTGGGTTAAGTCCCGCAACGAG
CGCAACCCCTGTCCCATGTTGCCAGCATTAAGTTGAGTACTCAAAAGGGACTGCCGGTGA
CAAACCGGAGGAAGGTGGGGATGACGTCAAGTCATCATGCCCCTTATGTTCCGGGCTACA
CACGTGCTACATTGGCCCGTACAGAGGGCTGCGATACCGCGAGGTGGAGCGAATCCCTTA
AAGCGCGTCTCGGTTCGGATTGGAGGCTGAAACTCGCCTCCATGAAGGCGGAGTTGCTAG
TAATCGCGGATCAGCAATGCCGCGGTGAATACGTTCCCGGGCCTTGTACACACCGCCCGT
CACACCATGGAAGCAAGTAACACCCGAAGCCGGTGGCCTAACCCGCAAGGGAGGGAGCTG
TCGAAGGTGGGACTCGTGACTGGGGTG
>AY252113.SrgCell2
ACGAACGTTAGCGGCGCGCTTAACACATGCAAGTCGAACGAGAAAGGGCTTCGGCCCCGG
TACAGTGGCGCACGGGTGAGTAACACGTAGGTAATCTACCCTTGAGTGGTGGATAACCCC
TCGAAAGGGGGGCTAATACAGCATAAGACCACGTCCTCGCAAGGGGATGAGGTCAAAGTG
GGCCTCTTCATGAAAGCTCACGCTTGGGGATGAGCCTGCGGCCCATCAGCTAGTTGGTAG
GGTAACGGCCTACCAAGGCGAAGACGGGTAGCTGGTCTGAGAGGATGATCAGCCACACTG
GAACTGAGACACGGTCCAGACTCCTACGGGAGGCAGCAGTGGGGAATCTTGCGCAATGGG
CGAAAGCCTGACGCAGCGACGCCGCGTGGGTGATGAAGGCCTTCGGGTTGTAAAGCCCTG
TGGGGAGGGAAGAATAAGCGGCAGCCAATACCTGCCGTGATGACGGTACCACCGAAGGAA
GCACCGGCTAACTCTGTGCCAGCAGCCGCGGTAAGACAGAGTGTGCGAGCGTTGTTCGGA
ATTATTGGGCGTAAAGCGCGTGTAGGCGGTCATGCAAGTCGGGACTGAAATCCCTGGGCT
CAACCGAGGAAGTGCGCTCGAAACTGCATGACTGGAGTTCCGGAGAGGATGGTGGAATTC
TCGGTGTAGAGGTGAAATTCGTAGATATCGAGAGGAACACCAGTGGCGAAGGCGGCCATC
TGGACGGATACTGACGCTGAGACGCGAAAGCGTGGGTAGCAAACAGGATTAGATACCCTG
GTAGTCCACGCCGTAAACGATGGGTGCTAGGTGTCGCGGGCTTTGACTCCTGCGGTGCCG
CAGCAAACGCATTAAGCACCCCGCCTGGGGAGTACGGCCGCAAGGCTAAAACTCAAAGGA
ATTGACGGGGGCCCGCACAAGCGGTGGAGCATGTGGTTTAATTCGACGCAACGCGCAGAA
CCTTACCCGGGCTAGAAAATGCAGGAACCTGGTTGAAAGATCGGGGTGCTCTTCGGAGAA
CCTGTAGTTAGGTGCTGCATGGCTGTCGTCAGCTCGTGTCGTGAGATGTTGGGTTAAGTC
CCGCAACGAGCGCAACCCCTGTTGCTAGTTGCCAGCGGTTAGGCCGGGCACTCTAGCAAG
ACTGCCGGTCGTTAAGCCGGAGGAAGGTGGGGATGACGTCAAGTCCTCATGGCCCTTATG
TCCAGGGCTATACACGTGCTACAATGGGCGGTACAAACGGTTGCAAACTCGCGAGAGCTA
GCCAATCCCCATAAACCCTTCTCAGTACGGATAGGAGTCTGCAACTCGACTCCTTGAAGG
TGGAATCGCTAGTAATCCCTGATCAGCAGGCAGGGGTGAATACGTTCCCGGGCCTTGTAC
ACACCGCCCGTCACACCATGGGAGTCGATTGCTCCAGAAGTGGCTACGCCAACCCGCAAG
GGAGGCAGGCCCCCAAGGAGTGGTTGGTAACTGGGGTG
>AY268173.PndPulm2
TTGAACGCTGGCGGAATGCTTTACACATGCAAGTCGAACGGCAGCACGGGAGCTTGCTCC
TGGTGGCGAGTGGCGAACGGGTGAGTAATGCGTCGGAACGTACCGAGTAATGGGGGATAA
CGCACCGAAAGGTGTGCTAATACCGCATATTCTCTGAGGAGGAAAGTAGGGGATCGAAAG
ACCTTATGCTTTTGGAGCGGCCGATGTCTGATTAGCTAGTTGGTAAGGTAATGGCTTACC
AAGGCAACGATCAGTAGTTGGTCTGAGAGGACGACCAGCCACACTGGGACTGAGACACGG
CCCAGACTCCTACGGGAGGCAGCAGTGGGGAATTTTGGACAATGGGCGCAAGCCTGATCC
AGCCATGCCGCGTGAGTGAAGAAGGCCTTCGGGTTGTAAAGCTCTTTCAGCTGGAAAGAA
ATCGTACTTATTAATACTAGGTGCGGATGACGGTACCAGCAGAAGAAGCACCGGCTAACT
ACGTGCCAGCAGCCGCGGTAATACGTAGGGTGCGAGCGTTAATCGGAATTACTGGGCGTA
AAGCGTGCGCAGGCGGTTTGGTAAGACAGACGTGAAATCCCCGGGCTTAACCTGGGAACT
GCGTTTGTGACTGCCAGACTAGAGTGTAGCAGAGAAGGAAGCAAGCTAACGCGTAGCAGT
GAAATGCGTAGATATGTGGAGGAACTCCAATGGCGAAGGCAGCCCCCTGGGATAACACTG
ACGCTCATGTACGAAAGCGTGGGTAGCAAACAGGATTAGATACCCTGGTAGTCCACGCCC
TAAACGATGCGAATGGGGGGGGAGGAGTGAGATCCCTTAGTAACGAAGCTAACGCGTGAA
GTTGACCGCCTGGGGAGTACGGTCGCAAGATTAAAACTCAAAGGAATTGACGGGGACCCG
CACAAGCGGTGGATGATGTGGATTAATTCGATGCAACGCGAAAAACCTTACCTACCCTTG
ACATGTCCAGAATCCTGCAGAGATGCGGGAGTGCCCGAAAGGGAATTGGAACACAGGTGC
TGCATGGCTGCAGAGGGTTGGTGTCGTGAGATGTTGGTTTAAGTCCCGCAACTAGCTCAA
CCCTTATCATTAGTTGCTACGCAAGCGCACTCTAATGAGACTGCCGGTGACAAACCGGAG
GAAGGTGCGGATGACGTCAAGTCCTCATGGCCCTTATCGGCACGCCTTCACCCGCCATAC
AATGGCCGGCACAGAGGGTTGCCAACCCGCGAGGGGGAGCTGGACTCAGAAAGCCGATCG
TAGTCCGGATTGTTCTCTGCAACTCGAGAGCATGAAGTCGGAATCGCTAGTAATCGCGGA
TCAGCATGTCGCGGTGAATACGTTCCCGGGTCTTGTACACCCCGCCCGTCACACCATGGG
AGTGGGTTCCACCAGAAGTAGTTAGCCTAACCGCAAGGAGGGCGCTTACCACGGCGGGGT
TCGTGACTGGGGTG
>U58019.TblAquae
TTGAACGCTGGCGGCAGCTTACACATGCAAGTCGAACGGCAGCACGGGAGCTTGCTCCTG
GTGGCGAGTGGCGAACGGGTGAGTAATGCGTCGGAACGTACCGAGTAATGGGGGATAACG
CACCGAAAGGTGTGCTAATACCGCATACGCCCTGAGGGGGAAAGTGGGGGATCGCAAGAC
CTCACGTTATTCGAGCGGCCGACGTCTGATTAGCTTGTTGGTGAGGTAATGGCTCACCAA
GGCGACGATCAGTAGCGGGTCTGAGAGGATGATCCGCCACACTGGGACTGAGACACGGCC
CAGACTCCTACGGGAGGCAGCAGTGGGGAATTTTGGACAATGGGCGCAAGCCTGATCCAG
CCATGCCGCGTGAGTGAAGAAGGCCTTCGGGTTGTAAAGCTCTTTCAGCTGGAAAGAAAT
CGTACTTATTAATACTAGGTGCGGATGACGGTACCAGCAGAAGAAGCACCGGCTAACTAC
GTGCCAGCAGCCGCGGTAATACGTAGGGTGCGAGCGTTAATCGGAATTACTGGGCGTAAA
GCGTGCGCAGGCGGCTTTTTAAGCCAGATGTGAAATCCCCGGGCTTAACCTGGGAACTGC
ATTTGGAACTGGAAGGCTAGAGTGTAGCAGAGGGGGGAAGAATTCCACGTGTAGCAGTGA
AATGCGTAGAGATGTGGAGGAATACCGATGGCGAAGGCAGCCCCCTGGGTTAACACTGAC
GCTCATGTACGAAAGCGTGGGTAGCAAACAGGATTAGATACCCTGGTAGTCCACGCCCTA
AACGATGTCAACTGGTTGTTGGGGGAGTGAAATCCCTTAGTAACGAAGCTAACGCGTGAA
GTTGACCGCCTGGGGAGTACGGTCGCAAGATTAAAACTCAAAGGAATTGACGGGGACCCG
CACAAGCGGTGGATTATGTGGATTAATTCGATGCAACGCGAAAAACCTTACCTACCCTTG
ACATGTCAGGAAGTTTCCAGAGATGGATTCGTGCCCGAAAGGGAACCTGAACACAGGTGC
TGCATGGCTGTCGTCAGCTCGTGTCGTGAGATGTTGGGTTAAGTCCCGCAACGAGCGCAA
CCAACCCGCGAAATTGCCAGGTGCGGGCACTCTAGGGGAACTGCCGGCGTTAAGCCGGAG
GAAGGTGGGGATGACGTCAAGTCATCATGGCCTTTATGTCCAGGGCTACACACGTGCTAC
AATGGCCGGTACAGAGGGTTGCCAACCCGCGAGGGGGAGCTAATCTCAGAAAGCCGATCG
TAGTCCGGATTGTTCTCTGCAACTCGAGAGCATGAAGTCGGAATCGCTAGTAATCGCGGA
CAGCATGTCGCGGTGAATACGTTCCCGGGCCTTGTACACACCGCCCGTCACACCATGGGA
GTGGGTTCCACCAGAAGTAGTTAGCCTAACCGCAAGGAGGGCGCTTACCACGGTGAGATT
CATGACTGGGGTG
>AY268171.PndGenom
TTGAACGCTGGCGGCATGCTTTACACATGCAAGTCGAACGGCAGCATAGGTGCTTGCACC
TGATGGCGAGTGGCGAACGGGTGAGTAATATATCGGAACATGTCCGGAAGTGGGGAGAAA
AGGGCCTCCTGGGACGCTAATACCGCATATGCCCTGAGGGGGAAAGGGGGGGATCGCAAG
ACCTATCGCTTTCGGTGTGGCCCGCGTAAGATTAGCTAGTTGGTGAGGTAACGGCTCACC
AAGGCTATGATCTTTAGCTGGTCTGAGAGGACGACCAGCCACACTGGGACTGAGACACGG
CCCAGACTCCTACGGGAGGCAGCAGTGGGGAATTTTGGACAATGGGCGCAAGCCTGATCC
AGCCATGCCGCGTGAGTGAAGAAGGCCTTCGGGTTGTAAAGCACTTTTGGCGGGAACGAA
ACGGTTCCGGTTACTAACCGTGGCTGGTGACGGTACCAGCAGAAGAAGCACCGGCTAACT
ACGTGCCAGCAGCCGCGGTAATACGTAGGGTGCGAGCGTTAATCGGAATTACTGGGCGTA
AAGCGTGCGCAGGCGGCTTTGCAAGACAGACGTGAAATCCCCGGGCTTAACCTGGGAACT
GCGTTTGTGACTGCAAGACTAGAGTGTAGCAGAGGGGGGTAGAATTCCACGTGTAGCAGT
GAAATGCGTAGATATGTGGAGATTCACCATTGGCGAAGTCAGCCCCCTGGGCTAACACTG
ACGCTCATGCACGAAAGCGTGGGGAGCAAACAGGATTAGATACCCTGGTAGTCCACGCCC
TAAACGATGTCAACTGGTTGTTGGGGGAGTGAAATCGAGGTAACGAAGCTAACGCGTGAA
GTTGACCGCCTGGGGAGTACGGTCGCAAGATTAAAACTCAAAGGAATTGACGGGGACCCG
CACAAGCGGTGGATGATGTGGATTAATTCGATGCAACGCGAAAAACCTTACCTACCCTTG
ACATGTCCAGAATCCTGCAGAGATGTGGGAGTGCCCGAAAGGGAATTGGAACACAGGTGC
TGCATGGCTGTCGTCAGCTCGTGTCGTGAGATGTTGGGTTAAGTCCCGCAACGAGCGCAA
CCCTTATCATTAGTTGCTACGCAAGGGCACTCTAATGAGACTGCCGGTGACAAACCGGAG
GAAGGTGGGGATGACGTCAAGTCCTCATGGCCCTTATGGGTAGGGCTTCACCCGTAATAC
AAGGGTCGGTACAGAGGTCGTCCAACCCGCGAGTGGGAGCCAATCGCAAAAAACCGATCG
TAGTCCGGATTGTAGTCTGCAACTCGACTACATGAAGTCGGAATCGCTAGTAATCGCGGA
TCAGCATGTCGCGGTGAATACGTTCCCGGGTCTTGTACACACCGCCCGTCACACCATGGG
AGTGGAATCTGCCAGAAGTAGGTAGCCTAACCGCAAGGAGGGCGCTTACCACGGTGGGTT
TCATGACTGGGGTG
>AB006750.UncuBeta
TTGAACGCTGGCGGCATGCTTTACACATGCAAGTCGAACGGCAGCATAGGTGCTTGCACC
TGATGGCGAGTGGCGAACGGGTGAGTAATATATCGGAACATGTCCGGAAGTGGGGGATAA
CGTAGCGAAAGTTACGCTAATACCGCATATGCCCTGAGGGGGAAAGGGGGGGATCGCAAG
ACCTCTCGCTTTCGGAGTGGCCGATATCGGATTAGCTAGTTGGTGAGGTAAAGGCTCACC
AAGGCGACGATCCGTAGCTGGTCTGAGAGGACGACCAGCCACACTGGGACTGAGACACGG
CCCAGACTCCTACGGGAGGCAGCAGTGAGGAATATTGCACAATGGGGGGAACCCTGATGC
AGCAACGCCGCGTGGAGGATGACGCATTTCGGTGTGTAAACTCCTTTTATATGTCAAGAA
AATGACGGTAGCATATGAATAAGCACCGGCTAACTCCGTGCCAGCAGCCGCGGTAATACG
GAGTGCCAGCAGCCGCGGTAATACGGAGGGTGCAAGCGTTATTCGGAATTACTGGGCGTA
AAGCGTGCGCAGGCGGTTTTGTAAGTCAGATGTGAAATCCCCGGGCTTAACCTGGGAACT
GCGTTTGAAACTGCAAGGCTAGAGTGTAGCAGAGGGGGGTAGAATTCCACGTGTAGCAGT
GAAATGCGTAGAGATGTGGAGGAATACCGATGGCGAAGGCAGCCCCCTGGGATAACACTG
ACGCTCATGCACGAAAGCGTGGGGAGCAAACAGGATTAGATACCCTGGTAGTCCACGCCC
TAAACGATGTCAACTAGTTGTCGGGAGGGTACCCTCTTGGTAACGCAGCTAACGCGTGAA
GTTGACCGCCTGGGGAGTACGGTCGCAAGATTAAAACTCAAAGGAATTGACGGGGACCCG
CACAAGCGGTGGATGATGTGGTTTAATTCGAAGCAACGCGCAGAACCTTACCAACCCTTG
ACATGTCCGGAATCCTCCAGAGATGGAGGGGTGCCCGAAAGGGAACCTGGACACAGGTGC
TGCATGGCTGTCGTCAGCTCGTGTCGTGAGATGTTGGGTTAAGTCCCGCAACGAGCGCAA
CCCTTATCATTAGTTGCTACGCAAGGGCACTCTAATGAGACTGCCGGTGACAAACCGGAG
GAAGGTGGGGATGACGTCAAGTCCTCATGGCCCTTATGGGTAGGGCCTCACACGTCATAC
AATGGCCGGTACAGAGGGTTGCAAAGCCGCGAGGTGGAGCCAATCCCAGAAAGCCGATCG
TAGTCCGGATTGTTCTCTGCAACTCGAGAGCATGAAGTCGGAATCGCTAGTAATCGCGGA
TCAGCATGCCGCGGTGAATACGTTCCCGGGTCTTGTACACACCGCCGGTCACACCATGGG
AGTGGAATCTGCCAGAAGTAGGTAGCCTAACCGCAAGGAGGGCGCTTACCACGGTGGGTT
TCATGACTGGGGTG
>U68528.DlbChlor
ACGAACGCTGGCGGCGTGCCTAACACATGCAAGTCGAACGGAGAACTCAATAAGCTTGCT
TAAAGAGTTCTTAGTGGCGGACGGGTGAGTAACGCGTGGGTAACCTACCCATAAGCCCGG
GACAACCCCTGGAAACGGGGGCTAATACCGGATACGCTTATAGCTTGGCATCAAGGTATA
AGGAAAGGTGGCCTCTGAAGATGCTACCGCTTAAGGATGGACCCGCGTCTGATTAGCTAG
TTGGTGGGGTAACGGCCTACCAAGGCAACGATCAGTAGCCGGCCTGAGAGGGTGAACGGC
CACACTGGGACTGAGACACGGCCCAGACTCCTACGGGAGGCAGCAGTGGGGAATCTTCCG
CAATGGACGAAAGTCTGACGGAGCAACGCCGCAAATATAACGAATACCTTCGAATTGTAA
AGTACTGTCTTTGGAGAAGAATGGTATCTATGAAAATATTGTAGGTACATGACGGTACCC
AAGGAGGAAGCCCCGGCTAACTACGTGCCAGCAGCCGCGGTAATACGTAGGGGGCAAGCG
TTGTCCGGAATTATTGGGCGTAAAGGGCGCGTAGGCGGGTAATTAAGTCTGGTGTGAAAG
GTGAGGGCTCAACCCTCAAATTGCACCGGAAACTGGTTATCTTGAGGACAGGAGAGGAAA
GCGGAATTCCACGTGTAGCGGTGAAATGCGTAGATATGTGGAGGAACACCAGTGGCGAAG
GCGACTTCCTGGCCTGTCCCTGACGCTGAGGCGCGAAAGCGTGGGGAGCAAACAGGATTA
GATACCCTGGTAGTCCACGCCGTAAACGATGAGTGCTAGGTGTAGAGGGTATCGACCCCT
TCTGTGCCGCAGTTAACACAATAAGCACTCCGCCTGGGGAGTACGGCCGCAAGGTTGAAA
CTCAAAGGAATTGACGGGGGCCCGCACAAGCGGTGGAGCATGTGGTTTAATTCGACGCAA
CGCGAAGAACCTTACCAGGGCTTGACATCCACAGAACCTTGAGGAAACTTGAGGGTGCCC
TTCGGGGAGCTGTGAGACAGGTGGTGCATGGTTGTCGTCAGCTCGTGTCGTGAGATGTTG
GGTTAAGTCCCGCAACGAGCGCAACCCCTATGTTTAGTTGCTAACAGGTAAAGCTGAGCA
CTCTAGAGAGACTGCCGGTGACAAACCGGAGGAAGGTGGGGATGACGTCAAATCATCATG
CCCCTTATGTTCTGGGCTACACACGTGCTACAATGGCCGGTACAGACGGTTGCAAAGCCG
CGAGGTGAAGCAAATCCGAGAAAGCCGGTCTCAGTTCGGATTGCTCTCTGCAACTCGAGA
GCATGAAGTCGGAATCGCTAGTAATCGCAGGTCAGCATACTGCGGTGAATACGTTCCCGG
GCCTTGTACACACCGCCCGTCACACCACGAAAGCTGGCAACACCCGAAGCCGGTGAGGTC
ACCCGCAAGGGAGCTAGCCGTCGAAGGTGGGGCCGATAATTGGGGTG
>AY291121.LmpHyal2
TTGAACGCTGGCGGCATGCCTTACACATGCAAGTCGAACGGTCACAGGTCTTCGGATGCT
GACGAGTGGCGAACGGGTGAGTAATACATCTGAACGTGCCCGATCGTGGGGGATAACGCA
GCGAAAGCTGTGCTAATACCGCATACGATCTACGGATGAAAGCGGGGGATCGCAAAACCT
CGCGCGGACGGAGCGGCCGATGGCAGATTAGGTAGTTGGTGGGATAAAAGCTTACCAAGC
CGACGATCTGTAGCTGGTCTGAGAGGATGACCAGCCACACTGGGACTGAGACACGGCCCA
GACTCCTACGGGAGGCAGCAGTGGGGAATTTTGTACAATGGGCGCAAACCTGATCCAGCC
ATTCCGCGTGCAGGATAAAGGCCTTCGGGTTGTAAACTGCTTTTGTACGTAACGAAAAAG
TACTTATTAATACTAGGTGCGGATGACGGTACCAGCAGAAGAAGCACCGGCTAACTACGT
GCCAGCAGCCGCGGTAATACGTAGGGTGCGAGCGTTAATCGGAATTACTGGGCGTAAAGC
GTGAGCAGGCGGCTTTTTAAGCCAGATGTGAAATCCCCGGGCTCAACCTGGGAACTGCAT
TAGTGACTGTATAGCTAGAGTGCGGCAGAGGGGGATGGAATTCCTCGTGTAGCAGTGAAA
TGCTTAAATATGCGGAGGAATACCGATGGCGAAGGCAGCCCCCTGGGTCGATACTGACGC
TCATGCACGAAAGCGTGGGGAGCAAACAGGATTAGATACCCTGGTAGTCCACGCCCTAAA
CGATGTCAACTGGTTGTTGGGTCTTCACTGACTCAGTAACGAAGCTAACGCGTGAAGTTG
ACCGCCTGGGGAGTACGGACGCAAGATTAAAACTCAAAGGAATTGACGGGGGCCCGCACA
AGCGGTGGATTATGTGGATTAATTCGATGCAACGCGAAAAACCTTACCTACCCTTGACAT
GGTCGGAATCCTGAAGAGATTTGGGAGTGCTCGAAAGAGAACCGATACACAGGTGCTGCA
TGGCTGTCGTCAGCTCGTGTCGTGAGATGTTGGGTTAAGTCCCGCAACGAGCGCAACCCT
TGTCATTAGTTGCCATCATTTAGTTGGGCACTTTAATGAGACTGCCGGTGATAAACCGGA
GGAAGGTGGGGATGACGTCAAGTCCTCATGGCCCTTATGGGTAGGGCTTCACACGTAATA
CAATGGTCGGTACAGAGGGTTGCCAACCCGCGAGGGGGAGCCAATCCCAGAAAGCCGATC
GTAGTCCGGATCGGAGTCTGCAACTCGACTCCGTGAAGTCGGAATCGCTAGTAATCGCGG
ATCAGCATGCCGCGGTGAATACGTTCCCGGGTCTTGTACACACCGCCCGTCACACCATGG
GAGTGGAATCTGCCAGAAGTAGGTAGCCTAACCGCAAGGGGGGCGTTTACCACGCTGGGC
TTCATGACTGGGGTG
>AY291120.LmpHyal3
TTGAACGCTTGGGGCATTCCTTACACATGCAAGTCGAACGGGAACAAGGCTTCGGATGCT
[truncated: 1,392,432 more chars]
